# Supplementary material for: Host and Environmental Specificity in Bacterial Communities Associated to Two Highly Invasive Marine Species (Genus Asparagopsis)
Source: Front Microbiol. 2016 Apr 21;7:559. doi: 10.3389/fmicb.2016.00559 (PMC4839258; doi:10.3389/fmicb.2016.00559)
Supplement: Supplementary file 1 [file Table1.XLSX]

## Sheet: Table S1
	Table S1. OTU table after quality control (chimeric, chloroplasts, unassigned sequences and singletons removed). OTUs shared among all groups are highlighted in grey; OTUs unique to A. armata Mainland group are highlighted in light blue; OTUs unique to A.taxiformis Island group are highlighted in light orange; OTUs unique to A.taxiformis Mainland group are highlighted in light red; OTUs shared be…
	A. armata Mainland																A. taxiformis Islands								A. taxiformis Mainland								Environmental
	A. armata Praia do Queimado						A. armata Zambujeira do Mar						A. armata Lagosteiros				A. taxiformis Cape Verde				A. taxiformis Madeira				A. taxiformis Lagosteiros				A. taxiformis Sines				Sediment				Seawater
#OTU ID	1PQA	2PQA	3PQA	4PQA	5PQA	6PQA	1ZMA	2ZMA	3ZMA	4ZMA	5ZMA	6ZMA	Aa.1	Aa.2	Aa.3	Aa.4	AtCV1	AtCV2	AtCV3	AtCV4	AtM1	AtM3	AtM4	AtM5	At.1	At.2	LagAt1	LagAt2	At.Sin1	At.Sin2	SiAt1	SiAt2	1PQSed	2ZMSed	LagSed1	SiSed1	1PQW	2ZMW	LagW1	SiW1	Shared/Unique	Taxonomy
denovo86	0	0	0	0	0	0	0	0	0	0	0	1	0	0	0	4	0	9	0	0	0	0	0	1	0	1	1	0	0	0	2	0	0	0	0	0	0	0	0	0	Shared among all Groups	Bacteria; __Planctomycetes; __Planctomycetacia; __Planctomycetales; __Planctomycetaceae; __Blastopirellula
denovo475	0	0	0	0	0	1	1	0	0	0	0	0	0	1	0	0	1	0	0	0	0	0	0	0	0	1	0	0	0	1	0	0	0	0	0	0	0	0	0	0	Shared among all Groups	Bacteria; __Planctomycetes; __Pla3_lineage; __o; __f; __g
denovo553	0	0	0	0	0	2	0	0	0	0	0	0	0	0	0	0	1	0	0	0	0	1	0	0	2	0	0	0	0	0	0	0	0	0	0	0	0	0	0	0	Shared among all Groups	Bacteria; __Proteobacteria; __Alphaproteobacteria; __Rhodobacterales; __Rhodobacteraceae
denovo641	0	0	1	3	0	1	0	5	0	4	0	1	10	1	7	0	0	0	0	0	4	4	0	1	59	104	15	13	33	62	11	39	0	0	0	0	0	0	0	0	Shared among all Groups	Bacteria; __Bacteroidetes; __Flavobacteria; __Flavobacteriales; __Flavobacteriaceae; __Actibacter
denovo938	0	0	0	0	0	0	0	0	0	2	0	0	0	1	0	2	0	0	0	0	0	0	0	3	2	1	0	0	1	0	0	0	0	0	0	0	0	0	0	0	Shared among all Groups	Bacteria; __Proteobacteria
denovo1049	12	0	9	3	3	3	32	2	24	5	123	17	7	29	21	167	0	0	0	0	1	0	1	10	1	14	2	13	0	0	0	0	0	0	0	0	0	0	0	0	Shared among all Groups	Bacteria; __Proteobacteria; __Gammaproteobacteria
denovo1138	0	2	0	0	0	0	3	1	1	0	2	0	0	2	4	3	1	0	0	0	0	0	0	0	1	0	0	0	0	0	0	0	0	0	0	0	0	0	0	0	Shared among all Groups	Bacteria; __Bacteroidetes; __Sphingobacteriia; __Sphingobacteriales; __Saprospiraceae
denovo1164	2	0	6	0	0	0	5	0	0	0	12	0	0	6	0	7	8	9	8	0	1	0	0	1	1	0	4	0	1	0	0	0	0	0	0	0	0	0	0	0	Shared among all Groups	Bacteria; __Bacteroidetes; __Flavobacteria; __Flavobacteriales; __Flavobacteriaceae
denovo1520	0	0	0	0	0	0	0	0	0	0	0	0	0	0	0	1	0	0	0	0	0	0	1	0	1	2	0	0	0	0	1	0	0	0	0	0	0	0	0	0	Shared among all Groups	Bacteria; __Planctomycetes; __Planctomycetacia; __Planctomycetales; __Planctomycetaceae; __Planctomyces
denovo1691	0	0	0	0	0	0	0	0	0	0	0	0	2	1	0	0	0	0	0	0	1	0	0	0	0	1	0	0	0	0	0	0	0	0	0	0	0	0	0	0	Shared among all Groups	Bacteria; __Proteobacteria; __Gammaproteobacteria
denovo1737	0	0	0	1	0	0	0	0	0	0	0	0	0	0	0	0	0	0	0	0	0	0	0	1	0	0	0	0	0	0	1	0	0	0	0	0	0	0	0	0	Shared among all Groups	Bacteria; __Proteobacteria; __Gammaproteobacteria
denovo1809	4	8	2	4	4	1	8	8	0	13	6	4	21	8	62	29	2	4	0	0	6	16	3	0	3	1	0	0	2	3	0	8	0	0	0	0	0	0	0	0	Shared among all Groups	Bacteria; __Proteobacteria; __Alphaproteobacteria; __Rhodobacterales; __Rhodobacteraceae
denovo1840	0	0	0	0	0	0	0	0	0	0	0	0	2	0	0	0	0	1	0	0	0	0	0	0	0	1	0	0	0	0	0	0	0	0	0	0	0	0	0	0	Shared among all Groups	Bacteria; __Proteobacteria; __Gammaproteobacteria; __Chromatiales
denovo2007	2	0	0	0	0	0	1	1	0	0	3	1	0	0	0	1	0	0	0	0	1	0	0	0	0	1	0	0	0	0	5	1	0	0	0	0	0	0	0	0	Shared among all Groups	Bacteria; __Proteobacteria; __Deltaproteobacteria; __Bdellovibrionales; __Bdellovibrionaceae; __Bdellovibrio
denovo2207	0	0	0	0	0	0	0	0	0	0	0	1	0	0	0	0	1	0	0	0	0	0	0	0	0	0	0	0	1	0	2	0	0	0	0	0	0	0	0	0	Shared among all Groups	Bacteria; __Bacteroidetes; __Sphingobacteriia; __Sphingobacteriales; __Saprospiraceae; __g
denovo2323	0	0	0	1	0	0	0	0	0	0	1	1	0	0	0	0	0	0	0	0	0	0	0	1	3	2	2	0	0	0	0	0	0	0	0	0	0	0	0	0	Shared among all Groups	Bacteria; __Proteobacteria; __Gammaproteobacteria
denovo2502	0	2	0	3	0	1	0	0	0	0	0	1	0	0	9	0	1	0	0	0	0	2	1	1	4	11	37	2	0	0	0	0	0	0	0	0	0	0	0	0	Shared among all Groups	Bacteria; __Proteobacteria; __Alphaproteobacteria; __Rhodobacterales; __Rhodobacteraceae
denovo2515	0	1	0	0	0	0	0	0	0	0	0	0	0	0	0	0	2	0	0	0	0	0	0	0	0	0	0	0	4	7	1	1	0	0	0	0	0	0	0	0	Shared among all Groups	Bacteria; __Proteobacteria; __Gammaproteobacteria; __Chromatiales; __Granulosicoccaceae; __Granulosicoccus
denovo2758	45	0	72	13	43	0	10	0	14	0	2	1	6	513	8	60	0	1	1	0	0	0	0	2	8	8	3	0	0	0	0	0	0	0	0	0	0	0	0	0	Shared among all Groups	Bacteria; __Proteobacteria; __Alphaproteobacteria; __DB1-14; __f; __g
denovo2790	0	5	0	1	1	9	8	1	7	11	2	8	57	10	76	32	1	1	0	0	0	0	0	0	0	0	2	0	0	0	0	0	0	0	0	0	0	0	0	0	Shared among all Groups	Bacteria; __Proteobacteria; __Deltaproteobacteria; __Bdellovibrionales; __Bacteriovoracaceae; __Peredibacter
denovo2889	0	0	0	0	0	0	0	0	0	0	0	0	0	0	1	0	1	0	0	0	0	0	0	0	0	4	0	1	0	1	0	0	0	0	0	0	0	0	0	0	Shared among all Groups	Bacteria; __Proteobacteria; __Alphaproteobacteria; __Rhodobacterales; __Rhodobacteraceae
denovo2912	0	1	1	8	1	0	0	3	0	3	4	4	9	4	8	6	9	15	6	0	0	0	0	0	7	1	2	1	0	0	2	0	0	0	0	0	0	0	0	0	Shared among all Groups	Bacteria; __Proteobacteria; __TA18; __o; __f; __g
denovo2958	1	0	1	1	0	3	0	0	0	0	0	0	0	3	3	1	0	0	5	0	0	0	0	0	2	1	1	0	1	7	0	0	0	0	0	0	0	0	0	0	Shared among all Groups	Bacteria; __Proteobacteria; __Gammaproteobacteria; __Order_Incertae_Sedis; __Family_Incertae_Sedis; __Arenicella
denovo3004	0	0	0	0	0	0	0	0	0	0	0	1	0	0	0	1	0	1	0	0	0	0	0	0	0	2	1	0	0	0	0	0	0	0	0	0	0	0	0	0	Shared among all Groups	Bacteria; __Proteobacteria; __Alphaproteobacteria; __Rhizobiales; __Phyllobacteriaceae
denovo3065	1	0	0	0	0	0	0	1	0	0	0	1	0	0	0	0	0	0	0	0	0	0	0	1	0	0	0	0	0	3	0	0	0	0	0	0	0	0	0	0	Shared among all Groups	Bacteria; __Bacteroidetes; __Sphingobacteriia; __Sphingobacteriales; __Saprospiraceae; __Rubidimonas
denovo3176	1	28	0	5	2	11	8	45	8	12	5	25	91	29	116	55	8	6	0	0	8	9	12	4	3	2	0	0	0	1	0	0	0	0	0	0	0	0	0	0	Shared among all Groups	Bacteria; __Bacteroidetes; __Sphingobacteriia; __Sphingobacteriales; __Saprospiraceae; __g
denovo3246	0	0	0	0	0	0	0	1	1	0	0	0	0	4	11	2	0	0	0	0	0	0	0	7	0	0	0	3	0	0	0	0	0	0	0	0	0	0	0	0	Shared among all Groups	Bacteria; __Bacteroidetes; __Flavobacteria; __Flavobacteriales; __Cryomorphaceae; __Owenweeksia
denovo3332	0	0	0	0	1	0	0	0	0	0	0	0	5	0	0	0	2	0	0	0	0	0	2	3	1	5	1	0	0	0	0	0	0	0	0	0	0	0	0	0	Shared among all Groups	Bacteria; __Bacteroidetes; __Flavobacteria; __Flavobacteriales; __Flavobacteriaceae; __Polaribacter
denovo3438	1	1	5	5	0	3	3	4	2	7	7	4	13	12	15	13	0	0	0	0	0	0	1	1	18	29	2	1	2	7	0	0	0	0	0	0	0	0	0	0	Shared among all Groups	Bacteria; __Proteobacteria; __Gammaproteobacteria; __KI89A_clade; __f; __g
denovo3458	0	0	0	0	0	0	0	0	0	0	0	0	0	1	0	0	0	0	0	0	0	1	0	0	0	0	0	0	0	2	0	0	0	0	0	0	0	0	0	0	Shared among all Groups	Bacteria; __Bacteroidetes; __Sphingobacteriia; __Sphingobacteriales; __Saprospiraceae; __g
denovo3465	13	1	19	3	5	0	4	1	0	2	12	0	0	40	0	8	3	1	0	0	0	0	0	0	5	24	22	3	5	0	0	0	0	0	0	0	0	0	0	0	Shared among all Groups	Bacteria; __Proteobacteria; __Alphaproteobacteria; __Caulobacterales; __Hyphomonadaceae; __g
denovo3507	1	0	0	0	0	0	0	0	1	0	0	0	0	0	0	0	0	0	0	0	1	0	0	0	3	0	0	0	0	0	0	0	0	0	0	0	0	0	0	0	Shared among all Groups	Bacteria; __Proteobacteria; __Alphaproteobacteria; __Rhodobacterales; __Rhodobacteraceae
denovo3849	0	0	0	0	0	0	0	2	0	0	0	0	0	1	0	0	0	0	0	0	0	0	0	1	1	6	0	0	0	0	0	0	0	0	0	0	0	0	0	0	Shared among all Groups	Bacteria; __Bacteroidetes; __Flavobacteria; __Flavobacteriales; __Flavobacteriaceae; __Aquimarina
denovo3979	5	0	5	0	8	0	0	1	0	0	0	0	0	56	20	1	0	0	0	0	2	0	0	2	3	2	1	0	0	2	0	3	0	0	0	0	0	0	0	0	Shared among all Groups	Bacteria; __Proteobacteria; __Deltaproteobacteria; __Bdellovibrionales; __Bacteriovoracaceae; __Peredibacter
denovo4115	0	1	0	0	0	1	0	0	0	0	0	0	9	0	0	0	1	1	0	0	1	0	0	0	2	4	0	0	0	0	0	0	0	0	0	0	0	0	0	0	Shared among all Groups	Bacteria; __Bacteroidetes; __Sphingobacteriia; __Sphingobacteriales; __Saprospiraceae
denovo4119	0	0	0	6	2	0	2	0	0	1	1	0	0	1	1	0	1	6	4	100	9	32	16	7	12	25	1	2	4	8	0	4	0	0	0	0	0	0	0	0	Shared among all Groups	Bacteria; __Proteobacteria; __Alphaproteobacteria; __Rhodobacterales; __Rhodobacteraceae
denovo4166	0	0	0	1	0	0	0	0	0	0	0	0	6	1	0	0	0	0	0	1	0	0	0	0	1	0	0	0	0	0	0	0	0	0	0	0	0	0	0	0	Shared among all Groups	Bacteria; __Proteobacteria; __Gammaproteobacteria; __Chromatiales; __Granulosicoccaceae; __Granulosicoccus
denovo4257	0	0	0	3	0	0	0	0	0	0	0	0	14	0	2	0	4	3	0	0	0	0	0	0	0	2	0	0	0	0	0	0	0	0	0	0	0	0	0	0	Shared among all Groups	Bacteria; __Proteobacteria; __Alphaproteobacteria
denovo4654	0	0	0	1	0	0	0	2	0	2	0	0	34	0	3	1	0	0	0	0	0	1	0	0	6	4	1	0	2	2	0	0	0	0	0	0	0	0	0	0	Shared among all Groups	Bacteria; __Proteobacteria; __Alphaproteobacteria; __Rhodobacterales; __Rhodobacteraceae
denovo4674	10	4	0	2	13	5	1	4	2	4	2	3	11	26	13	5	0	0	0	0	5	0	9	1	0	0	1	0	1	0	0	0	0	0	0	0	0	0	0	0	Shared among all Groups	Bacteria; __Bacteroidetes; __Sphingobacteriia; __Sphingobacteriales; __Saprospiraceae; __g
denovo4679	2	5	1	2	3	1	3	2	6	2	5	7	36	16	0	57	8	0	0	0	0	0	0	0	0	0	0	0	0	1	0	0	0	0	0	0	0	0	0	0	Shared among all Groups	Bacteria; __Bacteroidetes; __Sphingobacteriia; __Sphingobacteriales; __Saprospiraceae
denovo4753	0	0	0	1	0	0	0	0	0	0	0	0	0	0	0	0	0	1	0	0	0	0	0	0	0	1	2	0	0	2	1	0	0	0	0	0	0	0	0	0	Shared among all Groups	Bacteria; __Bacteroidetes; __Flavobacteria; __Flavobacteriales; __Flavobacteriaceae; __Gilvibacter
denovo4870	0	0	0	0	0	2	0	0	0	0	0	6	0	0	0	0	6	0	0	0	0	0	0	0	1	0	1	0	2	8	1	1	0	0	0	0	0	0	0	0	Shared among all Groups	Bacteria; __Bacteroidetes; __Flavobacteria; __Flavobacteriales; __Cryomorphaceae; __Crocinitomix
denovo5008	0	0	0	0	0	0	0	0	0	1	0	1	0	0	0	2	0	0	0	4	0	0	0	0	0	0	0	0	2	0	0	0	0	0	0	0	0	0	0	0	Shared among all Groups	Bacteria; __Proteobacteria; __Alphaproteobacteria
denovo5053	0	0	1	2	0	0	0	0	1	1	14	0	0	0	1	5	0	7	0	0	0	0	0	0	0	0	0	0	7	7	4	0	0	0	0	0	0	0	0	0	Shared among all Groups	Bacteria; __Bacteroidetes; __Sphingobacteriia; __Sphingobacteriales; __Saprospiraceae; __g
denovo5198	1	0	0	0	0	0	0	0	0	0	0	0	0	0	0	0	0	0	0	0	0	1	0	0	2	5	0	0	0	0	0	0	0	0	0	0	0	0	0	0	Shared among all Groups	Bacteria; __Proteobacteria; __Alphaproteobacteria
denovo5242	0	0	0	0	0	0	0	0	0	1	0	0	0	0	1	0	0	0	0	0	0	0	0	8	0	1	0	0	0	0	0	0	0	0	0	0	0	0	0	0	Shared among all Groups	Bacteria; __Bacteroidetes; __Flavobacteria; __Flavobacteriales; __Flavobacteriaceae; __Flagellimonas
denovo5342	0	0	0	0	0	0	0	0	0	0	0	0	0	5	11	0	0	0	0	0	3	0	1	14	1	1	1	0	8	2	0	0	0	0	0	0	0	0	0	0	Shared among all Groups	Bacteria; __Bacteroidetes; __Sphingobacteriia; __Sphingobacteriales; __Saprospiraceae; __g
denovo5510	0	0	0	0	0	0	0	0	0	3	0	0	0	0	2	0	0	0	0	0	31	20	15	7	1	0	0	0	0	0	0	0	0	0	0	0	0	0	0	0	Shared among all Groups	Bacteria; __Proteobacteria; __Alphaproteobacteria; __Rhodobacterales; __Rhodobacteraceae
denovo5735	3	2	7	4	5	6	2	8	5	7	8	10	8	15	5	8	1	0	0	0	19	15	14	12	4	8	0	4	20	113	28	10	0	0	0	0	0	0	0	0	Shared among all Groups	Bacteria; __Bacteroidetes; __Sphingobacteriia; __Sphingobacteriales; __Saprospiraceae; __g
denovo5887	0	0	1	0	0	0	0	0	0	0	0	0	0	0	0	0	0	0	3	0	0	0	0	0	0	1	0	0	0	0	0	0	0	0	0	0	0	0	0	0	Shared among all Groups	Bacteria; __Proteobacteria
denovo5932	1	0	0	0	0	0	0	4	0	1	0	0	0	2	5	1	4	5	0	0	0	0	0	0	4	16	0	1	6	3	0	2	0	0	0	0	0	0	0	0	Shared among all Groups	Bacteria; __Proteobacteria; __Alphaproteobacteria; __Rhodobacterales; __Rhodobacteraceae
denovo6089	0	0	0	0	0	0	0	0	0	1	0	2	0	0	0	0	0	0	0	0	0	0	0	7	0	7	1	0	0	0	0	0	0	0	0	0	0	0	0	0	Shared among all Groups	Bacteria; __Acidobacteria; __Holophagae; __TK85; __f; __g
denovo6175	0	0	0	1	1	0	4	0	0	2	0	3	2	1	0	5	0	0	0	0	0	0	0	1	0	2	0	0	0	0	0	0	0	0	0	0	0	0	0	0	Shared among all Groups	Bacteria; __Planctomycetes; __Planctomycetacia; __Planctomycetales; __Planctomycetaceae
denovo6296	0	0	0	0	0	0	0	0	0	0	0	2	1	0	0	1	1	0	0	0	0	0	0	0	0	0	0	0	3	0	0	0	0	0	0	0	0	0	0	0	Shared among all Groups	Bacteria; __Bacteroidetes; __Sphingobacteriia; __Sphingobacteriales; __Saprospiraceae; __g
denovo6610	0	0	0	0	0	0	0	0	0	0	0	0	3	1	0	0	0	0	0	0	0	0	0	1	0	1	0	0	0	0	0	0	0	0	0	0	0	0	0	0	Shared among all Groups	Bacteria; __Bacteroidetes; __Sphingobacteriia; __Sphingobacteriales; __Saprospiraceae; __g
denovo6817	12	20	5	10	3	18	12	11	26	10	7	9	1	16	4	17	5	3	0	0	7	2	24	3	1	0	0	0	1	0	0	4	0	0	0	0	0	0	0	0	Shared among all Groups	Bacteria; __Deinococcus-Thermus; __Deinococci; __Deinococcales; __Trueperaceae; __Truepera
denovo6825	0	0	0	1	31	0	0	0	1	1	2	1	5	5	0	0	0	0	0	0	0	5	0	0	11	7	0	4	5	2	0	0	0	0	0	0	0	0	0	0	Shared among all Groups	Bacteria; __Bacteroidetes; __Sphingobacteriia; __Sphingobacteriales; __Saprospiraceae; __Rubidimonas
denovo7036	0	0	0	0	0	0	0	0	0	0	0	0	0	0	3	0	0	0	0	0	1	0	0	0	8	15	16	1	0	0	2	3	0	0	0	0	0	0	0	0	Shared among all Groups	Bacteria; __Proteobacteria; __Alphaproteobacteria; __Caulobacterales; __Hyphomonadaceae; __Hellea
denovo7338	0	0	0	0	0	0	0	0	1	0	0	0	0	0	0	0	0	0	0	0	3	1	3	0	0	0	1	0	0	0	0	0	0	0	0	0	0	0	0	0	Shared among all Groups	Bacteria; __Proteobacteria; __Deltaproteobacteria; __Bdellovibrionales; __Bdellovibrionaceae; __Bdellovibrio
denovo7380	0	0	0	0	0	0	0	0	0	0	0	0	1	2	0	0	0	0	0	0	3	1	6	0	1	0	0	0	0	0	0	0	0	0	0	0	0	0	0	0	Shared among all Groups	Bacteria; __Bacteroidetes; __Sphingobacteriia; __Sphingobacteriales; __Saprospiraceae; __g
denovo7469	1	3	1	0	6	0	0	0	1	0	1	3	5	6	0	9	0	0	0	0	1	2	0	0	0	0	11	0	0	0	0	0	0	0	0	0	0	0	0	0	Shared among all Groups	Bacteria; __Bacteroidetes; __Sphingobacteriia; __Sphingobacteriales; __Saprospiraceae
denovo7553	1	0	0	1	0	0	1	3	1	5	7	5	0	8	3	14	0	2	0	0	0	1	0	4	38	33	3	0	56	3	7	44	0	0	0	0	0	0	0	0	Shared among all Groups	Bacteria; __Proteobacteria; __Alphaproteobacteria; __DB1-14; __f; __g
denovo7837	0	0	0	0	1	5	2	1	6	8	5	1	2	14	19	9	1	0	0	0	0	0	0	0	0	3	0	0	0	0	0	0	0	0	0	0	0	0	0	0	Shared among all Groups	Bacteria; __Proteobacteria; __Deltaproteobacteria
denovo7838	0	0	0	0	0	0	0	0	0	0	0	0	0	0	0	1	11	20	22	79	2	0	15	2	0	1	0	0	0	0	0	0	0	0	0	0	0	0	0	0	Shared among all Groups	Bacteria; __Bacteroidetes; __Sphingobacteriia; __Sphingobacteriales; __Saprospiraceae; __Rubidimonas
denovo8216	1	0	0	0	0	0	0	0	0	0	0	0	0	0	0	0	1	2	0	0	0	0	0	0	1	2	0	0	0	0	0	0	0	0	0	0	0	0	0	0	Shared among all Groups	Bacteria; __Bacteroidetes; __Sphingobacteriia; __Sphingobacteriales; __Saprospiraceae; __g
denovo8234	0	1	0	0	0	0	0	0	0	0	0	0	0	1	0	0	0	3	5	0	0	0	0	0	0	1	0	0	0	0	0	0	0	0	0	0	0	0	0	0	Shared among all Groups	Bacteria; __Proteobacteria; __Gammaproteobacteria; __Chromatiales; __Granulosicoccaceae; __Granulosicoccus
denovo8499	0	0	0	0	0	0	0	0	0	0	0	0	0	0	0	1	0	0	3	0	33	50	10	8	0	0	0	0	2	3	0	10	0	0	0	0	0	0	0	0	Shared among all Groups	Bacteria; __Proteobacteria; __Alphaproteobacteria
denovo8654	0	0	0	0	0	0	0	0	0	0	0	0	0	1	1	0	0	0	0	0	0	3	9	2	0	2	0	0	0	0	0	0	0	0	0	0	0	0	0	0	Shared among all Groups	Bacteria; __Bacteroidetes; __Sphingobacteriia; __Sphingobacteriales; __Saprospiraceae; __g
denovo8794	0	0	0	0	0	0	0	0	0	1	0	1	2	0	0	0	0	3	2	0	0	0	0	0	3	0	0	0	0	0	0	0	0	0	0	0	0	0	0	0	Shared among all Groups	Bacteria; __Proteobacteria; __Gammaproteobacteria
denovo9008	1	0	3	2	0	2	0	2	0	0	2	2	0	0	0	2	0	0	0	0	4	0	24	21	0	0	0	0	0	0	0	1	0	0	0	0	0	0	0	0	Shared among all Groups	Bacteria; __Bacteroidetes; __Sphingobacteriia; __Sphingobacteriales; __Saprospiraceae; __g
denovo9077	0	0	0	0	0	0	0	0	0	0	0	0	0	1	0	0	0	0	0	0	0	0	0	1	0	0	0	1	0	0	0	0	0	0	0	0	0	0	0	0	Shared among all Groups	Bacteria; __Proteobacteria; __Alphaproteobacteria; __Caulobacterales; __Hyphomonadaceae; __Hellea
denovo9256	2	3	2	0	2	2	6	2	1	1	9	5	8	2	0	22	0	0	0	0	0	0	1	1	13	12	3	0	1	0	0	0	0	0	0	0	0	0	0	0	Shared among all Groups	Bacteria; __Actinobacteria; __Acidimicrobiia; __Acidimicrobiales; __uncultured; __g
denovo9516	0	0	0	0	6	0	0	0	2	0	1	0	0	2	1	0	0	0	0	0	0	0	0	6	1	5	2	0	0	2	0	0	0	0	0	0	0	0	0	0	Shared among all Groups	Bacteria; __Bacteroidetes; __Sphingobacteriia; __Sphingobacteriales; __Saprospiraceae; __Rubidimonas
denovo9549	0	0	0	0	1	0	0	0	0	0	0	0	2	3	1	1	1	0	0	0	0	0	1	2	0	1	0	0	0	0	0	0	0	0	0	0	0	0	0	0	Shared among all Groups	Bacteria; __Bacteroidetes; __Sphingobacteriia; __Sphingobacteriales; __Saprospiraceae; __g
denovo9625	1	0	0	0	2	1	2	1	2	5	0	1	5	1	1	0	0	0	0	0	2	1	0	0	3	3	1	3	2	12	1	4	0	0	0	0	0	0	0	0	Shared among all Groups	Bacteria; __Bacteroidetes; __Sphingobacteriia; __Sphingobacteriales; __Saprospiraceae; __Rubidimonas
denovo9711	0	0	0	3	0	0	0	0	0	0	0	0	0	1	1	0	0	0	0	0	0	0	1	1	15	5	1	1	5	5	0	1	0	0	0	0	0	0	0	0	Shared among all Groups	Bacteria; __Proteobacteria; __Alphaproteobacteria; __Rhodobacterales; __Rhodobacteraceae
denovo9818	0	0	0	0	0	1	0	0	0	0	0	0	0	0	0	0	0	0	0	0	0	0	1	0	0	0	0	0	1	3	1	0	0	0	0	0	0	0	0	0	Shared among all Groups	Bacteria; __Proteobacteria; __Alphaproteobacteria; __Rhodobacterales; __Rhodobacteraceae; __Loktanella
denovo9975	0	2	0	5	0	5	0	1	0	0	0	0	11	1	0	0	0	0	0	0	0	0	6	0	0	4	0	0	0	0	0	0	0	0	0	0	0	0	0	0	Shared among all Groups	Bacteria; __Bacteroidetes; __Sphingobacteriia; __Sphingobacteriales; __Saprospiraceae; __g
denovo10057	1	6	1	2	0	1	0	7	1	0	0	0	8	7	2	1	0	0	0	0	2	0	0	0	0	3	0	0	0	0	0	0	0	0	0	0	0	0	0	0	Shared among all Groups	Bacteria; __Bacteroidetes; __Sphingobacteriia; __Sphingobacteriales; __Saprospiraceae
denovo10089	6	2	0	5	8	7	0	2	3	3	7	10	3	14	1	3	0	0	0	0	0	0	0	2	0	0	0	0	0	1	0	0	0	0	0	0	0	0	0	0	Shared among all Groups	Bacteria; __Bacteroidetes; __Sphingobacteriia; __Sphingobacteriales; __Saprospiraceae; __g
denovo10096	0	0	0	0	0	0	0	0	0	1	0	0	0	3	0	1	0	1	0	0	0	0	0	0	0	0	1	0	0	0	0	0	0	0	0	0	0	0	0	0	Shared among all Groups	Bacteria; __Proteobacteria; __Deltaproteobacteria; __Myxococcales; __Nannocystineae; __g
denovo10204	0	4	0	0	0	4	0	3	0	0	0	1	1	0	0	1	0	0	0	0	0	0	3	2	3	0	1	0	0	0	0	0	0	0	0	0	0	0	0	0	Shared among all Groups	Bacteria; __Bacteroidetes; __Sphingobacteriia; __Sphingobacteriales; __Saprospiraceae
denovo10312	0	0	2	13	1	1	1	3	1	2	1	8	5	6	0	3	3	0	0	0	1	0	5	1	5	14	2	2	5	2	0	0	0	0	0	0	0	0	0	0	Shared among all Groups	Bacteria; __Bacteroidetes; __Sphingobacteriia; __Sphingobacteriales; __Saprospiraceae
denovo10341	12	0	14	10	2	0	4	8	2	31	8	1	16	27	55	7	0	1	0	0	19	5	18	57	0	6	2	1	0	2	5	2	0	0	0	0	0	0	0	0	Shared among all Groups	Bacteria; __Planctomycetes; __Planctomycetacia; __Planctomycetales; __Planctomycetaceae; __Blastopirellula
denovo10351	0	0	0	0	1	0	0	0	0	0	1	0	0	0	0	0	0	1	0	0	0	0	0	0	0	5	1	2	9	9	0	2	0	0	0	0	0	0	0	0	Shared among all Groups	Bacteria; __Bacteroidetes; __Sphingobacteriia; __Sphingobacteriales; __Saprospiraceae; __g
denovo10485	435	55	125	83	180	107	171	91	281	61	99	76	174	672	318	409	3	6	17	0	7	15	12	55	321	415	63	118	41	192	99	95	0	0	0	0	0	0	0	0	Shared among all Groups	Bacteria; __Proteobacteria; __Gammaproteobacteria; __Chromatiales; __Granulosicoccaceae; __Granulosicoccus
denovo10728	0	0	0	0	0	0	0	0	0	0	1	0	0	0	3	1	0	0	0	0	0	0	2	0	0	1	0	0	0	0	0	0	0	0	0	0	0	0	0	0	Shared among all Groups	Bacteria; __Bacteroidetes; __Sphingobacteriia; __Sphingobacteriales; __Saprospiraceae; __g
denovo10748	0	0	0	0	2	0	2	1	0	3	3	0	1	0	2	2	1	0	0	0	0	0	0	0	1	1	0	0	0	0	0	0	0	0	0	0	0	0	0	0	Shared among all Groups	Bacteria; __Proteobacteria; __Deltaproteobacteria; __Myxococcales; __Cystobacterineae; __g
denovo10793	0	0	0	0	0	3	0	2	0	0	0	0	0	0	7	0	0	0	0	0	1	0	0	0	0	10	0	1	0	0	0	0	0	0	0	0	0	0	0	0	Shared among all Groups	Bacteria; __Bacteroidetes; __Sphingobacteriia; __Sphingobacteriales; __Saprospiraceae; __g
denovo10837	0	0	1	2	1	0	0	0	4	1	4	2	1	9	9	6	0	0	0	0	0	0	0	1	0	3	0	0	0	0	0	0	0	0	0	0	0	0	0	0	Shared among all Groups	Bacteria; __Proteobacteria; __Deltaproteobacteria; __Bdellovibrionales; __Bdellovibrionaceae; __OM27_clade
denovo11220	1	0	0	0	0	0	0	0	0	0	0	1	0	0	0	0	0	0	0	0	0	0	1	0	0	1	1	0	0	0	0	1	0	0	0	0	0	0	0	0	Shared among all Groups	Bacteria; __Proteobacteria; __Alphaproteobacteria
denovo11291	89	0	272	4	104	0	40	1	25	0	49	3	8	499	3	221	22	19	37	23	52	10	74	46	47	23	20	4	7	51	21	10	0	0	0	0	0	0	0	0	Shared among all Groups	Bacteria; __Proteobacteria; __Alphaproteobacteria; __Sphingomonadales; __Sphingomonadaceae; __Sphingopyxis
denovo11366	74	5	13	3	120	6	41	3	60	0	9	1	67	159	4	66	2	2	23	0	11	6	3	9	48	58	14	6	0	16	13	7	0	0	0	0	0	0	0	0	Shared among all Groups	Bacteria; __Proteobacteria; __Gammaproteobacteria; __Chromatiales; __Granulosicoccaceae; __Granulosicoccus
denovo11374	0	0	0	0	0	0	0	0	0	4	0	1	0	0	0	0	0	0	0	0	0	0	1	4	1	0	0	0	0	0	0	0	0	0	0	0	0	0	0	0	Shared among all Groups	Bacteria; __Proteobacteria; __Alphaproteobacteria; __DB1-14; __f; __g
denovo11385	0	0	0	0	0	0	0	0	0	0	0	0	0	0	0	1	0	0	0	0	0	0	1	0	1	2	0	0	0	0	0	0	0	0	0	0	0	0	0	0	Shared among all Groups	Bacteria; __Proteobacteria
denovo11450	0	0	0	0	0	0	0	0	0	0	0	0	2	0	0	0	7	7	0	0	0	1	5	0	23	0	0	16	13	22	10	20	0	0	0	0	0	0	0	0	Shared among all Groups	Bacteria; __Bacteroidetes; __Sphingobacteriia; __Sphingobacteriales; __Saprospiraceae; __g
denovo11458	0	0	0	0	0	0	0	0	0	1	0	0	0	0	0	1	0	0	0	0	0	0	0	1	0	1	0	0	1	0	1	0	0	0	0	0	0	0	0	0	Shared among all Groups	Bacteria; __Planctomycetes; __Planctomycetacia; __Planctomycetales; __Planctomycetaceae; __Blastopirellula
denovo11510	0	2	0	0	0	1	0	1	0	0	1	1	22	3	3	7	0	0	0	0	0	0	1	0	2	7	0	0	0	0	0	0	0	0	0	0	0	0	0	0	Shared among all Groups	Bacteria; __Bacteroidetes; __Sphingobacteriia; __Sphingobacteriales; __Saprospiraceae; __g
denovo11531	0	0	0	0	0	4	0	0	0	0	0	1	0	0	0	0	0	3	0	0	0	0	0	0	0	0	0	1	1	0	0	0	0	0	0	0	0	0	0	0	Shared among all Groups	Bacteria; __Proteobacteria; __Gammaproteobacteria; __Alteromonadales; __Alteromonadaceae; __Candidatus_Endobugula
denovo11604	0	0	0	0	0	0	0	0	0	0	1	0	1	3	3	0	1	0	1	1	75	171	46	26	0	0	0	0	1	2	0	2	0	0	0	0	0	0	0	0	Shared among all Groups	Bacteria; __Proteobacteria; __Gammaproteobacteria
denovo11718	0	0	0	3	1	2	0	3	0	0	0	4	0	0	1	1	0	1	0	0	2	18	2	0	1	3	0	0	0	0	0	0	0	0	0	0	0	0	0	0	Shared among all Groups	Bacteria; __Bacteroidetes; __Sphingobacteriia; __Sphingobacteriales
denovo11726	0	1	0	3	1	2	1	2	0	0	3	0	1	5	0	0	0	0	0	0	0	0	3	5	0	0	0	0	0	0	1	0	0	0	0	0	0	0	0	0	Shared among all Groups	Bacteria; __Bacteroidetes; __Sphingobacteriia; __Sphingobacteriales; __Saprospiraceae; __g
denovo11856	0	0	0	0	0	0	0	0	0	0	0	2	0	0	0	0	3	0	0	50	0	0	0	1	0	0	0	0	1	0	0	0	0	0	0	0	0	0	0	0	Shared among all Groups	Bacteria; __Bacteroidetes; __Flavobacteria; __Flavobacteriales
denovo12024	0	0	0	0	0	0	0	0	0	0	0	0	1	0	0	0	0	0	0	1	0	0	0	0	0	4	0	0	0	0	0	0	0	0	0	0	0	0	0	0	Shared among all Groups	Bacteria; __Proteobacteria; __Alphaproteobacteria; __Rhodobacterales; __Rhodobacteraceae
denovo12168	1	0	60	13	2	1	0	0	3	1	13	1	2	22	0	2	1	0	0	0	3	4	24	2	7	3	36	9	7	7	8	0	0	0	0	0	0	0	0	0	Shared among all Groups	Bacteria; __Bacteroidetes; __Flavobacteria; __Flavobacteriales; __Flavobacteriaceae; __g
denovo12191	0	0	0	0	0	0	0	0	0	0	0	0	0	2	0	0	0	0	0	0	2	0	0	0	0	1	0	0	0	0	0	0	0	0	0	0	0	0	0	0	Shared among all Groups	Bacteria; __Bacteroidetes
denovo12596	0	0	0	0	0	0	0	0	0	0	0	0	1	0	0	0	0	0	0	0	1	0	0	0	0	1	0	0	0	0	0	0	0	0	0	0	0	0	0	0	Shared among all Groups	Bacteria; __Bacteroidetes; __Sphingobacteriia; __Sphingobacteriales; __Saprospiraceae; __g
denovo12750	1	1	0	0	0	0	4	0	0	1	4	1	1	1	3	7	0	0	0	0	3	4	6	3	1	4	2	1	0	0	0	0	0	0	0	0	0	0	0	0	Shared among all Groups	Bacteria; __Bacteroidetes; __Flavobacteria; __Flavobacteriales; __Flavobacteriaceae; __Algibacter
denovo12959	0	0	9	1	0	1	0	3	1	3	6	0	9	4	0	0	0	0	0	0	1	0	7	0	0	0	0	1	3	0	0	0	0	0	0	0	0	0	0	0	Shared among all Groups	Bacteria; __Proteobacteria; __Alphaproteobacteria
denovo12975	3	3	0	0	16	2	5	0	7	0	0	4	3	6	0	26	0	0	0	0	1	0	1	0	0	0	1	0	0	0	0	0	0	0	0	0	0	0	0	0	Shared among all Groups	Bacteria; __Bacteroidetes; __Sphingobacteriia; __Sphingobacteriales; __Saprospiraceae
denovo13178	0	0	0	0	0	1	0	0	0	0	0	0	0	0	1	0	0	0	0	0	1	0	0	0	0	1	0	0	0	0	0	0	0	0	0	0	0	0	0	0	Shared among all Groups	Bacteria; __Proteobacteria; __Gammaproteobacteria
denovo13199	19	0	4	10	9	1	8	9	8	14	31	2	11	58	11	16	18	15	48	36	40	14	40	39	196	171	59	86	47	142	110	65	0	0	0	0	0	0	0	0	Shared among all Groups	Bacteria; __Proteobacteria; __Alphaproteobacteria; __Sphingomonadales; __Erythrobacteraceae; __Erythrobacter
denovo13348	1	0	0	1	0	0	1	3	1	0	7	1	1	3	7	0	0	1	0	0	12	6	0	10	0	0	2	1	0	0	1	0	0	0	0	0	0	0	0	0	Shared among all Groups	Bacteria; __Proteobacteria; __Gammaproteobacteria; __Thiotrichales; __Thiotrichaceae; __Cocleimonas
denovo13462	0	0	0	0	0	0	0	0	1	0	0	0	0	3	0	0	0	0	0	0	0	0	0	2	0	0	0	0	0	0	1	0	0	0	0	0	0	0	0	0	Shared among all Groups	Bacteria; __Proteobacteria; __Alphaproteobacteria; __Rhodobacterales; __Rhodobacteraceae; __Loktanella
denovo13563	1	0	0	1	0	0	0	0	0	0	0	0	0	1	0	0	4	0	0	0	0	0	0	0	0	0	2	0	0	0	1	0	0	0	0	0	0	0	0	0	Shared among all Groups	Bacteria; __Actinobacteria; __Acidimicrobiia; __Acidimicrobiales; __Sva0996_marine_group; __g
denovo13571	0	3	0	2	0	0	0	2	0	0	1	0	8	0	0	1	0	0	0	0	1	0	3	5	7	0	0	0	0	0	0	0	0	0	0	0	0	0	0	0	Shared among all Groups	Bacteria; __Bacteroidetes; __Sphingobacteriia; __Sphingobacteriales; __Saprospiraceae; __g
denovo13725	0	0	0	0	0	0	0	0	0	0	0	0	0	0	3	0	0	0	0	0	0	0	0	1	1	2	3	0	0	0	0	0	0	0	0	0	0	0	0	0	Shared among all Groups	Bacteria; __Proteobacteria; __Alphaproteobacteria; __Rickettsiales; __SM2D12; __g
denovo13801	0	0	2	3	2	0	0	1	2	0	1	1	0	2	0	1	2	0	0	0	0	0	0	0	0	0	1	0	0	0	0	0	0	0	0	0	0	0	0	0	Shared among all Groups	Bacteria; __Proteobacteria; __Deltaproteobacteria; __Desulfuromonadales; __GR-WP33-58; __g
denovo13880	0	0	0	0	0	0	0	0	0	0	0	2	0	0	0	1	8	3	0	0	1	6	0	1	0	1	1	0	0	1	4	1	0	0	0	0	0	0	0	0	Shared among all Groups	Bacteria; __Proteobacteria; __Alphaproteobacteria
denovo13892	0	0	0	0	0	0	0	1	0	0	0	0	0	0	0	0	0	0	0	0	0	0	0	2	0	0	3	0	0	0	0	2	0	0	0	0	0	0	0	0	Shared among all Groups	Bacteria; __Proteobacteria; __Deltaproteobacteria; __Myxococcales; __Nannocystaceae; __Nannocystis
denovo14102	1	2	0	4	5	3	8	0	9	0	0	6	4	4	0	28	1	4	0	0	44	2	12	0	4	1	3	0	0	0	0	0	0	0	0	0	0	0	0	0	Shared among all Groups	Bacteria; __Bacteroidetes; __Sphingobacteriia; __Sphingobacteriales; __Saprospiraceae; __g
denovo14217	0	0	0	0	0	0	0	0	0	1	0	0	0	0	0	0	0	0	0	0	0	3	5	0	2	1	0	2	0	0	1	2	0	0	0	0	0	0	0	0	Shared among all Groups	Bacteria; __Bacteroidetes; __Flavobacteria; __Flavobacteriales; __Cryomorphaceae; __Fluviicola
denovo14218	6	8	0	3	11	15	6	2	5	2	1	4	4	11	8	14	6	2	0	0	1	1	5	3	0	2	0	1	0	0	0	0	0	0	0	0	0	0	0	0	Shared among all Groups	Bacteria; __Bacteroidetes; __Sphingobacteriia; __Sphingobacteriales; __Saprospiraceae; __g
denovo14314	0	0	0	0	0	0	0	0	0	0	0	0	0	0	0	1	0	0	0	0	0	0	1	0	2	0	0	1	3	3	0	1	0	0	0	0	0	0	0	0	Shared among all Groups	Bacteria; __Bacteroidetes
denovo14460	1	5	0	1	4	1	2	1	2	0	4	6	9	5	3	2	1	0	0	0	0	0	0	0	3	1	0	0	0	0	0	0	0	0	0	0	0	0	0	0	Shared among all Groups	Bacteria; __Bacteroidetes; __Sphingobacteriia; __Sphingobacteriales; __Saprospiraceae; __g
denovo14466	0	0	0	2	0	0	0	0	0	0	0	0	0	0	0	1	0	0	0	0	0	2	0	0	0	1	1	0	0	0	0	0	0	0	0	0	0	0	0	0	Shared among all Groups	Bacteria; __Proteobacteria; __Deltaproteobacteria
denovo14522	1	0	2	4	0	0	2	7	0	5	4	3	0	0	1	0	0	2	0	0	1	2	0	3	0	5	11	2	0	0	0	2	0	0	0	0	0	0	0	0	Shared among all Groups	Bacteria; __Proteobacteria; __Alphaproteobacteria
denovo14664	1	18	0	1	11	2	10	3	7	1	4	7	7	19	1	10	0	0	0	0	6	2	21	3	3	0	0	0	0	0	0	0	0	0	0	0	0	0	0	0	Shared among all Groups	Bacteria; __Bacteroidetes; __Sphingobacteriia; __Sphingobacteriales; __Saprospiraceae; __g
denovo14745	2	19	2	5	1	22	10	8	4	11	18	6	31	51	27	28	0	0	0	0	0	0	7	8	8	13	2	0	0	1	0	0	0	0	0	0	0	0	0	0	Shared among all Groups	Bacteria; __Bacteroidetes; __Sphingobacteriia; __Sphingobacteriales; __Saprospiraceae; __g
denovo14755	0	0	1	0	0	0	0	2	0	0	0	0	0	0	0	0	1	4	9	5	0	0	0	0	2	1	0	0	0	0	0	0	0	0	0	0	0	0	0	0	Shared among all Groups	Bacteria; __Proteobacteria; __Gammaproteobacteria
denovo14762	0	0	0	2	0	0	0	1	0	0	0	0	0	1	0	0	0	0	0	0	0	0	1	0	0	0	1	0	0	0	0	0	0	0	0	0	0	0	0	0	Shared among all Groups	Bacteria; __Proteobacteria; __Alphaproteobacteria; __Rhodobacterales; __Rhodobacteraceae; __g
denovo14935	0	0	0	0	0	0	0	0	0	0	0	0	1	0	1	0	0	0	0	0	0	0	1	0	0	1	0	0	0	0	0	0	0	0	0	0	0	0	0	0	Shared among all Groups	Bacteria; __Bacteroidetes; __Flavobacteria; __Flavobacteriales; __Flavobacteriaceae
denovo14973	0	0	0	0	1	1	0	0	1	0	2	2	2	4	0	2	1	1	0	0	0	0	0	0	0	0	1	0	0	0	0	0	0	0	0	0	0	0	0	0	Shared among all Groups	Bacteria; __Bacteroidetes; __Sphingobacteriia; __Sphingobacteriales; __Saprospiraceae; __Aureispira
denovo15016	0	3	0	0	1	1	1	3	0	1	1	1	6	5	6	8	0	0	0	0	0	0	0	1	4	7	2	0	0	1	0	0	0	0	0	0	0	0	0	0	Shared among all Groups	Bacteria; __Proteobacteria; __Gammaproteobacteria; __Chromatiales; __Granulosicoccaceae; __Granulosicoccus
denovo15113	1	1	0	1	4	0	1	6	1	0	1	0	1	2	0	6	0	0	0	0	3	4	24	23	2	0	2	0	0	0	0	0	0	0	0	0	0	0	0	0	Shared among all Groups	Bacteria; __Proteobacteria; __Deltaproteobacteria; __Myxococcales; __0319-6G20; __g
denovo15131	0	0	0	0	0	0	0	0	0	0	1	0	0	0	0	1	0	0	0	0	0	0	0	3	8	7	0	1	0	5	0	0	0	0	0	0	0	0	0	0	Shared among all Groups	Bacteria; __Bacteroidetes; __Sphingobacteriia; __Sphingobacteriales; __Saprospiraceae; __g
denovo15220	1	0	0	0	0	0	0	0	0	0	0	0	0	0	2	2	0	0	0	0	0	0	0	1	0	0	0	0	4	13	0	0	0	0	0	0	0	0	0	0	Shared among all Groups	Bacteria; __Proteobacteria; __Gammaproteobacteria; __Order_Incertae_Sedis; __Family_Incertae_Sedis; __Arenicella
denovo15244	0	0	0	0	0	0	0	0	0	0	0	0	18	9	0	0	0	0	0	0	0	0	1	0	0	1	1	0	0	3	0	0	0	0	0	0	0	0	0	0	Shared among all Groups	Bacteria; __Proteobacteria; __Alphaproteobacteria
denovo15260	4	27	2	23	2	37	1	22	8	17	4	25	90	31	63	24	0	0	0	0	6	1	0	1	2	4	0	0	0	1	0	0	0	0	0	0	0	0	0	0	Shared among all Groups	Bacteria; __Bacteroidetes; __Sphingobacteriia; __Sphingobacteriales; __Saprospiraceae; __g
denovo15321	0	0	0	0	1	0	0	0	0	0	0	0	0	0	0	0	0	2	0	0	0	0	0	0	0	0	0	0	0	0	0	2	0	0	0	0	0	0	0	0	Shared among all Groups	Bacteria; __Proteobacteria
denovo15616	0	0	0	0	0	0	0	0	0	0	1	0	0	0	0	0	0	1	2	0	0	0	0	0	1	0	0	0	0	0	0	0	0	0	0	0	0	0	0	0	Shared among all Groups	Bacteria; __Proteobacteria; __Gammaproteobacteria
denovo15880	0	1	1	0	0	0	0	0	0	0	1	0	0	0	2	0	4	2	0	0	0	0	0	0	0	0	0	0	4	0	0	0	0	0	0	0	0	0	0	0	Shared among all Groups	Bacteria; __Bacteroidetes; __Flavobacteria; __Flavobacteriales; __NS9_marine_group; __g
denovo15913	0	0	1	0	0	0	0	0	0	0	0	0	0	0	0	0	0	3	0	0	0	0	0	6	2	17	1	10	0	2	2	0	0	0	0	0	0	0	0	0	Shared among all Groups	Bacteria; __Bacteroidetes; __Sphingobacteriia; __Sphingobacteriales; __Saprospiraceae; __g
denovo16097	0	0	0	0	0	0	0	2	0	0	0	0	0	0	1	0	0	0	0	0	1	0	1	0	0	4	0	1	0	0	0	0	0	0	0	0	0	0	0	0	Shared among all Groups	Bacteria; __Proteobacteria; __Alphaproteobacteria; __Rhizobiales; __Rhodobiaceae; __Rhodobium
denovo16154	0	0	0	1	1	0	1	0	1	5	11	3	1	2	3	2	0	0	0	0	18	19	5	15	2	1	0	0	0	0	0	0	0	0	0	0	0	0	0	0	Shared among all Groups	Bacteria; __Proteobacteria; __Alphaproteobacteria; __Rhodobacterales; __Rhodobacteraceae
denovo16211	0	0	2	7	4	0	2	3	0	0	0	3	3	13	15	11	7	30	14	0	4	1	1	6	3	1	1	0	0	1	0	1	0	0	0	0	0	0	0	0	Shared among all Groups	Bacteria; __Planctomycetes; __Planctomycetacia; __Planctomycetales; __Planctomycetaceae; __Blastopirellula
denovo16398	0	0	0	0	0	0	0	0	1	0	1	0	0	0	0	0	0	0	0	0	0	0	0	1	2	6	7	0	2	0	0	0	0	0	0	0	0	0	0	0	Shared among all Groups	Bacteria; __Proteobacteria; __Alphaproteobacteria; __Rhizobiales
denovo16413	0	0	1	0	0	0	0	1	0	1	0	0	0	0	0	0	0	1	0	0	0	0	0	0	0	0	0	0	3	0	0	0	0	0	0	0	0	0	0	0	Shared among all Groups	Bacteria; __Planctomycetes; __OM190; __o; __f; __g
denovo16699	0	0	0	0	0	0	1	4	2	3	0	0	0	3	4	3	0	0	0	1	2	0	0	0	4	18	0	3	5	5	3	2	0	0	0	0	0	0	0	0	Shared among all Groups	Bacteria; __Planctomycetes; __Planctomycetacia; __Planctomycetales; __Planctomycetaceae; __Blastopirellula
denovo16702	0	3	3	2	1	1	4	4	4	0	3	0	5	1	0	6	1	0	0	0	0	0	3	0	0	0	2	0	0	0	0	0	0	0	0	0	0	0	0	0	Shared among all Groups	Bacteria; __Bacteroidetes; __Sphingobacteriia; __Sphingobacteriales; __Saprospiraceae; __g
denovo16734	0	0	0	0	0	0	0	0	0	1	0	0	0	0	0	1	0	0	0	0	0	6	0	0	14	16	2	1	0	0	0	0	0	0	0	0	0	0	0	0	Shared among all Groups	Bacteria; __Bacteroidetes; __Sphingobacteriia; __Sphingobacteriales; __Saprospiraceae; __g
denovo16792	0	0	0	4	0	0	0	0	0	0	22	0	1	2	0	0	0	0	0	0	0	0	0	1	39	73	0	8	0	0	0	0	0	0	0	0	0	0	0	0	Shared among all Groups	Bacteria; __Proteobacteria; __Alphaproteobacteria
denovo17043	0	0	1	0	0	1	0	0	1	0	0	0	0	2	2	3	0	0	2	2	0	0	0	0	2	1	0	0	0	0	0	0	0	0	0	0	0	0	0	0	Shared among all Groups	Bacteria; __Proteobacteria; __Alphaproteobacteria; __Rhodobacterales; __Rhodobacteraceae
denovo17206	0	0	0	1	0	0	0	0	0	0	0	0	0	0	0	0	0	0	0	0	0	0	5	0	0	0	0	0	0	1	0	0	0	0	0	0	0	0	0	0	Shared among all Groups	Bacteria; __Proteobacteria; __Alphaproteobacteria; __Caulobacterales; __Hyphomonadaceae; __Hellea
denovo17423	6	0	14	0	7	0	0	0	0	1	1	0	1	264	0	3	0	0	0	0	8	4	10	12	9	1	0	0	0	0	0	0	0	0	0	0	0	0	0	0	Shared among all Groups	Bacteria; __Proteobacteria; __Alphaproteobacteria; __DB1-14; __f; __g
denovo17998	0	0	0	0	0	0	0	1	1	3	1	0	0	0	1	0	0	0	0	0	0	0	1	0	1	6	0	0	0	1	0	0	0	0	0	0	0	0	0	0	Shared among all Groups	Bacteria; __Proteobacteria; __Gammaproteobacteria; __Order_Incertae_Sedis; __Family_Incertae_Sedis
denovo18027	0	0	0	0	0	0	0	0	0	0	0	0	0	3	0	0	0	0	0	0	0	0	0	9	0	0	0	0	1	7	0	0	0	0	0	0	0	0	0	0	Shared among all Groups	Bacteria; __Proteobacteria; __Alphaproteobacteria; __DB1-14; __f; __g
denovo18110	0	0	0	0	0	0	0	3	0	1	0	0	0	0	2	0	0	0	9	0	0	0	0	0	3	17	9	0	0	2	1	1	0	0	0	0	0	0	0	0	Shared among all Groups	Bacteria; __Bacteroidetes; __Flavobacteria; __Flavobacteriales; __NS9_marine_group; __g
denovo18184	0	5	0	2	1	1	0	1	1	1	0	0	19	5	2	0	0	2	6	1	0	0	0	2	1	2	1	0	0	1	0	0	0	0	0	0	0	0	0	0	Shared among all Groups	Bacteria; __Proteobacteria; __Gammaproteobacteria
denovo18419	1	0	0	0	0	0	0	0	1	0	1	0	4	0	1	0	0	2	0	0	0	0	6	0	0	0	0	0	0	1	0	0	0	0	0	0	0	0	0	0	Shared among all Groups	Bacteria; __Bacteroidetes; __Sphingobacteriia; __Sphingobacteriales; __Saprospiraceae
denovo18506	0	0	0	1	0	0	0	1	0	1	0	0	0	0	0	0	0	0	0	0	0	1	0	0	3	0	1	0	0	3	0	0	0	0	0	0	0	0	0	0	Shared among all Groups	Bacteria; __Bacteroidetes; __Sphingobacteriia; __Sphingobacteriales; __Saprospiraceae
denovo18540	0	0	0	0	0	0	0	0	0	0	0	0	1	0	0	0	1	0	0	0	0	0	0	0	0	0	1	0	2	2	0	1	0	0	0	0	0	0	0	0	Shared among all Groups	Bacteria; __Proteobacteria; __Gammaproteobacteria; __Oceanospirillales; __OM182_clade; __g
denovo18649	0	0	0	4	0	0	0	2	0	2	0	0	0	1	3	0	1	0	0	0	0	0	0	0	4	13	6	3	20	5	2	2	0	0	0	0	0	0	0	0	Shared among all Groups	Bacteria; __Bacteroidetes; __Sphingobacteriia; __Sphingobacteriales; __Saprospiraceae; __Lewinella
denovo18704	0	5	1	1	0	0	0	3	3	0	1	0	3	0	0	0	0	3	0	0	4	21	0	4	1	2	0	0	1	1	0	1	0	0	0	0	0	0	0	0	Shared among all Groups	Bacteria; __Proteobacteria; __Alphaproteobacteria; __Rhizobiales; __Rhodobiaceae; __Rhodobium
denovo18741	0	0	0	0	0	0	0	0	0	0	0	0	0	0	1	0	0	0	0	0	0	4	1	0	3	10	0	0	0	0	0	0	0	0	0	0	0	0	0	0	Shared among all Groups	Bacteria; __Proteobacteria; __Alphaproteobacteria; __DB1-14; __f; __g
denovo18912	0	0	0	0	0	0	0	0	0	0	0	0	0	0	0	3	0	0	0	0	0	0	0	1	0	1	0	0	0	0	0	0	0	0	0	0	0	0	0	0	Shared among all Groups	Bacteria; __Proteobacteria; __Alphaproteobacteria; __Rhodobacterales; __Rhodobacteraceae
denovo19000	0	0	10	0	0	0	0	0	0	0	0	0	0	0	0	0	0	0	0	0	2	0	0	10	0	0	0	0	0	1	0	0	0	0	0	0	0	0	0	0	Shared among all Groups	Bacteria; __Bacteroidetes; __Flavobacteria; __Flavobacteriales; __Flavobacteriaceae; __g
denovo19009	0	0	0	0	0	0	0	0	0	2	0	0	0	0	0	0	0	0	0	0	0	0	0	2	0	1	1	0	0	0	0	0	0	0	0	0	0	0	0	0	Shared among all Groups	Bacteria; __Proteobacteria; __Alphaproteobacteria
denovo19062	0	0	0	0	0	0	0	1	0	0	0	0	0	0	0	0	12	0	0	0	0	0	0	0	0	0	0	0	0	1	0	0	0	0	0	0	0	0	0	0	Shared among all Groups	Bacteria; __Bacteroidetes; __Flavobacteria; __Flavobacteriales; __Flavobacteriaceae
denovo19100	0	1	0	0	0	3	1	0	0	1	0	2	1	0	0	0	1	0	0	0	0	0	0	1	0	0	0	0	0	2	0	0	0	0	0	0	0	0	0	0	Shared among all Groups	Bacteria; __Proteobacteria; __Deltaproteobacteria; __Bdellovibrionales; __Bdellovibrionaceae; __Bdellovibrio
denovo19109	0	0	3	3	1	0	1	0	0	1	1	1	7	9	8	1	0	0	0	0	0	2	1	1	3	32	1	0	1	4	7	0	0	0	0	0	0	0	0	0	Shared among all Groups	Bacteria; __Planctomycetes; __Planctomycetacia; __Planctomycetales; __Planctomycetaceae; __Rhodopirellula
denovo19551	0	0	0	0	0	0	0	1	0	0	0	0	0	1	6	0	0	0	0	0	0	0	4	2	0	0	0	0	8	77	6	10	0	0	0	0	0	0	0	0	Shared among all Groups	Bacteria; __Bacteroidetes; __Flavobacteria; __Flavobacteriales; __Flavobacteriaceae
denovo19665	24	8	45	29	17	7	13	9	22	11	26	18	20	39	13	16	0	0	0	0	0	2	0	0	11	27	5	3	2	9	3	14	0	0	0	0	0	0	0	0	Shared among all Groups	Bacteria; __Proteobacteria; __Alphaproteobacteria; __Rhodobacterales; __Rhodobacteraceae; __Sulfitobacter
denovo19682	0	0	0	2	0	1	0	0	0	0	0	0	0	0	0	0	0	0	0	0	0	0	0	1	3	8	3	6	2	0	0	0	0	0	0	0	0	0	0	0	Shared among all Groups	Bacteria; __Proteobacteria; __Alphaproteobacteria; __Rhodobacterales; __Rhodobacteraceae; __g
denovo19708	0	0	0	2	0	0	0	0	0	0	0	0	0	0	0	0	0	0	0	0	0	0	0	2	2	2	0	0	0	0	0	1	0	0	0	0	0	0	0	0	Shared among all Groups	Bacteria; __Proteobacteria; __Alphaproteobacteria; __Rhodobacterales; __Rhodobacteraceae
denovo19718	0	0	0	0	1	0	0	0	0	0	0	0	2	0	0	0	0	1	0	0	0	2	3	0	1	0	0	0	0	0	0	0	0	0	0	0	0	0	0	0	Shared among all Groups	Bacteria; __Bacteroidetes
denovo19881	1	0	0	3	3	0	0	0	1	0	6	0	3	0	0	3	0	0	0	0	0	1	0	0	2	0	0	0	0	0	0	0	0	0	0	0	0	0	0	0	Shared among all Groups	Bacteria; __Bacteroidetes; __Sphingobacteriia; __Sphingobacteriales; __Saprospiraceae
denovo19945	0	0	2	1	0	0	0	0	0	1	0	1	0	0	2	1	0	0	0	0	0	0	2	0	0	0	0	0	0	1	0	0	0	0	0	0	0	0	0	0	Shared among all Groups	Bacteria; __Bacteroidetes; __Sphingobacteriia; __Sphingobacteriales; __Saprospiraceae; __g
denovo19993	2	2	1	0	0	0	0	1	0	1	2	2	2	2	24	6	0	0	0	0	0	0	1	0	0	8	0	1	0	0	0	0	0	0	0	0	0	0	0	0	Shared among all Groups	Bacteria; __Bacteroidetes; __Sphingobacteriia; __Sphingobacteriales; __Saprospiraceae
denovo20007	0	0	0	0	0	1	0	0	0	0	0	0	0	0	0	0	0	0	0	0	0	0	0	1	0	2	0	0	0	0	0	0	0	0	0	0	0	0	0	0	Shared among all Groups	Bacteria; __Proteobacteria
denovo20062	0	1	5	6	0	0	1	3	0	4	1	3	3	1	5	16	1	3	3	0	2	1	24	48	4	8	4	3	0	8	3	0	0	0	0	0	0	0	0	0	Shared among all Groups	Bacteria; __Bacteroidetes; __Flavobacteria; __Flavobacteriales; __Flavobacteriaceae
denovo20091	0	0	0	0	1	0	0	1	0	0	0	0	1	0	3	0	0	0	0	0	0	0	2	0	0	0	0	0	1	0	0	0	0	0	0	0	0	0	0	0	Shared among all Groups	Bacteria; __Bacteroidetes; __Sphingobacteriia; __Sphingobacteriales; __Saprospiraceae; __g
denovo20102	0	0	0	0	0	0	0	0	0	0	2	0	0	0	0	0	0	0	0	0	1	0	0	0	1	0	0	0	0	0	0	0	0	0	0	0	0	0	0	0	Shared among all Groups	Bacteria; __Bacteroidetes; __Flavobacteria; __Flavobacteriales; __Flavobacteriaceae
denovo20127	0	0	0	0	0	0	0	0	0	0	0	0	0	3	0	1	0	1	0	0	0	0	0	0	0	3	0	0	0	0	0	0	0	0	0	0	0	0	0	0	Shared among all Groups	Bacteria; __Proteobacteria; __Alphaproteobacteria
denovo20202	0	0	0	0	0	0	0	1	0	0	0	0	0	0	0	0	1	0	0	0	0	0	0	0	0	1	0	0	0	0	0	0	0	0	0	0	0	0	0	0	Shared among all Groups	Bacteria; __Bacteroidetes; __Flavobacteria; __Flavobacteriales; __Flavobacteriaceae
denovo20223	0	0	0	0	0	0	0	0	0	0	0	0	0	5	0	0	2	0	0	0	0	0	0	0	0	1	0	0	0	0	0	0	0	0	0	0	0	0	0	0	Shared among all Groups	Bacteria; __Bacteroidetes; __Sphingobacteriia; __Sphingobacteriales; __Saprospiraceae; __g
denovo20411	3	0	30	2	18	4	1	1	5	1	6	1	12	37	26	21	0	5	0	0	33	8	17	29	2	1	3	0	0	0	0	0	0	0	0	0	0	0	0	0	Shared among all Groups	Bacteria; __Proteobacteria; __Alphaproteobacteria; __DB1-14; __f; __g
denovo20475	0	1	0	1	2	0	0	0	6	0	1	6	7	4	0	1	9	1	0	0	4	0	1	0	0	0	2	0	0	0	0	0	0	0	0	0	0	0	0	0	Shared among all Groups	Bacteria; __Bacteroidetes; __Sphingobacteriia; __Sphingobacteriales; __Saprospiraceae; __g
denovo20489	0	0	0	1	0	0	0	0	0	0	0	0	1	1	5	0	0	1	0	0	0	0	0	1	0	2	0	0	3	1	0	0	0	0	0	0	0	0	0	0	Shared among all Groups	Bacteria; __Proteobacteria; __Gammaproteobacteria
denovo20613	0	1	0	0	0	0	0	0	2	1	0	2	0	0	0	0	1	4	0	0	0	0	0	0	1	1	1	1	0	0	1	0	0	0	0	0	0	0	0	0	Shared among all Groups	Bacteria; __Bacteroidetes; __Flavobacteria; __Flavobacteriales; __Flavobacteriaceae
denovo20624	0	0	0	0	0	0	0	0	0	0	0	0	0	0	1	0	0	0	0	0	0	0	1	0	0	3	0	0	1	1	0	0	0	0	0	0	0	0	0	0	Shared among all Groups	Bacteria; __Bacteroidetes; __Flavobacteria; __Flavobacteriales; __Cryomorphaceae
denovo20887	1	3	0	3	2	4	0	4	0	5	0	0	9	3	7	0	0	0	0	0	7	55	4	5	1	2	0	2	0	0	0	0	0	0	0	0	0	0	0	0	Shared among all Groups	Bacteria; __Bacteroidetes; __Sphingobacteriia; __Sphingobacteriales; __Saprospiraceae; __g
denovo21006	0	0	0	0	0	0	0	0	0	0	0	0	1	0	0	0	0	0	0	0	1	1	0	0	0	0	0	0	1	0	0	0	0	0	0	0	0	0	0	0	Shared among all Groups	Bacteria; __Bacteroidetes; __Sphingobacteriia; __Sphingobacteriales; __Saprospiraceae; __g
denovo21008	0	0	0	0	0	0	0	0	0	0	1	0	0	0	0	0	0	0	0	0	1	0	0	0	0	0	0	0	1	0	0	1	0	0	0	0	0	0	0	0	Shared among all Groups	Bacteria; __Proteobacteria; __Alphaproteobacteria; __Rhodobacterales; __Rhodobacteraceae
denovo21070	0	22	3	9	9	6	2	8	1	13	0	6	51	30	13	14	5	6	0	0	9	41	16	6	1	0	0	0	0	0	0	0	0	0	0	0	0	0	0	0	Shared among all Groups	Bacteria; __Proteobacteria; __Alphaproteobacteria; __Rhodobacterales; __Rhodobacteraceae
denovo21076	1	1	2	1	2	4	0	0	2	0	3	1	0	5	1	2	0	0	0	0	0	0	1	0	1	3	0	0	4	1	0	1	0	0	0	0	0	0	0	0	Shared among all Groups	Bacteria; __Bacteroidetes; __Flavobacteria; __Flavobacteriales; __Flavobacteriaceae
denovo21115	4	89	2	67	21	40	12	9	26	23	30	19	63	41	31	166	0	7	0	0	1	0	2	1	3	4	1	0	0	0	0	0	0	0	0	0	0	0	0	0	Shared among all Groups	Bacteria; __Bacteroidetes; __Sphingobacteriia; __Sphingobacteriales; __Saprospiraceae; __g
denovo21275	0	0	0	2	3	0	26	0	11	2	1	2	2	0	2	55	0	0	0	0	2	4	1	0	3	5	0	0	0	0	0	0	0	0	0	0	0	0	0	0	Shared among all Groups	Bacteria; __Bacteroidetes; __Sphingobacteriia; __Sphingobacteriales; __Saprospiraceae
denovo21303	0	0	0	0	1	0	0	0	0	1	0	1	1	1	0	3	1	0	0	0	1	1	0	0	0	1	0	0	0	0	0	0	0	0	0	0	0	0	0	0	Shared among all Groups	Bacteria; __Bacteroidetes; __Sphingobacteriia; __Sphingobacteriales; __Saprospiraceae
denovo21332	0	0	0	6	0	0	0	0	0	2	0	0	0	0	9	0	0	0	0	0	0	0	0	4	67	163	41	12	97	91	21	25	0	0	0	0	0	0	0	0	Shared among all Groups	Bacteria; __Bacteroidetes; __Cytophagia; __Cytophagales; __Flammeovirgaceae; __Persicobacter
denovo21427	0	0	0	0	0	0	1	0	0	0	0	0	0	1	1	0	0	0	0	0	0	1	0	0	0	0	0	0	0	1	0	0	0	0	0	0	0	0	0	0	Shared among all Groups	Bacteria; __Bacteroidetes; __Cytophagia; __Cytophagales; __Flammeovirgaceae
denovo21772	0	0	0	0	0	0	0	0	0	0	0	0	0	0	1	0	0	0	0	0	0	0	0	1	0	0	0	0	0	0	0	2	0	0	0	0	0	0	0	0	Shared among all Groups	Bacteria; __Proteobacteria; __Alphaproteobacteria
denovo22004	2	0	0	0	0	0	0	0	1	0	0	0	0	0	2	0	1	1	0	0	3	0	1	1	0	1	0	0	0	0	0	0	0	0	0	0	0	0	0	0	Shared among all Groups	Bacteria; __Bacteroidetes; __Sphingobacteriia; __Sphingobacteriales; __Saprospiraceae; __g
denovo22143	0	0	1	0	2	0	0	1	0	0	0	0	9	7	0	0	0	0	0	0	0	1	0	0	1	0	0	0	0	0	0	0	0	0	0	0	0	0	0	0	Shared among all Groups	Bacteria; __Bacteroidetes; __Sphingobacteriia; __Sphingobacteriales; __Saprospiraceae; __g
denovo22152	0	0	0	0	0	0	0	0	0	0	6	0	0	0	0	2	2	2	0	0	0	0	0	0	0	0	0	1	1	2	1	0	0	0	0	0	0	0	0	0	Shared among all Groups	Bacteria; __Bacteroidetes; __Flavobacteria; __Flavobacteriales; __Cryomorphaceae
denovo22212	0	0	0	1	0	0	3	0	0	0	0	0	2	0	0	3	2	0	0	0	1	2	2	0	1	8	2	1	0	1	0	0	0	0	0	0	0	0	0	0	Shared among all Groups	Bacteria; __Actinobacteria; __Acidimicrobiia; __Acidimicrobiales; __uncultured; __g
denovo22227	6	15	2	8	2	19	1	13	3	3	0	1	78	26	43	9	2	0	0	0	58	50	7	2	0	0	0	1	0	1	0	0	0	0	0	0	0	0	0	0	Shared among all Groups	Bacteria; __Bacteroidetes; __Sphingobacteriia; __Sphingobacteriales; __Saprospiraceae; __g
denovo22288	0	0	0	0	0	0	0	0	0	0	0	0	0	2	0	0	0	0	0	0	1	1	1	3	0	1	0	0	0	0	0	0	0	0	0	0	0	0	0	0	Shared among all Groups	Bacteria; __Planctomycetes; __Planctomycetacia; __Planctomycetales; __Planctomycetaceae; __Blastopirellula
denovo22478	1	2	0	4	0	0	0	1	0	3	3	0	1	2	0	1	0	1	0	0	0	0	0	0	1	4	0	0	0	1	0	0	0	0	0	0	0	0	0	0	Shared among all Groups	Bacteria; __Bacteroidetes; __Flavobacteria; __Flavobacteriales; __NS9_marine_group; __g
denovo22550	3	13	2	18	1	8	0	9	2	7	2	4	18	5	19	7	12	15	13	66	105	793	54	82	0	3	0	0	0	0	0	0	0	0	0	0	0	0	0	0	Shared among all Groups	Bacteria; __Bacteroidetes; __Sphingobacteriia; __Sphingobacteriales; __Saprospiraceae; __g
denovo22597	1	1	1	0	0	0	4	1	1	0	1	4	10	1	6	10	1	0	0	0	0	1	0	0	9	7	0	2	2	0	2	0	0	0	0	0	0	0	0	0	Shared among all Groups	Bacteria; __Proteobacteria; __Gammaproteobacteria; __Thiotrichales; __Thiotrichaceae; __Thiothrix
denovo22630	1	4	0	3	8	11	3	4	0	8	1	6	34	4	38	9	22	45	6	0	151	81	46	24	0	1	1	0	0	0	0	0	0	0	0	0	0	0	0	0	Shared among all Groups	Bacteria; __Bacteroidetes; __Sphingobacteriia; __Sphingobacteriales; __Saprospiraceae; __g
denovo22756	0	0	0	1	0	0	0	0	0	1	0	2	0	0	1	0	0	2	0	0	1	0	0	0	0	0	1	0	3	14	1	2	0	0	0	0	0	0	0	0	Shared among all Groups	Bacteria; __Bacteroidetes; __Flavobacteria; __Flavobacteriales; __Flavobacteriaceae
denovo22802	0	7	0	4	2	2	2	0	1	2	0	3	22	1	19	7	7	2	0	0	14	2	12	16	0	15	0	0	0	0	0	0	0	0	0	0	0	0	0	0	Shared among all Groups	Bacteria; __Proteobacteria; __Deltaproteobacteria; __Bdellovibrionales; __Bacteriovoracaceae; __Peredibacter
denovo22850	0	0	0	0	0	0	1	0	0	0	1	0	0	0	0	1	0	0	0	0	0	0	1	0	5	1	1	0	1	0	0	0	0	0	0	0	0	0	0	0	Shared among all Groups	Bacteria
denovo22897	0	0	1	0	2	0	0	0	3	0	1	0	0	3	6	0	1	0	0	0	0	0	0	4	1	2	0	2	0	2	0	0	0	0	0	0	0	0	0	0	Shared among all Groups	Bacteria; __Proteobacteria; __Alphaproteobacteria; __DB1-14; __f; __g
denovo23010	0	0	0	0	0	0	0	0	0	0	0	0	2	2	0	0	1	3	0	0	0	0	0	0	3	0	0	0	0	0	0	0	0	0	0	0	0	0	0	0	Shared among all Groups	Bacteria; __Proteobacteria; __Alphaproteobacteria
denovo23048	0	1	1	7	1	3	2	5	7	6	5	5	14	6	47	16	12	8	0	0	9	1	0	4	4	28	1	6	20	90	2	3	0	0	0	0	0	0	0	0	Shared among all Groups	Bacteria; __Bacteroidetes; __Flavobacteria; __Flavobacteriales; __NS9_marine_group; __g
denovo23093	0	0	0	1	0	1	0	1	1	1	0	0	2	0	6	1	0	0	0	0	0	3	0	0	102	178	21	12	31	54	18	32	0	0	0	0	0	0	0	0	Shared among all Groups	Bacteria; __Proteobacteria; __Gammaproteobacteria; __Order_Incertae_Sedis; __Family_Incertae_Sedis; __Marinicella
denovo23096	0	0	0	0	0	0	0	0	1	0	0	0	1	0	0	0	0	0	0	0	0	1	0	1	1	0	0	0	0	0	0	0	0	0	0	0	0	0	0	0	Shared among all Groups	Bacteria; __Proteobacteria
denovo23147	0	0	0	1	0	0	0	0	0	0	0	1	0	0	0	0	0	0	0	0	0	0	1	0	0	0	1	0	0	0	0	0	0	0	0	0	0	0	0	0	Shared among all Groups	Bacteria; __Bacteroidetes
denovo23156	0	0	0	0	0	2	0	0	0	0	0	0	0	0	0	0	0	0	0	0	0	1	0	3	0	0	0	0	0	0	0	1	0	0	0	0	0	0	0	0	Shared among all Groups	Bacteria; __Proteobacteria; __Gammaproteobacteria; __Alteromonadales; __Alteromonadaceae; __BD1-7_clade
denovo23361	0	0	0	0	0	0	0	0	1	0	0	0	0	0	0	0	0	0	0	0	1	0	0	0	0	1	0	0	0	0	0	0	0	0	0	0	0	0	0	0	Shared among all Groups	Bacteria; __Proteobacteria; __Alphaproteobacteria
denovo23503	0	0	4	6	4	0	0	4	0	0	0	0	1	2	5	0	0	0	0	0	2	2	0	0	0	2	0	0	3	0	0	0	0	0	0	0	0	0	0	0	Shared among all Groups	Bacteria; __Bacteroidetes; __Sphingobacteriia; __Sphingobacteriales; __Saprospiraceae; __g
denovo23533	0	0	0	0	0	0	0	2	0	2	0	2	0	0	2	0	0	0	0	2	0	0	0	0	0	4	0	0	0	0	0	0	0	0	0	0	0	0	0	0	Shared among all Groups	Bacteria; __Bacteroidetes; __Sphingobacteriia; __Sphingobacteriales; __Saprospiraceae; __Lewinella
denovo23559	0	1	0	0	1	1	1	0	4	1	3	0	0	2	26	26	0	1	0	0	0	0	0	0	0	2	3	0	2	0	0	0	0	0	0	0	0	0	0	0	Shared among all Groups	Bacteria; __Bacteroidetes; __Sphingobacteriia; __Sphingobacteriales; __NS11-12_marine_group; __g
denovo23615	0	0	0	0	0	0	0	0	0	0	0	0	0	0	1	0	5	2	0	0	0	0	0	0	0	0	0	0	1	0	0	0	0	0	0	0	0	0	0	0	Shared among all Groups	Bacteria; __Proteobacteria; __Deltaproteobacteria; __Bdellovibrionales; __Bdellovibrionaceae; __OM27_clade
denovo23655	0	0	0	0	0	0	0	0	2	0	0	1	0	1	0	0	0	0	0	0	0	0	1	0	0	0	1	0	0	0	0	0	0	0	0	0	0	0	0	0	Shared among all Groups	Bacteria; __Proteobacteria; __Alphaproteobacteria; __Caulobacterales; __Hyphomonadaceae; __Hirschia
denovo23824	0	0	0	0	0	0	0	0	0	4	0	0	0	0	0	1	0	0	0	0	0	2	1	0	5	0	0	0	0	2	0	0	0	0	0	0	0	0	0	0	Shared among all Groups	Bacteria; __Proteobacteria; __Alphaproteobacteria; __Rhodobacterales; __Rhodobacteraceae
denovo24220	0	0	0	0	0	0	0	0	0	0	0	0	0	2	0	0	0	1	0	0	0	0	0	0	0	2	0	0	0	1	0	0	0	0	0	0	0	0	0	0	Shared among all Groups	Bacteria; __Proteobacteria; __Alphaproteobacteria
denovo24387	2	1	0	0	1	0	1	5	7	1	3	5	6	2	0	0	0	3	0	0	0	0	0	0	0	1	0	0	0	0	0	0	0	0	0	0	0	0	0	0	Shared among all Groups	Bacteria; __Bacteroidetes; __Sphingobacteriia; __Sphingobacteriales; __Saprospiraceae
denovo24496	5	1	9	4	0	0	6	1	7	1	10	0	9	31	13	59	1	0	0	0	1	2	0	1	12	16	0	1	5	2	2	1	0	0	0	0	0	0	0	0	Shared among all Groups	Bacteria; __Proteobacteria; __Alphaproteobacteria; __Rhodobacterales; __Rhodobacteraceae
denovo24541	8	5	1	20	30	16	5	4	9	4	7	12	43	127	0	27	1	2	0	0	25	19	11	3	1	2	0	0	6	1	0	0	0	0	0	0	0	0	0	0	Shared among all Groups	Bacteria; __Bacteroidetes; __Sphingobacteriia; __Sphingobacteriales
denovo24591	0	0	0	0	0	0	0	0	0	0	3	0	0	0	0	0	0	0	0	0	1	0	0	2	0	0	10	3	2	0	0	0	0	0	0	0	0	0	0	0	Shared among all Groups	Bacteria; __Bacteroidetes; __Flavobacteria; __Flavobacteriales; __Flavobacteriaceae
denovo24598	0	0	0	0	1	0	0	0	0	0	0	0	0	1	0	0	0	0	0	0	0	0	0	1	1	0	0	0	0	0	0	0	0	0	0	0	0	0	0	0	Shared among all Groups	Bacteria; __Proteobacteria; __Alphaproteobacteria; __Sphingomonadales
denovo24626	0	0	0	5	0	0	0	0	0	2	0	0	1	2	3	0	0	0	0	0	0	0	0	3	44	47	6	8	6	7	2	9	0	0	0	0	0	0	0	0	Shared among all Groups	Bacteria; __Proteobacteria; __Alphaproteobacteria; __Rhodobacterales; __Rhodobacteraceae; __Roseobacter
denovo24661	0	0	4	1	1	2	5	2	4	0	2	4	1	5	11	16	0	0	0	0	0	0	6	4	4	5	2	0	0	7	0	0	0	0	0	0	0	0	0	0	Shared among all Groups	Bacteria; __Bacteroidetes; __Flavobacteria; __Flavobacteriales; __Flavobacteriaceae
denovo24705	0	0	0	0	0	0	0	0	0	0	0	0	0	0	1	0	0	0	0	0	0	1	0	0	2	1	0	0	5	3	0	1	0	0	0	0	0	0	0	0	Shared among all Groups	Bacteria; __Bacteroidetes; __Sphingobacteriia; __Sphingobacteriales; __Saprospiraceae; __g
denovo24799	1	12	0	4	3	0	2	3	0	1	4	15	24	7	1	29	8	2	0	0	29	12	26	14	2	4	0	0	0	0	0	0	0	0	0	0	0	0	0	0	Shared among all Groups	Bacteria; __Bacteroidetes; __Sphingobacteriia; __Sphingobacteriales; __Saprospiraceae; __g
denovo24844	0	0	0	0	0	1	0	1	2	2	0	0	2	1	9	3	1	2	0	0	0	0	0	0	0	4	0	1	6	27	1	0	0	0	0	0	0	0	0	0	Shared among all Groups	Bacteria; __Bacteroidetes; __Flavobacteria; __Flavobacteriales
denovo25001	0	0	0	0	0	0	0	1	0	0	0	2	0	0	1	0	1	3	0	0	0	0	1	2	1	1	0	0	0	0	0	0	0	0	0	0	0	0	0	0	Shared among all Groups	Bacteria; __Bacteroidetes; __Sphingobacteriia; __Sphingobacteriales; __Saprospiraceae
denovo25002	0	0	0	0	0	0	0	0	0	0	0	0	1	0	0	0	0	0	0	0	0	0	2	0	29	10	13	20	172	1275	791	102	0	0	0	0	0	0	0	0	Shared among all Groups	Bacteria; __Proteobacteria; __Deltaproteobacteria; __Myxococcales; __0319-6G20; __g
denovo25076	1	0	0	0	1	0	0	0	1	0	0	0	0	0	0	0	0	2	0	0	0	1	0	0	0	1	0	0	0	0	0	0	0	0	0	0	0	0	0	0	Shared among all Groups	Bacteria; __Proteobacteria; __Alphaproteobacteria; __Caulobacterales; __Hyphomonadaceae; __Hellea
denovo25504	4	4	0	7	2	2	5	6	7	16	2	4	6	10	21	14	0	0	0	0	1	0	0	0	2	2	0	0	0	0	0	0	0	0	0	0	0	0	0	0	Shared among all Groups	Bacteria; __Bacteroidetes; __Sphingobacteriia; __Sphingobacteriales
denovo25652	5	9	0	9	8	30	0	44	5	47	1	14	106	28	355	10	0	0	0	0	3	1	0	6	33	48	2	11	14	4	1	0	0	0	0	0	0	0	0	0	Shared among all Groups	Bacteria; __Bacteroidetes; __Sphingobacteriia; __Sphingobacteriales; __Saprospiraceae; __g
denovo25704	0	0	0	5	0	3	0	2	0	2	0	2	3	0	0	1	0	0	0	0	0	0	1	0	0	0	1	0	5	13	0	0	0	0	0	0	0	0	0	0	Shared among all Groups	Bacteria; __Bacteroidetes
denovo25811	1	1	1	15	3	1	1	3	3	4	12	12	37	6	0	16	0	3	0	0	0	0	0	0	0	0	1	4	1	0	3	0	0	0	0	0	0	0	0	0	Shared among all Groups	Bacteria; __Bacteroidetes; __Sphingobacteriia; __Sphingobacteriales
denovo25848	0	0	0	0	0	0	0	0	0	0	0	1	0	0	0	1	0	0	0	0	0	2	0	0	0	0	0	0	3	4	1	1	0	0	0	0	0	0	0	0	Shared among all Groups	Bacteria; __Bacteroidetes; __Sphingobacteriia; __Sphingobacteriales; __Saprospiraceae; __g
denovo25953	0	0	0	2	0	0	1	0	1	2	5	10	9	1	1	1	0	0	0	0	0	1	2	0	0	0	0	0	0	1	0	0	0	0	0	0	0	0	0	0	Shared among all Groups	Bacteria; __Bacteroidetes; __Sphingobacteriia; __Sphingobacteriales; __Saprospiraceae; __g
denovo26107	0	1	2	1	1	0	0	1	0	1	1	0	0	1	0	1	7	1	1	0	1	0	2	8	1	4	3	1	0	1	0	0	0	0	0	0	0	0	0	0	Shared among all Groups	Bacteria; __Planctomycetes; __OM190; __o; __f; __g
denovo26168	0	0	0	0	0	0	0	0	0	0	0	0	0	1	0	3	0	0	0	0	1	0	1	0	1	0	0	0	0	0	0	0	0	0	0	0	0	0	0	0	Shared among all Groups	Bacteria; __Proteobacteria; __Alphaproteobacteria; __Sphingomonadales
denovo26204	0	4	0	2	0	4	1	0	5	0	0	1	0	0	0	2	0	0	0	0	1	1	0	1	0	4	0	0	0	0	2	0	0	0	0	0	0	0	0	0	Shared among all Groups	Bacteria; __Proteobacteria; __Deltaproteobacteria; __Bdellovibrionales; __Bdellovibrionaceae; __Bdellovibrio
denovo26279	0	0	0	0	0	0	0	0	0	0	0	0	0	0	1	0	0	0	0	0	0	0	0	3	0	0	0	0	1	3	0	0	0	0	0	0	0	0	0	0	Shared among all Groups	Bacteria; __Proteobacteria; __Alphaproteobacteria; __Rhodobacterales; __Rhodobacteraceae; __Roseobacter_clade_NAC11-7_lineage
denovo26314	2	4	0	0	9	21	1	4	1	9	1	1	34	68	2	17	0	1	0	0	0	0	0	0	12	18	3	0	0	0	0	0	0	0	0	0	0	0	0	0	Shared among all Groups	Bacteria; __Actinobacteria; __Acidimicrobiia; __Acidimicrobiales; __uncultured; __g
denovo26679	0	0	0	0	2	0	0	0	0	0	0	0	0	0	0	0	0	0	0	0	0	2	0	0	0	1	0	0	0	0	0	0	0	0	0	0	0	0	0	0	Shared among all Groups	Bacteria; __Proteobacteria; __Deltaproteobacteria; __Bdellovibrionales; __Bacteriovoracaceae; __Peredibacter
denovo26804	1	0	0	0	0	0	0	0	0	0	0	0	0	1	0	0	0	0	0	0	0	0	1	0	0	0	1	0	0	0	0	0	0	0	0	0	0	0	0	0	Shared among all Groups	Bacteria; __Proteobacteria; __Gammaproteobacteria
denovo26822	0	0	0	0	0	0	0	1	0	0	0	0	0	0	1	0	1	0	0	0	0	0	0	0	22	9	2	2	0	0	0	0	0	0	0	0	0	0	0	0	Shared among all Groups	Bacteria; __Proteobacteria; __Alphaproteobacteria; __Rhodobacterales; __Rhodobacteraceae
denovo26907	0	0	0	0	0	0	0	0	0	0	0	2	0	0	0	0	0	0	0	0	0	0	0	1	0	2	0	0	0	0	0	1	0	0	0	0	0	0	0	0	Shared among all Groups	Bacteria; __Acidobacteria; __Holophagae; __TK85; __f; __g
denovo26945	1	1	0	1	2	0	2	4	12	2	2	6	9	3	3	19	0	0	0	0	0	0	1	0	6	0	0	0	0	1	0	0	0	0	0	0	0	0	0	0	Shared among all Groups	Bacteria; __Proteobacteria; __Gammaproteobacteria; __Thiotrichales; __Thiotrichaceae; __Thiothrix
denovo26966	1	34	1	9	49	6	17	15	24	18	7	40	28	9	17	23	6	0	0	0	0	1	2	2	3	1	1	0	0	0	0	0	0	0	0	0	0	0	0	0	Shared among all Groups	Bacteria; __Proteobacteria; __Alphaproteobacteria; __Rhizobiales; __Rhodobiaceae; __Rhodobium
denovo27151	2	1	0	16	0	9	0	13	5	5	1	3	31	10	1	2	1	6	0	0	0	0	1	0	17	35	3	2	28	6	0	1	0	0	0	0	0	0	0	0	Shared among all Groups	Bacteria; __Bacteroidetes; __Sphingobacteriia; __Sphingobacteriales; __Saprospiraceae
denovo27384	0	0	1	0	0	0	0	0	1	0	0	0	0	5	0	5	0	0	0	0	0	0	1	0	1	2	0	0	0	0	0	0	0	0	0	0	0	0	0	0	Shared among all Groups	Bacteria; __Proteobacteria; __Alphaproteobacteria
denovo27418	0	0	0	0	0	0	0	0	1	0	0	0	0	0	0	0	0	0	0	0	0	0	1	0	0	1	0	0	0	0	0	0	0	0	0	0	0	0	0	0	Shared among all Groups	Bacteria; __Proteobacteria; __Alphaproteobacteria; __Rhodobacterales; __Rhodobacteraceae
denovo27482	0	4	0	2	1	3	4	4	1	3	4	4	1	1	1	21	1	0	0	0	0	0	0	0	0	5	0	0	0	0	0	0	0	0	0	0	0	0	0	0	Shared among all Groups	Bacteria; __Bacteroidetes; __Sphingobacteriia; __Sphingobacteriales; __Saprospiraceae; __g
denovo27495	0	0	0	0	0	0	0	0	0	0	0	0	1	0	0	0	0	0	0	0	0	0	0	1	0	0	0	1	1	1	0	0	0	0	0	0	0	0	0	0	Shared among all Groups	Bacteria; __Bacteroidetes; __Flavobacteria; __Flavobacteriales; __Flavobacteriaceae
denovo27549	1	0	0	0	0	0	6	0	0	0	7	0	2	0	0	8	0	0	0	0	0	0	0	4	0	5	0	0	0	0	0	0	0	0	0	0	0	0	0	0	Shared among all Groups	Bacteria; __Planctomycetes; __Planctomycetacia; __Planctomycetales; __Planctomycetaceae; __Blastopirellula
denovo27593	0	0	0	0	0	0	0	0	0	0	0	0	0	0	0	1	0	0	0	0	0	0	1	0	1	0	0	0	0	0	0	0	0	0	0	0	0	0	0	0	Shared among all Groups	Bacteria; __Proteobacteria; __Alphaproteobacteria; __Rhodobacterales; __Rhodobacteraceae; __Tateyamaria
denovo27785	0	0	1	0	0	0	0	0	0	0	0	0	0	0	2	0	0	3	0	0	0	0	0	0	1	0	4	0	0	0	0	0	0	0	0	0	0	0	0	0	Shared among all Groups	Bacteria; __Bacteroidetes; __Flavobacteria; __Flavobacteriales; __Flavobacteriaceae
denovo27804	0	0	0	0	0	0	0	0	0	0	0	0	0	1	0	1	0	0	0	1	0	0	0	0	0	1	0	0	0	0	1	0	0	0	0	0	0	0	0	0	Shared among all Groups	Bacteria; __Proteobacteria
denovo27832	2	23	0	3	3	11	4	2	5	7	21	1	27	4	1	41	0	0	0	0	0	3	8	2	2	0	0	0	0	0	0	0	0	0	0	0	0	0	0	0	Shared among all Groups	Bacteria; __Bacteroidetes; __Sphingobacteriia; __Sphingobacteriales; __Saprospiraceae; __g
denovo28031	0	0	0	0	0	0	0	0	0	0	0	0	0	1	0	0	0	0	0	0	1	0	1	0	0	0	0	0	0	1	0	0	0	0	0	0	0	0	0	0	Shared among all Groups	Bacteria; __Proteobacteria; __Gammaproteobacteria
denovo28052	4	0	0	1	4	1	7	4	6	3	7	2	2	8	2	14	0	10	0	0	0	0	2	4	0	5	1	2	0	0	0	1	0	0	0	0	0	0	0	0	Shared among all Groups	Bacteria; __Bacteroidetes; __Sphingobacteriia; __Sphingobacteriales; __Saprospiraceae; __g
denovo28057	3	3	0	4	2	2	5	8	6	8	10	14	44	33	76	36	1	3	0	0	0	1	0	0	2	14	0	0	0	0	0	0	0	0	0	0	0	0	0	0	Shared among all Groups	Bacteria; __Bacteroidetes
denovo28269	1	0	0	0	0	0	0	0	0	0	0	0	0	0	0	0	4	14	0	0	0	0	0	0	0	0	0	0	1	0	0	0	0	0	0	0	0	0	0	0	Shared among all Groups	Bacteria; __Proteobacteria; __Gammaproteobacteria; __Vibrionales; __Vibrionaceae; __Photobacterium
denovo28863	0	0	0	1	0	9	2	0	4	4	1	9	36	10	25	46	0	0	0	0	4	0	0	3	0	2	1	0	0	0	0	0	0	0	0	0	0	0	0	0	Shared among all Groups	Bacteria; __Bacteroidetes; __Flavobacteria; __Flavobacteriales; __Cryomorphaceae
denovo28970	0	0	0	1	0	0	0	0	0	0	0	0	0	0	0	0	0	0	0	0	0	0	1	0	0	0	1	0	0	0	0	0	0	0	0	0	0	0	0	0	Shared among all Groups	Bacteria; __Planctomycetes; __Planctomycetacia; __Planctomycetales; __Planctomycetaceae; __Pir4_lineage
denovo29086	0	0	0	1	0	0	0	0	0	0	0	0	0	0	0	0	4	5	0	0	0	0	0	0	0	0	0	0	0	0	1	0	0	0	0	0	0	0	0	0	Shared among all Groups	Bacteria; __Proteobacteria; __Alphaproteobacteria
denovo29177	0	0	0	0	0	0	0	0	0	0	6	0	1	0	1	0	0	0	0	0	0	0	4	3	4	53	5	2	3	0	0	0	0	0	0	0	0	0	0	0	Shared among all Groups	Bacteria; __Bacteroidetes
denovo29216	0	0	0	0	0	0	0	0	1	1	1	2	0	0	0	0	0	1	0	0	1	4	0	3	2	0	0	2	0	1	1	0	0	0	0	0	0	0	0	0	Shared among all Groups	Bacteria; __Proteobacteria; __Deltaproteobacteria; __Bdellovibrionales; __Bdellovibrionaceae; __Bdellovibrio
denovo29278	38	38	4	30	215	9	30	1	55	27	11	76	217	187	0	111	1	3	0	0	6	1	9	0	19	40	10	5	4	7	0	0	0	0	0	0	0	0	0	0	Shared among all Groups	Bacteria; __Bacteroidetes; __Cytophagia; __Cytophagales; __Flammeovirgaceae
denovo29650	2	0	1	0	5	0	0	6	0	0	0	0	1	1	0	0	3	0	0	0	4	12	4	3	0	0	0	0	1	0	0	0	0	0	0	0	0	0	0	0	Shared among all Groups	Bacteria; __Bacteroidetes; __Sphingobacteriia; __Sphingobacteriales; __Saprospiraceae; __g
denovo29702	3	6	0	6	4	13	1	2	7	4	1	11	7	2	0	1	1	0	0	0	1	0	2	0	1	0	0	0	0	0	0	0	0	0	0	0	0	0	0	0	Shared among all Groups	Bacteria; __Proteobacteria; __Alphaproteobacteria
denovo29950	0	0	0	0	0	0	0	0	0	0	1	1	0	0	0	1	0	0	0	0	0	0	1	0	0	2	1	0	0	0	0	0	0	0	0	0	0	0	0	0	Shared among all Groups	Bacteria; __Proteobacteria; __Alphaproteobacteria; __Rhizobiales; __Hyphomicrobiaceae; __Filomicrobium
denovo29962	1	15	0	2	3	1	14	4	1	34	12	4	48	7	29	24	8	1	0	0	0	0	0	0	0	0	0	0	0	2	0	0	0	0	0	0	0	0	0	0	Shared among all Groups	Bacteria; __Bacteroidetes; __Sphingobacteriia; __Sphingobacteriales; __Saprospiraceae; __g
denovo29979	0	0	0	0	0	0	0	0	0	0	0	0	11	0	0	0	1	0	0	0	0	0	0	0	0	1	0	0	0	0	1	2	0	0	0	0	0	0	0	0	Shared among all Groups	Bacteria; __Bacteroidetes; __Flavobacteria; __Flavobacteriales; __Flavobacteriaceae; __Tenacibaculum
denovo30031	13	140	4	57	4	136	20	98	43	92	18	71	221	27	629	76	0	1	0	0	0	0	0	0	17	8	14	1	1	14	0	0	0	0	0	0	0	0	0	0	Shared among all Groups	Bacteria; __Bacteroidetes; __Sphingobacteriia; __Sphingobacteriales; __Saprospiraceae; __g
denovo30080	0	0	0	2	0	0	0	0	0	0	0	0	0	0	1	0	1	0	0	0	0	0	0	0	0	1	0	1	0	0	0	0	0	0	0	0	0	0	0	0	Shared among all Groups	Bacteria; __Bacteroidetes; __Flavobacteria; __Flavobacteriales; __Cryomorphaceae; __Owenweeksia
denovo30103	0	0	0	0	0	0	0	0	0	1	1	0	0	0	0	0	0	0	0	0	0	0	1	1	0	2	3	2	0	1	0	0	0	0	0	0	0	0	0	0	Shared among all Groups	Bacteria; __Bacteroidetes; __Flavobacteria; __Flavobacteriales; __Flavobacteriaceae
denovo30152	0	0	0	0	0	0	0	0	0	1	0	1	2	2	0	0	0	0	0	0	0	0	0	1	0	5	0	0	0	0	0	0	0	0	0	0	0	0	0	0	Shared among all Groups	Bacteria; __Bacteroidetes; __Sphingobacteriia; __Sphingobacteriales; __Saprospiraceae; __g
denovo30167	0	0	1	0	0	0	0	1	0	1	2	0	1	0	3	3	0	0	0	2	1	0	0	2	4	4	1	2	0	0	0	0	0	0	0	0	0	0	0	0	Shared among all Groups	Bacteria; __Proteobacteria; __Gammaproteobacteria; __Chromatiales; __Granulosicoccaceae; __Granulosicoccus
denovo30206	0	0	0	0	0	0	0	0	0	0	0	0	0	0	0	1	0	0	0	0	0	0	1	0	2	0	0	0	1	0	0	0	0	0	0	0	0	0	0	0	Shared among all Groups	Bacteria; __Proteobacteria; __Alphaproteobacteria; __Rhodobacterales; __Rhodobacteraceae
denovo30278	0	0	2	0	0	2	0	1	0	1	3	3	5	3	3	1	0	1	0	0	0	0	0	0	0	0	0	0	67	55	4	15	0	0	0	0	0	0	0	0	Shared among all Groups	Bacteria; __Bacteroidetes; __Flavobacteria; __Flavobacteriales; __Flavobacteriaceae
denovo30312	2	10	1	8	1	12	0	4	0	5	4	0	99	5	24	7	0	0	0	0	4	0	0	0	360	234	3	20	16	3	0	1	0	0	0	0	0	0	0	0	Shared among all Groups	Bacteria; __Bacteroidetes; __Sphingobacteriia; __Sphingobacteriales; __Saprospiraceae
denovo30354	6	4	18	4	16	1	25	0	12	0	12	3	4	13	0	100	0	2	0	0	0	2	0	1	24	30	2	2	1	0	0	0	0	0	0	0	0	0	0	0	Shared among all Groups	Bacteria; __Proteobacteria; __Alphaproteobacteria; __Sphingomonadales; __Erythrobacteraceae; __Altererythrobacter
denovo30448	2	0	1	0	0	2	3	0	0	0	2	0	3	15	0	65	6	2	2	0	0	0	0	1	4	3	1	1	0	0	0	0	0	0	0	0	0	0	0	0	Shared among all Groups	Bacteria; __Planctomycetes; __Planctomycetacia; __Planctomycetales; __Planctomycetaceae; __Planctomyces
denovo30503	0	4	0	1	0	25	5	9	2	6	4	6	19	3	38	4	19	1	4	0	5	4	10	6	1	3	1	1	8	6	0	2	0	0	0	0	0	0	0	0	Shared among all Groups	Bacteria; __Bacteroidetes; __Flavobacteria; __Flavobacteriales; __Flavobacteriaceae; __Lutibacter
denovo30626	0	0	0	0	0	3	0	1	0	3	0	0	0	0	3	0	1	0	0	0	0	0	0	0	0	0	0	0	0	3	0	0	0	0	0	0	0	0	0	0	Shared among all Groups	Bacteria; __Bacteroidetes; __Cytophagia; __Cytophagales; __Flammeovirgaceae; __Reichenbachiella
denovo30665	0	0	0	0	0	0	0	0	0	1	0	1	0	0	0	0	0	0	0	0	1	2	0	0	1	0	0	0	0	0	0	0	0	0	0	0	0	0	0	0	Shared among all Groups	Bacteria; __Proteobacteria; __Alphaproteobacteria; __Rhodobacterales; __Rhodobacteraceae
denovo30691	0	0	0	0	0	0	0	0	0	0	1	0	0	0	0	0	0	0	0	0	0	4	0	0	0	0	0	0	1	1	0	0	0	0	0	0	0	0	0	0	Shared among all Groups	Bacteria; __Proteobacteria; __Gammaproteobacteria; __Vibrionales; __Vibrionaceae
denovo30844	0	0	0	0	0	0	0	0	0	0	0	0	0	0	1	0	0	1	0	0	0	0	0	1	0	0	0	0	1	0	0	0	0	0	0	0	0	0	0	0	Shared among all Groups	Bacteria; __Bacteroidetes; __Flavobacteria; __Flavobacteriales; __Flavobacteriaceae
denovo30872	0	0	0	0	0	0	0	0	0	2	0	0	0	0	0	0	0	0	0	0	0	1	0	0	0	1	0	0	0	0	0	0	0	0	0	0	0	0	0	0	Shared among all Groups	Bacteria; __Bacteroidetes; __Sphingobacteriia; __Sphingobacteriales; __Saprospiraceae
denovo30900	1	0	2	0	4	1	0	0	0	0	0	0	1	1	0	0	4	3	0	0	0	0	0	0	0	0	0	0	0	2	0	0	0	0	0	0	0	0	0	0	Shared among all Groups	Bacteria; __Bacteroidetes
denovo30907	1	1	0	0	0	4	0	0	0	0	0	1	2	1	1	0	0	0	0	0	4	32	0	4	2	0	0	0	0	0	0	0	0	0	0	0	0	0	0	0	Shared among all Groups	Bacteria; __Bacteroidetes
denovo30919	0	10	0	3	0	0	0	9	0	0	5	0	3	0	0	10	0	0	0	0	0	0	3	0	4	0	0	0	0	0	0	0	0	0	0	0	0	0	0	0	Shared among all Groups	Bacteria; __Bacteroidetes; __Sphingobacteriia; __Sphingobacteriales; __Saprospiraceae; __g
denovo31170	0	0	0	1	0	0	0	0	1	1	0	5	0	0	0	0	0	1	0	0	0	0	0	0	0	0	1	0	2	0	0	0	0	0	0	0	0	0	0	0	Shared among all Groups	Bacteria; __Bacteroidetes
denovo31216	2	0	2	0	1	0	1	0	0	0	0	0	0	10	0	2	0	0	0	0	0	0	1	0	0	0	0	0	0	1	0	0	0	0	0	0	0	0	0	0	Shared among all Groups	Bacteria; __Proteobacteria; __Alphaproteobacteria
denovo31397	0	0	0	0	0	0	0	0	0	0	0	0	1	0	0	0	0	0	0	0	1	0	1	0	0	1	0	0	0	0	0	0	0	0	0	0	0	0	0	0	Shared among all Groups	Bacteria; __Bacteroidetes; __Sphingobacteriia; __Sphingobacteriales; __Saprospiraceae; __g
denovo31405	10	7	1	4	3	24	7	12	11	11	4	5	28	26	17	27	0	0	0	0	0	3	0	0	2	0	0	0	0	0	0	0	0	0	0	0	0	0	0	0	Shared among all Groups	Bacteria; __Bacteroidetes; __Sphingobacteriia; __Sphingobacteriales; __Saprospiraceae; __g
denovo31447	0	0	0	3	0	1	1	2	0	4	14	1	0	0	25	5	23	3	11	0	2	5	1	2	23	16	1	15	3	10	2	17	0	0	0	0	0	0	0	0	Shared among all Groups	Bacteria; __Proteobacteria; __Alphaproteobacteria; __Rhodobacterales; __Rhodobacteraceae
denovo31580	2	0	1	0	1	1	0	0	0	0	0	0	1	0	2	0	20	90	74	50	164	232	267	162	5	3	0	2	0	4	0	0	0	0	0	0	0	0	0	0	Shared among all Groups	Bacteria; __Proteobacteria; __Alphaproteobacteria; __Caulobacterales; __Hyphomonadaceae; __Hellea
denovo32004	5	2	4	10	3	2	0	2	1	0	0	0	46	58	0	6	9	2	0	0	0	0	0	0	5	11	2	2	2	9	0	1	0	0	0	0	0	0	0	0	Shared among all Groups	Bacteria; __Bacteroidetes; __Sphingobacteriia; __Sphingobacteriales; __Saprospiraceae; __g
denovo32050	0	0	0	1	0	0	0	0	0	1	0	0	0	0	0	0	0	1	4	1	0	0	0	0	0	0	0	0	0	1	0	0	0	0	0	0	0	0	0	0	Shared among all Groups	Bacteria; __Proteobacteria
denovo32162	0	0	0	0	4	2	0	0	0	0	0	0	12	6	1	1	0	0	2	0	0	0	4	0	8	12	0	0	0	0	0	0	0	0	0	0	0	0	0	0	Shared among all Groups	Bacteria; __Bacteroidetes; __Sphingobacteriia; __Sphingobacteriales; __Saprospiraceae; __g
denovo32303	0	3	0	3	2	0	0	3	0	0	4	3	2	0	2	6	0	0	0	0	0	0	2	0	0	2	0	0	0	0	0	0	0	0	0	0	0	0	0	0	Shared among all Groups	Bacteria; __Bacteroidetes; __Sphingobacteriia; __Sphingobacteriales
denovo32387	0	0	0	0	0	0	0	0	0	0	0	0	1	0	0	1	0	0	0	1	18	23	12	4	0	0	0	0	1	0	2	0	0	0	0	0	0	0	0	0	Shared among all Groups	Bacteria; __Proteobacteria; __Gammaproteobacteria; __Thiotrichales; __Thiotrichaceae; __Thiothrix
denovo32558	0	0	0	3	0	0	0	0	0	0	1	1	1	0	2	1	0	0	0	0	0	0	0	2	2	0	0	0	0	3	0	0	0	0	0	0	0	0	0	0	Shared among all Groups	Bacteria; __Proteobacteria; __TA18; __o; __f; __g
denovo33089	0	0	0	4	0	0	0	0	0	4	0	2	10	1	0	0	0	2	0	0	0	0	0	0	0	0	0	2	0	0	0	0	0	0	0	0	0	0	0	0	Shared among all Groups	Bacteria; __Proteobacteria
denovo33149	3	1	2	55	0	1	0	3	3	36	1	1	15	6	28	3	90	64	216	307	47	80	101	312	9	22	6	0	1	3	11	0	0	0	0	0	0	0	0	0	Shared among all Groups	Bacteria; __Proteobacteria; __Alphaproteobacteria; __Rhodospirillales
denovo33167	0	0	0	0	0	0	0	0	0	2	0	0	0	0	0	0	0	0	0	0	0	1	0	2	0	8	0	1	0	14	0	0	0	0	0	0	0	0	0	0	Shared among all Groups	Bacteria; __Firmicutes; __Clostridia; __Clostridiales; __Clostridiaceae; __Clostridium
denovo33168	0	0	0	0	0	0	0	1	0	0	0	0	0	0	0	0	0	1	0	0	0	0	0	0	0	0	0	0	3	8	1	0	0	0	0	0	0	0	0	0	Shared among all Groups	Bacteria; __Bacteroidetes; __Flavobacteria; __Flavobacteriales; __NS9_marine_group; __g
denovo33350	1	0	0	0	0	0	0	0	0	0	0	0	0	0	0	0	0	0	0	0	0	0	1	0	0	1	0	0	0	1	0	0	0	0	0	0	0	0	0	0	Shared among all Groups	Bacteria; __Proteobacteria; __Gammaproteobacteria
denovo33359	4	6	6	3	7	10	3	3	3	3	0	0	22	19	3	21	1	4	0	0	1	1	0	1	0	1	0	0	0	0	0	0	0	0	0	0	0	0	0	0	Shared among all Groups	Bacteria; __Bacteroidetes; __Sphingobacteriia; __Sphingobacteriales; __Saprospiraceae; __g
denovo33436	0	0	0	0	0	0	0	0	0	1	0	0	0	0	0	0	1	0	0	0	0	0	0	0	0	4	0	1	0	0	0	0	0	0	0	0	0	0	0	0	Shared among all Groups	Bacteria; __Planctomycetes; __OM190; __o; __f; __g
denovo33540	0	1	1	0	0	1	0	2	1	2	4	0	22	8	4	0	4	3	14	49	0	0	0	0	0	3	0	0	0	0	0	0	0	0	0	0	0	0	0	0	Shared among all Groups	Bacteria; __Proteobacteria; __Deltaproteobacteria; __Myxococcales; __Sorangiineae; __Sandaracinaceae
denovo33795	0	1	0	2	0	0	1	1	2	0	2	6	2	0	38	2	1	9	0	0	0	0	0	0	0	0	2	5	8	4	4	0	0	0	0	0	0	0	0	0	Shared among all Groups	Bacteria; __Bacteroidetes; __Sphingobacteriia; __Sphingobacteriales; __Saprospiraceae
denovo33874	0	0	0	0	0	0	0	0	0	0	0	0	2	0	0	0	0	0	0	0	0	1	0	0	1	1	0	0	0	0	0	0	0	0	0	0	0	0	0	0	Shared among all Groups	Bacteria; __Bacteroidetes; __Sphingobacteriia; __Sphingobacteriales; __Saprospiraceae; __g
denovo33933	0	0	0	1	0	0	2	0	3	1	1	1	0	0	0	0	0	0	0	0	0	1	0	0	0	0	1	2	0	1	0	0	0	0	0	0	0	0	0	0	Shared among all Groups	Bacteria; __Bacteroidetes
denovo33977	3	0	3	2	0	1	0	5	0	7	0	0	1	0	0	0	0	0	0	0	0	0	0	4	2	8	3	10	23	3	1	4	0	0	0	0	0	0	0	0	Shared among all Groups	Bacteria; __Bacteroidetes; __Sphingobacteriia; __Sphingobacteriales; __Saprospiraceae; __g
denovo34025	0	0	0	1	0	3	0	0	0	0	1	1	0	2	0	0	0	0	0	0	0	0	0	1	1	0	0	0	0	0	0	0	0	0	0	0	0	0	0	0	Shared among all Groups	Bacteria; __Bacteroidetes; __Sphingobacteriia; __Sphingobacteriales; __Saprospiraceae; __g
denovo34166	0	0	0	0	0	0	0	0	0	0	2	0	1	0	0	0	0	0	0	0	1	0	14	2	0	2	0	0	0	0	0	0	0	0	0	0	0	0	0	0	Shared among all Groups	Bacteria; __Bacteroidetes; __Sphingobacteriia; __Sphingobacteriales; __Saprospiraceae; __g
denovo34226	0	0	0	2	0	0	0	0	0	0	0	0	0	0	1	0	0	0	0	42	0	0	0	1	2	4	0	1	0	0	0	0	0	0	0	0	0	0	0	0	Shared among all Groups	Bacteria; __Proteobacteria; __Alphaproteobacteria; __DB1-14; __f; __g
denovo34447	0	0	0	1	0	0	0	2	2	0	0	5	0	0	0	0	0	1	0	0	0	0	0	0	0	0	0	0	2	1	0	0	0	0	0	0	0	0	0	0	Shared among all Groups	Bacteria; __Bacteroidetes; __Sphingobacteriia; __Sphingobacteriales; __Saprospiraceae; __g
denovo34494	0	0	0	0	0	0	0	0	0	0	0	0	1	0	0	0	0	0	0	0	0	0	3	0	0	0	0	0	0	1	0	0	0	0	0	0	0	0	0	0	Shared among all Groups	Bacteria; __Bacteroidetes; __Sphingobacteriia; __Sphingobacteriales; __Saprospiraceae; __g
denovo34605	0	0	0	0	0	0	3	0	0	0	0	0	0	0	0	1	2	0	0	0	0	0	0	0	1	4	0	5	0	0	0	0	0	0	0	0	0	0	0	0	Shared among all Groups	Bacteria; __Bacteroidetes; __Flavobacteria; __Flavobacteriales; __Cryomorphaceae; __NS7_marine_group
denovo34814	0	0	0	0	0	0	0	0	0	0	0	0	0	0	0	1	0	1	0	0	0	0	0	0	1	0	0	0	0	0	0	0	0	0	0	0	0	0	0	0	Shared among all Groups	Bacteria; __Proteobacteria; __Alphaproteobacteria; __DB1-14; __f; __g
denovo34939	0	0	1	0	0	0	2	0	1	0	0	1	1	2	3	2	0	2	0	0	0	0	0	1	0	1	0	0	0	0	0	0	0	0	0	0	0	0	0	0	Shared among all Groups	Bacteria; __Proteobacteria; __Gammaproteobacteria; __Chromatiales; __Granulosicoccaceae; __Granulosicoccus
denovo35036	4	16	0	6	16	8	8	4	8	6	19	16	18	29	4	18	3	7	0	0	6	5	16	1	4	0	1	0	0	0	0	0	0	0	0	0	0	0	0	0	Shared among all Groups	Bacteria; __Bacteroidetes; __Sphingobacteriia; __Sphingobacteriales; __Saprospiraceae
denovo35127	0	15	0	1	1	0	0	2	0	0	0	0	11	2	0	1	0	1	0	0	6	13	8	12	0	4	0	4	0	0	0	0	0	0	0	0	0	0	0	0	Shared among all Groups	Bacteria; __Bacteroidetes; __Sphingobacteriia; __Sphingobacteriales; __Chitinophagaceae; __g
denovo35209	0	0	0	4	0	0	0	0	0	0	0	0	2	0	2	0	0	4	0	0	0	0	0	0	5	0	0	0	3	8	1	4	0	0	0	0	0	0	0	0	Shared among all Groups	Bacteria; __Bacteroidetes; __Cytophagia; __Cytophagales; __Flammeovirgaceae; __Reichenbachiella
denovo35363	0	0	1	0	1	0	0	0	0	0	0	0	0	1	4	0	2	7	0	2	0	0	0	0	3	0	0	0	0	0	0	0	0	0	0	0	0	0	0	0	Shared among all Groups	Bacteria; __Proteobacteria; __Alphaproteobacteria
denovo35463	0	0	0	0	0	0	0	0	0	0	0	0	1	0	0	0	0	0	0	0	0	0	1	0	2	0	0	0	0	0	0	0	0	0	0	0	0	0	0	0	Shared among all Groups	Bacteria; __Proteobacteria
denovo35662	0	0	0	1	0	0	0	2	0	2	2	0	2	0	3	1	0	0	0	0	0	0	0	1	5	16	12	1	0	2	1	0	0	0	0	0	0	0	0	0	Shared among all Groups	Bacteria; __Proteobacteria; __Gammaproteobacteria
denovo35696	0	0	0	0	0	0	0	0	0	0	0	0	58	6	0	0	5	0	0	0	0	0	0	0	0	0	0	0	0	4	0	0	0	0	0	0	0	0	0	0	Shared among all Groups	Bacteria; __Bacteroidetes
denovo35924	0	0	0	0	0	0	0	1	0	0	0	0	5	1	4	5	0	0	0	0	0	0	1	0	0	0	0	0	0	2	0	0	0	0	0	0	0	0	0	0	Shared among all Groups	Bacteria; __Bacteroidetes; __Sphingobacteriia; __Sphingobacteriales; __Saprospiraceae; __g
denovo36043	0	4	1	1	1	10	1	8	5	10	2	1	3	1	8	0	0	2	0	0	0	0	0	0	1	1	5	4	0	3	6	4	0	0	0	0	0	0	0	0	Shared among all Groups	Bacteria; __Proteobacteria; __Deltaproteobacteria; __Bdellovibrionales; __Bdellovibrionaceae; __Bdellovibrio
denovo36274	0	0	0	0	0	0	0	1	0	0	0	0	0	0	1	0	0	0	0	0	0	0	2	0	2	3	0	0	0	2	0	0	0	0	0	0	0	0	0	0	Shared among all Groups	Bacteria; __Acidobacteria; __Holophagae
denovo36465	0	0	0	0	0	0	0	0	0	1	0	0	0	0	0	0	0	0	0	0	0	0	1	3	0	7	0	3	16	5	2	0	0	0	0	0	0	0	0	0	Shared among all Groups	Bacteria; __Bacteroidetes
denovo36492	6	0	0	0	1	0	0	0	0	0	0	0	0	38	0	0	0	0	0	0	0	0	0	2	9	2	14	0	0	0	0	0	0	0	0	0	0	0	0	0	Shared among all Groups	Bacteria; __Proteobacteria; __Alphaproteobacteria; __DB1-14; __f; __g
denovo36700	0	0	2	0	0	0	0	0	0	0	0	0	0	0	0	0	0	0	0	0	0	0	0	2	0	5	0	0	0	0	0	0	0	0	0	0	0	0	0	0	Shared among all Groups	Bacteria; __Proteobacteria; __Alphaproteobacteria; __DB1-14; __f; __g
denovo36841	0	0	0	0	2	0	0	0	0	0	0	0	0	0	1	0	0	0	0	0	0	1	0	1	7	3	0	1	4	5	2	12	0	0	0	0	0	0	0	0	Shared among all Groups	Bacteria; __Proteobacteria; __Gammaproteobacteria; __Alteromonadales; __Shewanellaceae; __Shewanella
denovo36849	2	0	6	0	0	0	0	0	1	0	10	0	1	3	0	0	0	0	0	0	0	0	0	1	0	0	0	0	0	1	0	0	0	0	0	0	0	0	0	0	Shared among all Groups	Bacteria; __Bacteroidetes; __Flavobacteria; __Flavobacteriales; __Flavobacteriaceae
denovo36897	0	0	0	0	0	0	0	0	0	0	0	0	1	0	0	0	0	1	0	0	0	0	0	1	1	2	0	0	0	0	0	0	0	0	0	0	0	0	0	0	Shared among all Groups	Bacteria; __Planctomycetes; __Planctomycetacia; __Planctomycetales; __Planctomycetaceae; __Blastopirellula
denovo37055	0	0	0	1	0	0	0	0	1	0	1	1	0	0	0	5	0	0	0	0	0	0	0	1	0	1	0	2	5	0	1	0	0	0	0	0	0	0	0	0	Shared among all Groups	Bacteria; __Proteobacteria; __Gammaproteobacteria; __Alteromonadales; __Colwelliaceae; __Colwellia
denovo37064	0	0	0	0	0	0	0	1	0	1	0	0	0	0	0	0	0	0	0	0	0	0	1	3	1	1	0	0	1	2	0	0	0	0	0	0	0	0	0	0	Shared among all Groups	Bacteria; __Bacteroidetes; __Sphingobacteriia; __Sphingobacteriales; __Saprospiraceae; __g
denovo37233	0	0	0	0	0	0	0	0	0	0	0	0	1	1	0	1	0	1	0	0	0	0	0	0	0	1	0	0	0	0	0	0	0	0	0	0	0	0	0	0	Shared among all Groups	Bacteria; __Proteobacteria
denovo37435	0	0	0	0	0	0	0	0	0	1	0	0	0	0	0	0	0	0	0	0	1	0	15	17	0	0	2	0	0	0	0	0	0	0	0	0	0	0	0	0	Shared among all Groups	Bacteria; __Proteobacteria; __TA18; __o; __f; __g
denovo37465	13	21	5	24	69	30	14	10	15	31	14	31	72	24	78	18	1	5	2	0	14	47	20	18	43	18	3	21	19	68	13	12	0	0	0	0	0	0	0	0	Shared among all Groups	Bacteria; __Bacteroidetes; __Sphingobacteriia; __Sphingobacteriales; __Saprospiraceae
denovo37505	1	0	0	1	5	1	0	0	0	4	1	0	3	1	4	0	0	0	0	0	0	1	1	0	120	51	5	26	1	1	0	1	0	0	0	0	0	0	0	0	Shared among all Groups	Bacteria; __Bacteroidetes; __Sphingobacteriia; __Sphingobacteriales; __Saprospiraceae; __Lewinella
denovo37540	0	0	0	0	0	0	0	0	0	0	0	1	0	0	0	0	0	0	0	0	0	0	2	2	1	0	0	0	0	0	0	0	0	0	0	0	0	0	0	0	Shared among all Groups	Bacteria; __Proteobacteria
denovo37873	0	0	0	1	0	1	0	0	0	0	0	0	1	1	2	1	0	4	0	0	1	0	0	0	0	0	0	0	0	1	0	0	0	0	0	0	0	0	0	0	Shared among all Groups	Bacteria; __Bacteroidetes; __Sphingobacteriia; __Sphingobacteriales; __Saprospiraceae; __g
denovo38042	0	5	1	2	2	6	2	1	2	9	0	6	5	3	0	3	1	0	0	0	0	4	4	0	0	1	0	0	0	0	0	0	0	0	0	0	0	0	0	0	Shared among all Groups	Bacteria; __Bacteroidetes; __Sphingobacteriia; __Sphingobacteriales; __Saprospiraceae
denovo38066	0	0	0	1	0	0	0	1	1	0	0	0	2	5	0	1	6	15	12	37	4	0	1	4	6	4	0	0	0	0	0	0	0	0	0	0	0	0	0	0	Shared among all Groups	Bacteria; __Proteobacteria; __Alphaproteobacteria; __Rhodobacterales; __Rhodobacteraceae
denovo38082	2	2	0	1	2	2	1	3	2	3	0	5	1	1	4	1	5	1	2	0	1	0	0	4	0	0	0	1	1	1	0	0	0	0	0	0	0	0	0	0	Shared among all Groups	Bacteria; __Bacteroidetes; __Sphingobacteriia; __Sphingobacteriales; __Saprospiraceae; __g
denovo38098	0	0	0	0	0	0	0	0	1	0	1	0	0	6	1	0	0	0	0	0	0	0	0	1	0	12	0	2	6	11	22	3	0	0	0	0	0	0	0	0	Shared among all Groups	Bacteria; __Proteobacteria; __Gammaproteobacteria; __Alteromonadales; __Alteromonadaceae
denovo38454	0	0	0	0	0	0	0	0	1	0	1	1	11	1	6	0	0	2	0	0	0	2	0	12	50	152	2	0	85	91	0	0	0	0	0	0	0	0	0	0	Shared among all Groups	Bacteria; __Proteobacteria; __Gammaproteobacteria; __Order_Incertae_Sedis; __Family_Incertae_Sedis; __Arenicella
denovo38464	0	0	0	3	0	1	1	1	0	1	4	2	0	2	0	7	0	0	0	0	0	0	0	1	2	2	1	2	0	0	0	0	0	0	0	0	0	0	0	0	Shared among all Groups	Bacteria; __Proteobacteria; __Alphaproteobacteria; __Parvularculales; __Parvularculaceae; __Parvularcula
denovo38505	5	14	8	13	16	16	2	7	3	10	1	9	47	29	8	21	13	4	0	0	38	30	54	20	5	23	0	1	0	1	0	0	0	0	0	0	0	0	0	0	Shared among all Groups	Bacteria; __Bacteroidetes; __Sphingobacteriia; __Sphingobacteriales; __Saprospiraceae; __g
denovo38527	14	6	2	7	23	4	12	6	23	3	20	27	18	22	2	38	14	38	0	0	0	2	5	0	15	9	6	0	0	0	0	0	0	0	0	0	0	0	0	0	Shared among all Groups	Bacteria; __Deinococcus-Thermus; __Deinococci; __Deinococcales; __Trueperaceae; __Truepera
denovo38534	0	16	0	7	0	48	0	3	0	1	0	0	106	0	0	0	0	1	0	0	8	2	0	0	1	1	0	0	0	0	0	0	0	0	0	0	0	0	0	0	Shared among all Groups	Bacteria; __Proteobacteria; __Alphaproteobacteria
denovo38545	2	0	0	0	0	0	0	0	1	0	0	0	0	29	0	0	0	0	0	0	0	0	4	22	2	2	0	0	0	0	0	0	0	0	0	0	0	0	0	0	Shared among all Groups	Bacteria; __Proteobacteria; __Alphaproteobacteria; __Rhodobacterales; __Rhodobacteraceae
denovo38617	0	0	0	0	0	4	0	1	0	3	0	0	0	3	0	0	0	0	0	0	0	9	0	0	0	1	0	0	0	0	0	0	0	0	0	0	0	0	0	0	Shared among all Groups	Bacteria; __Bacteroidetes; __Flavobacteria; __Flavobacteriales; __Cryomorphaceae; __Crocinitomix
denovo38627	0	1	0	0	1	3	1	1	6	3	1	2	34	1	6	7	0	0	0	0	1	3	0	4	2	0	0	1	0	0	0	0	0	0	0	0	0	0	0	0	Shared among all Groups	Bacteria; __Bacteroidetes; __Sphingobacteriia; __Sphingobacteriales; __Saprospiraceae; __g
denovo38655	0	0	0	0	0	0	0	0	0	0	1	0	0	0	0	0	0	0	0	0	0	0	4	0	0	1	0	0	0	0	0	0	0	0	0	0	0	0	0	0	Shared among all Groups	Bacteria; __Proteobacteria; __Alphaproteobacteria
denovo38721	0	0	0	2	0	0	0	0	0	3	0	0	0	0	0	0	0	0	0	0	0	0	1	0	4	3	0	1	1	2	1	3	0	0	0	0	0	0	0	0	Shared among all Groups	Bacteria; __Bacteroidetes; __Flavobacteria; __Flavobacteriales; __Flavobacteriaceae
denovo38859	3	0	0	0	0	0	0	0	1	0	0	0	0	4	0	0	0	2	0	0	0	0	0	0	0	0	5	1	0	1	0	1	0	0	0	0	0	0	0	0	Shared among all Groups	Bacteria; __Proteobacteria; __Gammaproteobacteria; __Alteromonadales; __Alteromonadaceae; __g
denovo38895	1	0	0	0	0	1	0	0	1	0	0	0	2	0	0	0	1	2	5	2	1	0	0	0	0	0	0	0	0	1	0	0	0	0	0	0	0	0	0	0	Shared among all Groups	Bacteria; __Proteobacteria; __Gammaproteobacteria
denovo38918	0	0	0	1	0	0	0	1	0	1	1	0	0	0	0	0	2	1	0	0	0	0	0	2	1	1	0	0	0	0	0	2	0	0	0	0	0	0	0	0	Shared among all Groups	Bacteria; __Planctomycetes; __Planctomycetacia; __Planctomycetales; __Planctomycetaceae; __Pirellula
denovo38932	0	1	2	3	1	1	0	2	0	8	0	0	1	1	5	0	0	0	0	0	1	0	0	0	2	6	1	1	0	0	0	0	0	0	0	0	0	0	0	0	Shared among all Groups	Bacteria; __Bacteroidetes
denovo38952	0	8	0	7	3	0	4	3	9	4	3	15	8	1	47	16	1	0	0	0	18	3	1	6	0	2	0	0	1	1	0	0	0	0	0	0	0	0	0	0	Shared among all Groups	Bacteria; __Bacteroidetes; __Sphingobacteriia; __Sphingobacteriales; __Saprospiraceae; __Rubidimonas
denovo38963	0	0	0	0	1	0	1	2	0	1	0	0	4	0	1	2	0	0	0	0	1	0	0	0	0	1	0	0	0	0	0	0	0	0	0	0	0	0	0	0	Shared among all Groups	Bacteria; __Bacteroidetes
denovo39434	1	1	0	0	3	0	5	1	2	1	5	1	9	7	1	7	1	16	14	16	12	15	21	12	6	2	1	0	0	0	0	0	0	0	0	0	0	0	0	0	Shared among all Groups	Bacteria; __Proteobacteria; __Gammaproteobacteria; __Thiotrichales; __Thiotrichaceae; __Thiothrix
denovo39577	2	2	1	7	0	0	5	3	1	0	8	1	1	3	7	2	0	13	5	0	1	4	0	0	7	3	2	0	0	0	0	0	0	0	0	0	0	0	0	0	Shared among all Groups	Bacteria; __Proteobacteria; __Alphaproteobacteria; __Rhodobacterales; __Rhodobacteraceae; __Loktanella
denovo39629	0	1	2	2	0	1	2	4	4	4	5	0	18	11	0	9	0	7	0	0	10	7	3	0	0	0	0	0	0	1	0	0	0	0	0	0	0	0	0	0	Shared among all Groups	Bacteria; __Bacteroidetes
denovo39643	1	5	0	8	2	0	7	4	14	5	6	10	8	10	29	25	12	20	0	0	2	3	13	0	9	2	1	0	0	0	0	0	0	0	0	0	0	0	0	0	Shared among all Groups	Bacteria; __Bacteroidetes; __Sphingobacteriia; __Sphingobacteriales; __Saprospiraceae; __g
denovo39835	0	0	0	0	0	0	0	0	0	0	0	0	0	0	1	0	1	0	0	0	0	0	0	0	0	2	0	0	0	0	0	0	0	0	0	0	0	0	0	0	Shared among all Groups	Bacteria; __Planctomycetes; __OM190; __o; __f; __g
denovo39884	0	0	0	0	0	0	0	0	0	0	0	1	0	0	0	0	0	0	0	0	0	0	0	3	0	0	0	2	0	1	1	0	0	0	0	0	0	0	0	0	Shared among all Groups	Bacteria; __Proteobacteria; __Alphaproteobacteria; __Rhizobiales; __Phyllobacteriaceae; __Ahrensia
denovo40067	0	1	0	0	0	0	0	0	0	0	0	0	0	1	0	0	0	0	0	0	0	3	0	1	4	11	0	0	3	3	0	0	0	0	0	0	0	0	0	0	Shared among all Groups	Bacteria; __Bacteroidetes; __Cytophagia; __Cytophagales; __Flammeovirgaceae; __Candidatus_Amoebophilus
denovo40089	0	0	0	0	0	0	0	0	0	3	1	0	2	1	2	0	0	0	0	0	1	0	2	0	2	4	0	0	0	0	0	0	0	0	0	0	0	0	0	0	Shared among all Groups	Bacteria; __Bacteroidetes; __Sphingobacteriia; __Sphingobacteriales; __Saprospiraceae; __g
denovo11	0	1	0	0	0	0	0	3	0	0	0	0	0	0	0	0	0	0	0	0	0	0	0	0	0	0	0	0	0	0	0	0	0	0	0	0	0	0	0	0	Unique A. armata Mainland	Bacteria; __Proteobacteria
denovo18	0	0	0	0	0	1	0	1	2	0	1	0	0	0	0	3	0	0	0	0	0	0	0	0	0	0	0	0	0	0	0	0	0	0	0	0	0	0	0	0	Unique A. armata Mainland	Bacteria; __Proteobacteria; __Gammaproteobacteria
denovo37	1	0	0	0	0	0	0	0	0	0	0	0	1	0	0	0	0	0	0	0	0	0	0	0	0	0	0	0	0	0	0	0	0	0	0	0	0	0	0	0	Unique A. armata Mainland	Bacteria; __Actinobacteria; __Acidimicrobiia; __Acidimicrobiales; __Sva0996_marine_group; __g
denovo42	0	0	0	0	0	0	0	0	0	0	1	0	0	0	0	6	0	0	0	0	0	0	0	0	0	0	0	0	0	0	0	0	0	0	0	0	0	0	0	0	Unique A. armata Mainland	Bacteria; __Proteobacteria; __Gammaproteobacteria
denovo58	0	0	0	0	0	0	0	0	0	0	0	0	0	0	0	2	0	0	0	0	0	0	0	0	0	0	0	0	0	0	0	0	0	0	0	0	0	0	0	0	Unique A. armata Mainland	Bacteria; __Bacteroidetes; __Sphingobacteriia; __Sphingobacteriales; __Saprospiraceae
denovo121	0	0	0	0	0	0	0	0	0	0	0	0	0	2	1	1	0	0	0	0	0	0	0	0	0	0	0	0	0	0	0	0	0	0	0	0	0	0	0	0	Unique A. armata Mainland	Bacteria; __Bacteroidetes; __Sphingobacteriia; __Sphingobacteriales; __Saprospiraceae
denovo127	0	0	0	0	0	0	0	2	0	0	0	0	0	0	0	0	0	0	0	0	0	0	0	0	0	0	0	0	0	0	0	0	0	0	0	0	0	0	0	0	Unique A. armata Mainland	Bacteria; __Actinobacteria; __Acidimicrobiia; __Acidimicrobiales; __Sva0996_marine_group; __g
denovo136	0	0	0	0	0	0	0	0	2	0	0	0	0	0	0	0	0	0	0	0	0	0	0	0	0	0	0	0	0	0	0	0	0	0	0	0	0	0	0	0	Unique A. armata Mainland	Bacteria; __Bacteroidetes; __Sphingobacteriia; __Sphingobacteriales; __Saprospiraceae
denovo161	0	0	0	4	0	0	0	0	0	0	0	0	0	0	0	0	0	0	0	0	0	0	0	0	0	0	0	0	0	0	0	0	0	0	0	0	0	0	0	0	Unique A. armata Mainland	Bacteria; __Bacteroidetes; __Flavobacteria; __Flavobacteriales; __Flavobacteriaceae
denovo185	0	0	0	0	0	0	0	0	0	0	0	3	0	0	0	0	0	0	0	0	0	0	0	0	0	0	0	0	0	0	0	0	0	0	0	0	0	0	0	0	Unique A. armata Mainland	Bacteria; __Bacteroidetes
denovo193	0	0	0	0	0	0	0	0	0	0	0	0	3	0	0	0	0	0	0	0	0	0	0	0	0	0	0	0	0	0	0	0	0	0	0	0	0	0	0	0	Unique A. armata Mainland	Bacteria; __Bacteroidetes; __Sphingobacteriia; __Sphingobacteriales; __Saprospiraceae; __g
denovo244	0	0	0	0	1	0	0	0	0	0	1	0	0	0	0	0	0	0	0	0	0	0	0	0	0	0	0	0	0	0	0	0	0	0	0	0	0	0	0	0	Unique A. armata Mainland	Bacteria
denovo270	0	0	0	0	0	0	0	0	0	0	0	0	3	3	1	1	0	0	0	0	0	0	0	0	0	0	0	0	0	0	0	0	0	0	0	0	0	0	0	0	Unique A. armata Mainland	Bacteria; __Bacteroidetes; __Sphingobacteriia; __Sphingobacteriales; __Saprospiraceae; __g
denovo295	0	0	0	0	0	0	2	1	0	0	0	0	0	0	0	3	0	0	0	0	0	0	0	0	0	0	0	0	0	0	0	0	0	0	0	0	0	0	0	0	Unique A. armata Mainland	Bacteria; __Bacteroidetes; __Sphingobacteriia; __Sphingobacteriales; __Saprospiraceae; __g
denovo297	0	0	0	0	0	0	0	0	0	0	0	0	0	0	0	2	0	0	0	0	0	0	0	0	0	0	0	0	0	0	0	0	0	0	0	0	0	0	0	0	Unique A. armata Mainland	Bacteria; __Proteobacteria; __Gammaproteobacteria; __Alteromonadales; __Alteromonadaceae
denovo300	0	0	0	0	0	0	0	0	0	0	0	0	0	3	0	0	0	0	0	0	0	0	0	0	0	0	0	0	0	0	0	0	0	0	0	0	0	0	0	0	Unique A. armata Mainland	Bacteria; __Bacteroidetes; __Flavobacteria; __Flavobacteriales
denovo319	0	0	0	0	0	0	0	0	0	0	0	1	2	1	1	0	0	0	0	0	0	0	0	0	0	0	0	0	0	0	0	0	0	0	0	0	0	0	0	0	Unique A. armata Mainland	Bacteria
denovo324	0	0	0	0	0	0	0	0	0	0	0	0	0	2	0	0	0	0	0	0	0	0	0	0	0	0	0	0	0	0	0	0	0	0	0	0	0	0	0	0	Unique A. armata Mainland	Bacteria; __Proteobacteria; __Alphaproteobacteria; __Caulobacterales; __Hyphomonadaceae
denovo330	0	0	0	0	0	0	0	0	0	0	0	0	0	2	0	0	0	0	0	0	0	0	0	0	0	0	0	0	0	0	0	0	0	0	0	0	0	0	0	0	Unique A. armata Mainland	Bacteria; __Bacteroidetes; __Sphingobacteriia; __Sphingobacteriales; __Saprospiraceae; __g
denovo336	0	0	0	0	0	0	0	0	0	1	0	0	2	0	2	3	0	0	0	0	0	0	0	0	0	0	0	0	0	0	0	0	0	0	0	0	0	0	0	0	Unique A. armata Mainland	Bacteria; __Bacteroidetes; __Flavobacteria; __Flavobacteriales; __Flavobacteriaceae
denovo339	0	0	0	0	0	0	0	0	0	0	2	0	0	0	0	0	0	0	0	0	0	0	0	0	0	0	0	0	0	0	0	0	0	0	0	0	0	0	0	0	Unique A. armata Mainland	Bacteria; __Bacteroidetes
denovo353	0	0	0	0	0	0	0	0	0	0	0	0	2	0	0	0	0	0	0	0	0	0	0	0	0	0	0	0	0	0	0	0	0	0	0	0	0	0	0	0	Unique A. armata Mainland	Bacteria; __Proteobacteria; __Deltaproteobacteria
denovo355	3	0	0	0	0	0	0	0	0	0	0	0	7	29	0	1	0	0	0	0	0	0	0	0	0	0	0	0	0	0	0	0	0	0	0	0	0	0	0	0	Unique A. armata Mainland	Bacteria; __Proteobacteria; __Alphaproteobacteria
denovo362	1	0	0	0	0	0	0	0	1	0	0	0	0	0	0	0	0	0	0	0	0	0	0	0	0	0	0	0	0	0	0	0	0	0	0	0	0	0	0	0	Unique A. armata Mainland	Bacteria; __Proteobacteria
denovo364	0	1	0	0	0	1	0	0	0	0	0	0	13	0	0	0	0	0	0	0	0	0	0	0	0	0	0	0	0	0	0	0	0	0	0	0	0	0	0	0	Unique A. armata Mainland	Bacteria; __Proteobacteria; __Deltaproteobacteria; __Bdellovibrionales; __Bacteriovoracaceae; __Peredibacter
denovo376	1	0	0	0	2	3	0	1	5	3	2	2	1	1	3	5	0	0	0	0	0	0	0	0	0	0	0	0	0	0	0	0	0	0	0	0	0	0	0	0	Unique A. armata Mainland	Bacteria; __Proteobacteria; __Deltaproteobacteria; __Bdellovibrionales; __Bdellovibrionaceae; __OM27_clade
denovo384	0	0	0	0	3	0	0	0	0	0	0	0	0	0	0	0	0	0	0	0	0	0	0	0	0	0	0	0	0	0	0	0	0	0	0	0	0	0	0	0	Unique A. armata Mainland	Bacteria; __Bacteroidetes; __Sphingobacteriia; __Sphingobacteriales; __Saprospiraceae
denovo429	0	0	0	0	2	0	0	0	0	0	0	0	0	0	0	0	0	0	0	0	0	0	0	0	0	0	0	0	0	0	0	0	0	0	0	0	0	0	0	0	Unique A. armata Mainland	Bacteria; __Bacteroidetes; __Sphingobacteriia; __Sphingobacteriales; __Saprospiraceae
denovo463	0	0	0	0	0	0	0	0	0	0	0	0	2	0	0	0	0	0	0	0	0	0	0	0	0	0	0	0	0	0	0	0	0	0	0	0	0	0	0	0	Unique A. armata Mainland	Bacteria; __Bacteroidetes; __Sphingobacteriia; __Sphingobacteriales; __Saprospiraceae; __g
denovo477	0	0	0	0	0	0	0	0	0	0	0	0	0	2	0	0	0	0	0	0	0	0	0	0	0	0	0	0	0	0	0	0	0	0	0	0	0	0	0	0	Unique A. armata Mainland	Bacteria; __Proteobacteria
denovo493	0	0	0	0	0	0	0	0	0	0	0	2	0	0	0	0	0	0	0	0	0	0	0	0	0	0	0	0	0	0	0	0	0	0	0	0	0	0	0	0	Unique A. armata Mainland	Bacteria; __Bacteroidetes; __Sphingobacteriia; __Sphingobacteriales; __Saprospiraceae
denovo525	1	1	0	0	1	0	0	0	5	0	0	5	6	1	0	4	0	0	0	0	0	0	0	0	0	0	0	0	0	0	0	0	0	0	0	0	0	0	0	0	Unique A. armata Mainland	Bacteria; __Bacteroidetes; __Sphingobacteriia; __Sphingobacteriales; __Saprospiraceae; __g
denovo594	0	0	0	0	0	0	0	0	0	0	1	0	0	1	0	2	0	0	0	0	0	0	0	0	0	0	0	0	0	0	0	0	0	0	0	0	0	0	0	0	Unique A. armata Mainland	Bacteria; __Proteobacteria; __Alphaproteobacteria; __Rhodobacterales; __Rhodobacteraceae
denovo612	1	0	0	0	0	0	0	0	0	0	0	0	0	1	0	0	0	0	0	0	0	0	0	0	0	0	0	0	0	0	0	0	0	0	0	0	0	0	0	0	Unique A. armata Mainland	Bacteria; __Proteobacteria; __Alphaproteobacteria; __Caulobacterales; __Hyphomonadaceae; __Hellea
denovo642	0	0	0	0	0	0	0	0	0	0	0	0	0	0	0	2	0	0	0	0	0	0	0	0	0	0	0	0	0	0	0	0	0	0	0	0	0	0	0	0	Unique A. armata Mainland	Bacteria; __Bacteroidetes; __Sphingobacteriia; __Sphingobacteriales; __Saprospiraceae; __g
denovo669	0	0	0	0	0	0	0	0	2	0	0	0	0	0	0	0	0	0	0	0	0	0	0	0	0	0	0	0	0	0	0	0	0	0	0	0	0	0	0	0	Unique A. armata Mainland	Bacteria; __Bacteroidetes; __Flavobacteria; __Flavobacteriales; __Flavobacteriaceae
denovo686	0	1	0	0	0	0	0	0	0	0	0	0	0	0	0	1	0	0	0	0	0	0	0	0	0	0	0	0	0	0	0	0	0	0	0	0	0	0	0	0	Unique A. armata Mainland	Bacteria; __Bacteroidetes; __Sphingobacteriia; __Sphingobacteriales; __Saprospiraceae; __Lewinella
denovo692	0	0	0	0	0	0	1	0	1	0	0	0	0	0	0	0	0	0	0	0	0	0	0	0	0	0	0	0	0	0	0	0	0	0	0	0	0	0	0	0	Unique A. armata Mainland	Bacteria; __Proteobacteria; __Gammaproteobacteria; __Thiotrichales; __Thiotrichaceae; __Leucothrix
denovo694	0	0	0	0	0	0	1	0	2	0	0	0	0	0	0	1	0	0	0	0	0	0	0	0	0	0	0	0	0	0	0	0	0	0	0	0	0	0	0	0	Unique A. armata Mainland	Bacteria; __Proteobacteria; __Deltaproteobacteria; __Bdellovibrionales; __Bacteriovoracaceae; __Peredibacter
denovo710	0	0	0	1	0	0	0	1	0	0	0	0	0	0	0	0	0	0	0	0	0	0	0	0	0	0	0	0	0	0	0	0	0	0	0	0	0	0	0	0	Unique A. armata Mainland	Bacteria; __Bacteroidetes; __Sphingobacteriia; __Sphingobacteriales; __Saprospiraceae
denovo720	0	0	0	2	0	0	0	0	0	0	0	0	0	0	0	0	0	0	0	0	0	0	0	0	0	0	0	0	0	0	0	0	0	0	0	0	0	0	0	0	Unique A. armata Mainland	Bacteria; __Proteobacteria; __Deltaproteobacteria; __Bdellovibrionales; __Bacteriovoracaceae; __Peredibacter
denovo760	0	0	0	0	0	0	0	0	0	0	2	0	0	0	0	0	0	0	0	0	0	0	0	0	0	0	0	0	0	0	0	0	0	0	0	0	0	0	0	0	Unique A. armata Mainland	Bacteria; __Bacteroidetes; __Sphingobacteriia; __Sphingobacteriales; __Saprospiraceae
denovo766	0	0	0	0	0	0	0	0	0	0	0	0	0	2	0	0	0	0	0	0	0	0	0	0	0	0	0	0	0	0	0	0	0	0	0	0	0	0	0	0	Unique A. armata Mainland	Bacteria; __Bacteroidetes; __Sphingobacteriia; __Sphingobacteriales; __Saprospiraceae; __Aureispira
denovo771	0	1	1	4	0	0	0	4	0	2	0	0	6	4	8	4	0	0	0	0	0	0	0	0	0	0	0	0	0	0	0	0	0	0	0	0	0	0	0	0	Unique A. armata Mainland	Bacteria; __Proteobacteria; __Alphaproteobacteria; __Rickettsiales; __mitochondria; __g
denovo778	0	0	0	0	0	0	0	0	0	0	0	0	2	0	0	0	0	0	0	0	0	0	0	0	0	0	0	0	0	0	0	0	0	0	0	0	0	0	0	0	Unique A. armata Mainland	Bacteria; __Bacteroidetes; __Sphingobacteriia; __Sphingobacteriales; __Saprospiraceae; __g
denovo783	0	0	0	0	0	0	0	0	0	0	0	0	0	0	0	2	0	0	0	0	0	0	0	0	0	0	0	0	0	0	0	0	0	0	0	0	0	0	0	0	Unique A. armata Mainland	Bacteria; __Proteobacteria; __Gammaproteobacteria; __Alteromonadales; __Alteromonadaceae
denovo786	0	0	0	0	0	0	0	0	0	0	2	0	0	0	0	0	0	0	0	0	0	0	0	0	0	0	0	0	0	0	0	0	0	0	0	0	0	0	0	0	Unique A. armata Mainland	Bacteria; __Proteobacteria; __Alphaproteobacteria; __Rhodobacterales; __Rhodobacteraceae
denovo789	0	0	0	0	0	0	0	0	0	0	0	0	1	2	0	0	0	0	0	0	0	0	0	0	0	0	0	0	0	0	0	0	0	0	0	0	0	0	0	0	Unique A. armata Mainland	Bacteria; __Proteobacteria; __Gammaproteobacteria
denovo803	0	0	2	0	0	0	0	0	0	0	0	0	0	0	0	0	0	0	0	0	0	0	0	0	0	0	0	0	0	0	0	0	0	0	0	0	0	0	0	0	Unique A. armata Mainland	Bacteria; __Proteobacteria; __Gammaproteobacteria; __Alteromonadales; __Alteromonadaceae; __Simiduia
denovo811	0	0	0	0	0	0	0	0	0	0	0	0	2	0	0	0	0	0	0	0	0	0	0	0	0	0	0	0	0	0	0	0	0	0	0	0	0	0	0	0	Unique A. armata Mainland	Bacteria; __Bacteroidetes
denovo814	0	0	0	1	0	1	0	0	0	0	0	2	2	0	0	0	0	0	0	0	0	0	0	0	0	0	0	0	0	0	0	0	0	0	0	0	0	0	0	0	Unique A. armata Mainland	Bacteria; __Bacteroidetes; __Sphingobacteriia; __Sphingobacteriales; __Saprospiraceae
denovo833	0	0	0	0	4	0	0	0	3	1	0	2	27	8	0	13	0	0	0	0	0	0	0	0	0	0	0	0	0	0	0	0	0	0	0	0	0	0	0	0	Unique A. armata Mainland	Bacteria; __Bacteroidetes; __Sphingobacteriia; __Sphingobacteriales
denovo838	0	0	2	0	0	0	0	0	0	0	0	0	0	0	0	0	0	0	0	0	0	0	0	0	0	0	0	0	0	0	0	0	0	0	0	0	0	0	0	0	Unique A. armata Mainland	Bacteria; __Proteobacteria; __Alphaproteobacteria; __DB1-14; __f; __g
denovo840	0	0	0	2	0	0	0	0	0	0	0	0	0	0	0	0	0	0	0	0	0	0	0	0	0	0	0	0	0	0	0	0	0	0	0	0	0	0	0	0	Unique A. armata Mainland	Bacteria; __Proteobacteria
denovo841	0	0	0	0	0	0	0	0	0	0	0	0	3	0	0	0	0	0	0	0	0	0	0	0	0	0	0	0	0	0	0	0	0	0	0	0	0	0	0	0	Unique A. armata Mainland	Bacteria; __Bacteroidetes; __Sphingobacteriia; __Sphingobacteriales; __Saprospiraceae; __g
denovo856	0	0	0	1	0	0	0	0	1	0	0	0	2	0	0	0	0	0	0	0	0	0	0	0	0	0	0	0	0	0	0	0	0	0	0	0	0	0	0	0	Unique A. armata Mainland	Bacteria; __Bacteroidetes; __Flavobacteria; __Flavobacteriales; __Flavobacteriaceae
denovo874	0	1	0	0	0	0	0	0	0	1	0	0	0	1	1	0	0	0	0	0	0	0	0	0	0	0	0	0	0	0	0	0	0	0	0	0	0	0	0	0	Unique A. armata Mainland	Bacteria; __Bacteroidetes; __Sphingobacteriia; __Sphingobacteriales; __Saprospiraceae; __g
denovo878	0	0	0	0	0	1	0	0	0	1	0	0	0	0	1	0	0	0	0	0	0	0	0	0	0	0	0	0	0	0	0	0	0	0	0	0	0	0	0	0	Unique A. armata Mainland	Bacteria
denovo883	0	0	0	0	0	0	0	0	2	0	0	0	0	0	0	0	0	0	0	0	0	0	0	0	0	0	0	0	0	0	0	0	0	0	0	0	0	0	0	0	Unique A. armata Mainland	Bacteria; __Bacteroidetes; __Sphingobacteriia; __Sphingobacteriales; __Saprospiraceae; __g
denovo885	0	0	0	0	0	0	0	0	0	0	0	0	1	0	1	0	0	0	0	0	0	0	0	0	0	0	0	0	0	0	0	0	0	0	0	0	0	0	0	0	Unique A. armata Mainland	Bacteria
denovo896	0	0	0	0	0	0	0	0	0	0	0	0	2	0	0	0	0	0	0	0	0	0	0	0	0	0	0	0	0	0	0	0	0	0	0	0	0	0	0	0	Unique A. armata Mainland	Bacteria; __Bacteroidetes; __Sphingobacteriia; __Sphingobacteriales; __Saprospiraceae
denovo902	3	6	7	8	6	10	3	6	5	3	0	1	29	18	3	9	0	0	0	0	0	0	0	0	0	0	0	0	0	0	0	0	0	0	0	0	0	0	0	0	Unique A. armata Mainland	Bacteria; __Proteobacteria; __Gammaproteobacteria
denovo937	1	0	0	0	0	0	0	0	0	0	0	0	0	9	0	0	0	0	0	0	0	0	0	0	0	0	0	0	0	0	0	0	0	0	0	0	0	0	0	0	Unique A. armata Mainland	Bacteria; __Proteobacteria; __Alphaproteobacteria; __DB1-14; __f; __g
denovo963	0	1	0	7	1	0	0	0	0	0	0	0	0	0	0	0	0	0	0	0	0	0	0	0	0	0	0	0	0	0	0	0	0	0	0	0	0	0	0	0	Unique A. armata Mainland	Bacteria; __Proteobacteria
denovo965	0	0	0	0	0	0	0	0	0	1	0	0	0	1	0	0	0	0	0	0	0	0	0	0	0	0	0	0	0	0	0	0	0	0	0	0	0	0	0	0	Unique A. armata Mainland	Bacteria; __Proteobacteria; __Alphaproteobacteria; __Rhodobacterales; __Rhodobacteraceae
denovo979	1	0	0	0	0	3	2	0	1	2	4	0	4	0	0	5	0	0	0	0	0	0	0	0	0	0	0	0	0	0	0	0	0	0	0	0	0	0	0	0	Unique A. armata Mainland	Bacteria; __Proteobacteria; __Deltaproteobacteria
denovo980	0	0	0	1	0	0	0	5	0	1	0	0	0	0	2	0	0	0	0	0	0	0	0	0	0	0	0	0	0	0	0	0	0	0	0	0	0	0	0	0	Unique A. armata Mainland	Bacteria; __Bacteroidetes; __Sphingobacteriia; __Sphingobacteriales; __Saprospiraceae; __g
denovo1001	0	0	0	0	0	0	0	0	0	0	0	0	0	2	0	0	0	0	0	0	0	0	0	0	0	0	0	0	0	0	0	0	0	0	0	0	0	0	0	0	Unique A. armata Mainland	Bacteria; __Bacteroidetes; __Sphingobacteriia; __Sphingobacteriales; __Saprospiraceae; __g
denovo1007	0	0	0	0	0	0	0	0	0	0	0	0	0	0	2	0	0	0	0	0	0	0	0	0	0	0	0	0	0	0	0	0	0	0	0	0	0	0	0	0	Unique A. armata Mainland	Bacteria; __Bacteroidetes; __Sphingobacteriia; __Sphingobacteriales; __Saprospiraceae; __g
denovo1011	0	0	0	0	0	0	0	0	4	0	0	0	0	0	0	0	0	0	0	0	0	0	0	0	0	0	0	0	0	0	0	0	0	0	0	0	0	0	0	0	Unique A. armata Mainland	Bacteria; __Bacteroidetes; __Sphingobacteriia; __Sphingobacteriales; __Saprospiraceae; __g
denovo1025	0	1	0	2	0	0	0	0	0	0	0	1	0	1	2	0	0	0	0	0	0	0	0	0	0	0	0	0	0	0	0	0	0	0	0	0	0	0	0	0	Unique A. armata Mainland	Bacteria
denovo1050	0	0	0	0	0	0	0	0	0	0	0	0	0	3	0	0	0	0	0	0	0	0	0	0	0	0	0	0	0	0	0	0	0	0	0	0	0	0	0	0	Unique A. armata Mainland	Bacteria; __Proteobacteria; __Alphaproteobacteria; __DB1-14; __f; __g
denovo1106	0	0	0	0	0	0	0	0	0	0	0	0	0	0	0	2	0	0	0	0	0	0	0	0	0	0	0	0	0	0	0	0	0	0	0	0	0	0	0	0	Unique A. armata Mainland	Bacteria; __Bacteroidetes; __Sphingobacteriia; __Sphingobacteriales; __Saprospiraceae
denovo1114	0	0	0	0	1	0	0	0	0	0	0	0	0	0	0	1	0	0	0	0	0	0	0	0	0	0	0	0	0	0	0	0	0	0	0	0	0	0	0	0	Unique A. armata Mainland	Bacteria; __Bacteroidetes
denovo1115	0	0	0	0	0	0	0	0	0	0	0	0	0	0	0	2	0	0	0	0	0	0	0	0	0	0	0	0	0	0	0	0	0	0	0	0	0	0	0	0	Unique A. armata Mainland	Bacteria; __Proteobacteria; __Betaproteobacteria
denovo1177	0	0	0	0	0	0	0	0	0	0	0	0	0	0	3	0	0	0	0	0	0	0	0	0	0	0	0	0	0	0	0	0	0	0	0	0	0	0	0	0	Unique A. armata Mainland	Bacteria; __Proteobacteria; __Gammaproteobacteria
denovo1220	0	0	0	0	2	0	0	0	0	0	0	0	0	0	0	0	0	0	0	0	0	0	0	0	0	0	0	0	0	0	0	0	0	0	0	0	0	0	0	0	Unique A. armata Mainland	Bacteria; __Bacteroidetes; __Flavobacteria; __Flavobacteriales; __Flavobacteriaceae
denovo1234	0	2	0	0	0	0	2	0	0	0	0	0	5	1	0	1	0	0	0	0	0	0	0	0	0	0	0	0	0	0	0	0	0	0	0	0	0	0	0	0	Unique A. armata Mainland	Bacteria; __Planctomycetes; __Planctomycetacia; __Planctomycetales; __Planctomycetaceae; __Blastopirellula
denovo1252	0	0	0	2	0	2	0	0	3	1	0	3	6	1	4	0	0	0	0	0	0	0	0	0	0	0	0	0	0	0	0	0	0	0	0	0	0	0	0	0	Unique A. armata Mainland	Bacteria
denovo1263	0	0	0	0	0	0	0	0	0	0	3	0	0	0	0	0	0	0	0	0	0	0	0	0	0	0	0	0	0	0	0	0	0	0	0	0	0	0	0	0	Unique A. armata Mainland	Bacteria; __Proteobacteria; __Gammaproteobacteria
denovo1264	0	1	0	0	0	0	0	0	0	0	0	0	0	0	0	1	0	0	0	0	0	0	0	0	0	0	0	0	0	0	0	0	0	0	0	0	0	0	0	0	Unique A. armata Mainland	Bacteria; __Bacteroidetes; __Sphingobacteriia; __Sphingobacteriales; __Saprospiraceae; __g
denovo1279	0	0	0	0	0	0	0	0	0	0	0	0	0	0	2	0	0	0	0	0	0	0	0	0	0	0	0	0	0	0	0	0	0	0	0	0	0	0	0	0	Unique A. armata Mainland	Bacteria; __Proteobacteria
denovo1283	0	0	0	0	0	0	0	0	0	0	0	0	0	0	2	0	0	0	0	0	0	0	0	0	0	0	0	0	0	0	0	0	0	0	0	0	0	0	0	0	Unique A. armata Mainland	Bacteria; __Proteobacteria; __Alphaproteobacteria
denovo1296	0	0	0	0	2	0	0	0	0	0	1	2	1	0	0	3	0	0	0	0	0	0	0	0	0	0	0	0	0	0	0	0	0	0	0	0	0	0	0	0	Unique A. armata Mainland	Bacteria; __Bacteroidetes; __Sphingobacteriia; __Sphingobacteriales; __Chitinophagaceae; __g
denovo1304	0	0	0	0	0	0	0	0	0	0	0	0	0	0	3	0	0	0	0	0	0	0	0	0	0	0	0	0	0	0	0	0	0	0	0	0	0	0	0	0	Unique A. armata Mainland	Bacteria
denovo1312	0	0	0	0	0	0	0	0	0	0	0	0	0	0	2	0	0	0	0	0	0	0	0	0	0	0	0	0	0	0	0	0	0	0	0	0	0	0	0	0	Unique A. armata Mainland	Bacteria; __Proteobacteria; __Alphaproteobacteria; __Rhodobacterales; __Rhodobacteraceae; __g
denovo1331	1	1	0	0	1	2	0	1	1	1	0	0	4	0	7	0	0	0	0	0	0	0	0	0	0	0	0	0	0	0	0	0	0	0	0	0	0	0	0	0	Unique A. armata Mainland	Bacteria
denovo1332	0	0	0	0	0	0	0	0	0	0	0	0	1	0	4	0	0	0	0	0	0	0	0	0	0	0	0	0	0	0	0	0	0	0	0	0	0	0	0	0	Unique A. armata Mainland	Bacteria; __Bacteroidetes; __Sphingobacteriia; __Sphingobacteriales; __Saprospiraceae; __g
denovo1378	0	0	0	0	0	0	0	0	0	2	0	0	0	0	1	0	0	0	0	0	0	0	0	0	0	0	0	0	0	0	0	0	0	0	0	0	0	0	0	0	Unique A. armata Mainland	Bacteria; __Proteobacteria; __Alphaproteobacteria
denovo1379	0	0	0	0	0	0	0	0	0	0	1	0	0	0	0	1	0	0	0	0	0	0	0	0	0	0	0	0	0	0	0	0	0	0	0	0	0	0	0	0	Unique A. armata Mainland	Bacteria; __Proteobacteria; __Deltaproteobacteria
denovo1397	0	0	0	0	0	0	0	0	0	0	0	0	0	2	0	0	0	0	0	0	0	0	0	0	0	0	0	0	0	0	0	0	0	0	0	0	0	0	0	0	Unique A. armata Mainland	Bacteria; __Bacteroidetes; __Sphingobacteriia; __Sphingobacteriales; __Saprospiraceae; __g
denovo1398	0	0	0	0	0	0	0	0	0	0	0	2	0	0	0	0	0	0	0	0	0	0	0	0	0	0	0	0	0	0	0	0	0	0	0	0	0	0	0	0	Unique A. armata Mainland	Bacteria; __Proteobacteria; __Deltaproteobacteria; __Bdellovibrionales; __Bdellovibrionaceae; __Bdellovibrio
denovo1426	0	0	0	0	0	0	0	0	0	0	0	0	0	2	0	0	0	0	0	0	0	0	0	0	0	0	0	0	0	0	0	0	0	0	0	0	0	0	0	0	Unique A. armata Mainland	Bacteria; __Bacteroidetes; __Class_Incertae_Sedis; __Order_Incertae_Sedis; __Family_Incertae_Sedis; __Prolixibacter
denovo1429	0	1	0	0	0	0	1	0	0	0	0	0	0	0	0	0	0	0	0	0	0	0	0	0	0	0	0	0	0	0	0	0	0	0	0	0	0	0	0	0	Unique A. armata Mainland	Bacteria; __Bacteroidetes; __Sphingobacteriia; __Sphingobacteriales
denovo1454	0	0	0	0	0	0	0	0	0	0	0	0	2	0	0	1	0	0	0	0	0	0	0	0	0	0	0	0	0	0	0	0	0	0	0	0	0	0	0	0	Unique A. armata Mainland	Bacteria; __Bacteroidetes; __Sphingobacteriia; __Sphingobacteriales; __Saprospiraceae
denovo1457	1	0	0	0	0	0	0	0	0	1	0	0	0	0	0	0	0	0	0	0	0	0	0	0	0	0	0	0	0	0	0	0	0	0	0	0	0	0	0	0	Unique A. armata Mainland	Bacteria; __Proteobacteria; __Alphaproteobacteria; __Caulobacterales; __Hyphomonadaceae; __Hellea
denovo1458	2	0	0	0	0	0	0	0	0	0	0	0	0	0	0	0	0	0	0	0	0	0	0	0	0	0	0	0	0	0	0	0	0	0	0	0	0	0	0	0	Unique A. armata Mainland	Bacteria; __Proteobacteria; __Gammaproteobacteria; __Alteromonadales
denovo1524	0	0	0	0	0	0	2	0	0	0	0	0	0	0	0	0	0	0	0	0	0	0	0	0	0	0	0	0	0	0	0	0	0	0	0	0	0	0	0	0	Unique A. armata Mainland	Bacteria
denovo1552	0	0	0	0	0	0	0	0	0	0	0	2	0	0	0	0	0	0	0	0	0	0	0	0	0	0	0	0	0	0	0	0	0	0	0	0	0	0	0	0	Unique A. armata Mainland	Bacteria
denovo1554	0	1	0	0	0	0	0	1	0	0	0	1	0	0	0	0	0	0	0	0	0	0	0	0	0	0	0	0	0	0	0	0	0	0	0	0	0	0	0	0	Unique A. armata Mainland	Bacteria; __Fusobacteria; __Fusobacteria; __Fusobacteriales; __Fusobacteriaceae; __Propionigenium
denovo1555	0	0	1	0	0	0	0	0	0	0	0	0	1	0	0	0	0	0	0	0	0	0	0	0	0	0	0	0	0	0	0	0	0	0	0	0	0	0	0	0	Unique A. armata Mainland	Bacteria; __Proteobacteria; __Gammaproteobacteria
denovo1624	0	0	0	0	0	0	0	0	0	0	0	0	0	0	2	0	0	0	0	0	0	0	0	0	0	0	0	0	0	0	0	0	0	0	0	0	0	0	0	0	Unique A. armata Mainland	Bacteria; __Bacteroidetes
denovo1640	0	0	0	0	0	0	0	0	0	1	1	0	0	0	0	0	0	0	0	0	0	0	0	0	0	0	0	0	0	0	0	0	0	0	0	0	0	0	0	0	Unique A. armata Mainland	Bacteria; __Bacteroidetes; __Sphingobacteriia; __Sphingobacteriales; __Saprospiraceae; __g
denovo1666	0	0	0	0	0	0	2	0	0	0	0	0	0	0	0	0	0	0	0	0	0	0	0	0	0	0	0	0	0	0	0	0	0	0	0	0	0	0	0	0	Unique A. armata Mainland	Bacteria
denovo1667	0	0	0	0	0	0	0	0	0	0	0	0	0	2	0	0	0	0	0	0	0	0	0	0	0	0	0	0	0	0	0	0	0	0	0	0	0	0	0	0	Unique A. armata Mainland	Bacteria
denovo1758	0	0	0	1	0	0	0	0	0	0	0	0	0	1	0	0	0	0	0	0	0	0	0	0	0	0	0	0	0	0	0	0	0	0	0	0	0	0	0	0	Unique A. armata Mainland	Bacteria; __Proteobacteria; __Alphaproteobacteria
denovo1759	0	0	0	0	0	1	0	0	0	0	0	0	0	1	0	0	0	0	0	0	0	0	0	0	0	0	0	0	0	0	0	0	0	0	0	0	0	0	0	0	Unique A. armata Mainland	Bacteria; __Proteobacteria
denovo1767	0	0	0	0	0	0	0	0	2	0	0	0	0	0	1	0	0	0	0	0	0	0	0	0	0	0	0	0	0	0	0	0	0	0	0	0	0	0	0	0	Unique A. armata Mainland	Bacteria; __Bacteroidetes; __Sphingobacteriia; __Sphingobacteriales; __Saprospiraceae; __g
denovo1773	0	1	0	0	0	1	0	0	0	0	0	0	0	0	0	0	0	0	0	0	0	0	0	0	0	0	0	0	0	0	0	0	0	0	0	0	0	0	0	0	Unique A. armata Mainland	Bacteria; __Bacteroidetes; __Sphingobacteriia; __Sphingobacteriales; __Chitinophagaceae; __g
denovo1777	0	0	0	0	0	0	0	0	0	0	0	0	0	0	2	0	0	0	0	0	0	0	0	0	0	0	0	0	0	0	0	0	0	0	0	0	0	0	0	0	Unique A. armata Mainland	Bacteria; __Proteobacteria; __Alphaproteobacteria; __Caulobacterales; __Hyphomonadaceae; __Hellea
denovo1810	0	0	0	0	0	0	0	0	0	0	0	0	2	0	0	0	0	0	0	0	0	0	0	0	0	0	0	0	0	0	0	0	0	0	0	0	0	0	0	0	Unique A. armata Mainland	Bacteria; __Proteobacteria; __Deltaproteobacteria
denovo1831	0	0	0	5	0	0	0	0	0	0	0	0	0	0	0	0	0	0	0	0	0	0	0	0	0	0	0	0	0	0	0	0	0	0	0	0	0	0	0	0	Unique A. armata Mainland	Bacteria; __Bacteroidetes; __Cytophagia; __Cytophagales; __Flammeovirgaceae
denovo1832	0	0	0	1	0	0	0	0	0	0	0	0	1	0	0	0	0	0	0	0	0	0	0	0	0	0	0	0	0	0	0	0	0	0	0	0	0	0	0	0	Unique A. armata Mainland	Bacteria; __Proteobacteria; __Alphaproteobacteria; __Caulobacterales; __Hyphomonadaceae
denovo1835	0	1	0	0	0	0	0	0	0	1	0	0	1	0	0	0	0	0	0	0	0	0	0	0	0	0	0	0	0	0	0	0	0	0	0	0	0	0	0	0	Unique A. armata Mainland	Bacteria
denovo1848	0	0	0	0	0	0	0	0	0	1	0	0	0	0	3	0	0	0	0	0	0	0	0	0	0	0	0	0	0	0	0	0	0	0	0	0	0	0	0	0	Unique A. armata Mainland	Bacteria; __Proteobacteria; __Gammaproteobacteria
denovo1850	0	0	0	0	1	0	0	0	0	4	0	1	2	1	0	0	0	0	0	0	0	0	0	0	0	0	0	0	0	0	0	0	0	0	0	0	0	0	0	0	Unique A. armata Mainland	Bacteria; __Proteobacteria; __Alphaproteobacteria; __Rhodobacterales; __Rhodobacteraceae
denovo1911	0	0	0	0	0	0	1	0	0	0	2	2	1	0	0	1	0	0	0	0	0	0	0	0	0	0	0	0	0	0	0	0	0	0	0	0	0	0	0	0	Unique A. armata Mainland	Bacteria; __Bacteroidetes; __Sphingobacteriia; __Sphingobacteriales; __Saprospiraceae; __g
denovo1938	0	0	0	1	0	0	0	0	0	0	0	0	0	1	0	0	0	0	0	0	0	0	0	0	0	0	0	0	0	0	0	0	0	0	0	0	0	0	0	0	Unique A. armata Mainland	Bacteria; __Bacteroidetes; __Flavobacteria; __Flavobacteriales; __Flavobacteriaceae
denovo1941	0	0	0	0	0	0	0	0	0	0	0	0	0	2	0	0	0	0	0	0	0	0	0	0	0	0	0	0	0	0	0	0	0	0	0	0	0	0	0	0	Unique A. armata Mainland	Bacteria; __Proteobacteria; __Gammaproteobacteria
denovo1955	0	0	0	0	0	0	0	0	0	0	0	0	1	0	2	0	0	0	0	0	0	0	0	0	0	0	0	0	0	0	0	0	0	0	0	0	0	0	0	0	Unique A. armata Mainland	Bacteria; __Bacteroidetes; __Sphingobacteriia; __Sphingobacteriales; __Saprospiraceae; __g
denovo1973	0	0	0	0	1	1	0	0	0	0	0	0	0	0	0	0	0	0	0	0	0	0	0	0	0	0	0	0	0	0	0	0	0	0	0	0	0	0	0	0	Unique A. armata Mainland	Bacteria; __Proteobacteria; __Gammaproteobacteria; __Chromatiales; __Granulosicoccaceae; __Granulosicoccus
denovo1977	0	0	0	0	0	0	0	1	1	0	0	1	0	0	1	0	0	0	0	0	0	0	0	0	0	0	0	0	0	0	0	0	0	0	0	0	0	0	0	0	Unique A. armata Mainland	Bacteria; __Actinobacteria; __Acidimicrobiia; __Acidimicrobiales; __uncultured; __g
denovo1980	0	0	0	0	0	0	0	0	1	0	0	1	0	0	0	0	0	0	0	0	0	0	0	0	0	0	0	0	0	0	0	0	0	0	0	0	0	0	0	0	Unique A. armata Mainland	Bacteria; __Proteobacteria; __Gammaproteobacteria
denovo2005	3	0	0	0	0	0	0	0	0	0	0	0	0	0	0	0	0	0	0	0	0	0	0	0	0	0	0	0	0	0	0	0	0	0	0	0	0	0	0	0	Unique A. armata Mainland	Bacteria; __Proteobacteria; __Alphaproteobacteria; __Caulobacterales; __Hyphomonadaceae
denovo2006	0	0	0	0	0	0	0	0	0	0	0	0	0	0	1	1	0	0	0	0	0	0	0	0	0	0	0	0	0	0	0	0	0	0	0	0	0	0	0	0	Unique A. armata Mainland	Bacteria; __Bacteroidetes; __Sphingobacteriia; __Sphingobacteriales; __Saprospiraceae; __g
denovo2016	0	0	0	0	0	2	0	0	0	0	0	0	0	0	0	0	0	0	0	0	0	0	0	0	0	0	0	0	0	0	0	0	0	0	0	0	0	0	0	0	Unique A. armata Mainland	Bacteria; __Bacteroidetes; __Sphingobacteriia; __Sphingobacteriales; __Saprospiraceae; __g
denovo2073	0	0	0	0	0	0	0	2	0	0	0	0	0	0	0	0	0	0	0	0	0	0	0	0	0	0	0	0	0	0	0	0	0	0	0	0	0	0	0	0	Unique A. armata Mainland	Bacteria; __Bacteroidetes; __Sphingobacteriia; __Sphingobacteriales; __Saprospiraceae; __g
denovo2079	0	0	0	0	0	1	0	0	0	0	0	0	1	0	0	0	0	0	0	0	0	0	0	0	0	0	0	0	0	0	0	0	0	0	0	0	0	0	0	0	Unique A. armata Mainland	Bacteria; __Bacteroidetes
denovo2123	0	0	0	0	0	0	0	0	0	0	0	0	0	2	0	0	0	0	0	0	0	0	0	0	0	0	0	0	0	0	0	0	0	0	0	0	0	0	0	0	Unique A. armata Mainland	Bacteria; __Proteobacteria; __Alphaproteobacteria
denovo2124	0	0	1	0	0	0	0	0	0	0	1	0	0	0	0	0	0	0	0	0	0	0	0	0	0	0	0	0	0	0	0	0	0	0	0	0	0	0	0	0	Unique A. armata Mainland	Bacteria; __Proteobacteria; __Gammaproteobacteria
denovo2140	0	0	0	0	0	0	0	0	0	0	0	0	1	0	0	1	0	0	0	0	0	0	0	0	0	0	0	0	0	0	0	0	0	0	0	0	0	0	0	0	Unique A. armata Mainland	Bacteria; __Bacteroidetes; __Sphingobacteriia; __Sphingobacteriales; __Saprospiraceae; __g
denovo2143	0	0	0	0	0	0	0	0	0	0	0	0	0	0	0	2	0	0	0	0	0	0	0	0	0	0	0	0	0	0	0	0	0	0	0	0	0	0	0	0	Unique A. armata Mainland	Bacteria; __Bacteroidetes; __Sphingobacteriia; __Sphingobacteriales; __Saprospiraceae; __g
denovo2156	0	0	0	0	0	0	0	0	0	0	0	1	0	0	1	0	0	0	0	0	0	0	0	0	0	0	0	0	0	0	0	0	0	0	0	0	0	0	0	0	Unique A. armata Mainland	Bacteria; __Bacteroidetes; __Flavobacteria; __Flavobacteriales; __Flavobacteriaceae; __Tenacibaculum
denovo2182	0	0	0	0	0	1	0	0	0	0	0	0	0	5	0	0	0	0	0	0	0	0	0	0	0	0	0	0	0	0	0	0	0	0	0	0	0	0	0	0	Unique A. armata Mainland	Bacteria; __Bacteroidetes; __Sphingobacteriia; __Sphingobacteriales; __Saprospiraceae; __g
denovo2209	0	0	1	1	0	0	0	0	0	0	0	0	0	0	0	0	0	0	0	0	0	0	0	0	0	0	0	0	0	0	0	0	0	0	0	0	0	0	0	0	Unique A. armata Mainland	Bacteria; __Proteobacteria; __Alphaproteobacteria; __DB1-14; __f; __g
denovo2217	0	0	0	0	0	0	1	0	0	0	0	1	0	0	0	0	0	0	0	0	0	0	0	0	0	0	0	0	0	0	0	0	0	0	0	0	0	0	0	0	Unique A. armata Mainland	Bacteria; __Proteobacteria; __Gammaproteobacteria
denovo2236	0	0	0	0	2	1	0	0	0	0	0	0	4	0	4	0	0	0	0	0	0	0	0	0	0	0	0	0	0	0	0	0	0	0	0	0	0	0	0	0	Unique A. armata Mainland	Bacteria
denovo2243	0	0	0	0	0	0	0	0	0	0	0	0	0	0	0	2	0	0	0	0	0	0	0	0	0	0	0	0	0	0	0	0	0	0	0	0	0	0	0	0	Unique A. armata Mainland	Bacteria; __Proteobacteria
denovo2252	0	0	0	0	0	0	0	0	0	0	0	0	0	0	2	0	0	0	0	0	0	0	0	0	0	0	0	0	0	0	0	0	0	0	0	0	0	0	0	0	Unique A. armata Mainland	Bacteria; __Bacteroidetes; __Sphingobacteriia; __Sphingobacteriales; __Saprospiraceae; __g
denovo2265	0	0	0	0	0	0	0	0	0	0	0	0	2	0	0	0	0	0	0	0	0	0	0	0	0	0	0	0	0	0	0	0	0	0	0	0	0	0	0	0	Unique A. armata Mainland	Bacteria; __Proteobacteria; __Gammaproteobacteria
denovo2300	0	0	0	0	0	0	0	0	0	0	0	0	0	0	0	3	0	0	0	0	0	0	0	0	0	0	0	0	0	0	0	0	0	0	0	0	0	0	0	0	Unique A. armata Mainland	Bacteria; __Proteobacteria; __Gammaproteobacteria; __Alteromonadales; __Alteromonadaceae
denovo2301	0	0	0	0	0	0	0	0	0	0	0	0	0	0	0	2	0	0	0	0	0	0	0	0	0	0	0	0	0	0	0	0	0	0	0	0	0	0	0	0	Unique A. armata Mainland	Bacteria; __Bacteroidetes; __Flavobacteria; __Flavobacteriales; __Flavobacteriaceae; __Aquimarina
denovo2311	0	0	0	0	0	0	0	0	0	0	2	0	0	0	0	0	0	0	0	0	0	0	0	0	0	0	0	0	0	0	0	0	0	0	0	0	0	0	0	0	Unique A. armata Mainland	Bacteria; __Proteobacteria; __Deltaproteobacteria
denovo2312	0	0	1	0	0	0	0	0	0	0	0	0	0	2	0	0	0	0	0	0	0	0	0	0	0	0	0	0	0	0	0	0	0	0	0	0	0	0	0	0	Unique A. armata Mainland	Bacteria; __Proteobacteria; __Gammaproteobacteria
denovo2316	0	0	0	0	0	0	0	0	0	0	0	0	3	0	0	1	0	0	0	0	0	0	0	0	0	0	0	0	0	0	0	0	0	0	0	0	0	0	0	0	Unique A. armata Mainland	Bacteria; __Bacteroidetes; __Sphingobacteriia; __Sphingobacteriales; __Saprospiraceae
denovo2371	0	0	0	0	0	0	0	1	0	0	0	1	0	0	1	0	0	0	0	0	0	0	0	0	0	0	0	0	0	0	0	0	0	0	0	0	0	0	0	0	Unique A. armata Mainland	Bacteria; __Proteobacteria; __Deltaproteobacteria
denovo2397	0	0	0	0	0	0	0	0	0	0	0	1	0	0	12	0	0	0	0	0	0	0	0	0	0	0	0	0	0	0	0	0	0	0	0	0	0	0	0	0	Unique A. armata Mainland	Bacteria; __Proteobacteria; __Gammaproteobacteria; __NKB5; __f; __g
denovo2417	0	0	0	0	0	2	0	0	0	0	0	0	0	0	0	0	0	0	0	0	0	0	0	0	0	0	0	0	0	0	0	0	0	0	0	0	0	0	0	0	Unique A. armata Mainland	Bacteria; __Bacteroidetes
denovo2431	0	0	0	0	0	0	0	0	0	0	0	0	0	0	3	0	0	0	0	0	0	0	0	0	0	0	0	0	0	0	0	0	0	0	0	0	0	0	0	0	Unique A. armata Mainland	Bacteria; __Bacteroidetes
denovo2451	0	0	0	0	0	0	0	0	0	0	0	0	0	2	0	0	0	0	0	0	0	0	0	0	0	0	0	0	0	0	0	0	0	0	0	0	0	0	0	0	Unique A. armata Mainland	Bacteria
denovo2530	0	0	2	0	0	0	0	0	0	0	0	0	1	0	0	0	0	0	0	0	0	0	0	0	0	0	0	0	0	0	0	0	0	0	0	0	0	0	0	0	Unique A. armata Mainland	Bacteria; __Proteobacteria; __Gammaproteobacteria
denovo2531	0	4	0	0	0	12	0	1	3	6	0	4	16	0	4	5	0	0	0	0	0	0	0	0	0	0	0	0	0	0	0	0	0	0	0	0	0	0	0	0	Unique A. armata Mainland	Bacteria; __Bacteroidetes; __Sphingobacteriia; __Sphingobacteriales; __Saprospiraceae; __g
denovo2552	0	2	0	2	0	1	0	1	0	0	0	0	1	0	0	0	0	0	0	0	0	0	0	0	0	0	0	0	0	0	0	0	0	0	0	0	0	0	0	0	Unique A. armata Mainland	Bacteria; __Bacteroidetes; __Sphingobacteriia; __Sphingobacteriales; __Saprospiraceae; __g
denovo2606	0	0	0	0	0	0	0	0	0	0	0	0	0	0	2	0	0	0	0	0	0	0	0	0	0	0	0	0	0	0	0	0	0	0	0	0	0	0	0	0	Unique A. armata Mainland	Bacteria; __Bacteroidetes; __Sphingobacteriia; __Sphingobacteriales; __Saprospiraceae; __g
denovo2625	0	0	0	0	0	0	0	0	0	0	0	0	2	0	0	0	0	0	0	0	0	0	0	0	0	0	0	0	0	0	0	0	0	0	0	0	0	0	0	0	Unique A. armata Mainland	Bacteria
denovo2630	0	0	0	0	0	0	0	0	0	0	0	0	1	1	0	0	0	0	0	0	0	0	0	0	0	0	0	0	0	0	0	0	0	0	0	0	0	0	0	0	Unique A. armata Mainland	Bacteria; __Bacteroidetes; __Sphingobacteriia; __Sphingobacteriales; __Saprospiraceae
denovo2651	0	0	0	0	0	0	0	0	0	0	0	0	1	1	1	0	0	0	0	0	0	0	0	0	0	0	0	0	0	0	0	0	0	0	0	0	0	0	0	0	Unique A. armata Mainland	Bacteria; __Bacteroidetes; __Flavobacteria; __Flavobacteriales; __Flavobacteriaceae
denovo2674	0	0	0	0	0	0	0	0	1	0	0	0	0	1	0	5	0	0	0	0	0	0	0	0	0	0	0	0	0	0	0	0	0	0	0	0	0	0	0	0	Unique A. armata Mainland	Bacteria; __Proteobacteria; __Alphaproteobacteria; __DB1-14; __f; __g
denovo2704	0	0	0	3	0	0	0	0	0	0	0	0	0	0	0	0	0	0	0	0	0	0	0	0	0	0	0	0	0	0	0	0	0	0	0	0	0	0	0	0	Unique A. armata Mainland	Bacteria; __Bacteroidetes; __Sphingobacteriia; __Sphingobacteriales; __Saprospiraceae
denovo2706	0	0	0	0	0	0	0	0	0	0	0	0	0	2	0	0	0	0	0	0	0	0	0	0	0	0	0	0	0	0	0	0	0	0	0	0	0	0	0	0	Unique A. armata Mainland	Bacteria; __Bacteroidetes
denovo2724	0	0	0	0	0	0	0	0	0	0	0	0	0	3	0	0	0	0	0	0	0	0	0	0	0	0	0	0	0	0	0	0	0	0	0	0	0	0	0	0	Unique A. armata Mainland	Bacteria
denovo2726	0	0	0	0	0	0	0	0	0	0	0	0	0	2	0	0	0	0	0	0	0	0	0	0	0	0	0	0	0	0	0	0	0	0	0	0	0	0	0	0	Unique A. armata Mainland	Bacteria; __Bacteroidetes
denovo2730	0	2	0	2	0	2	1	1	0	0	3	0	3	0	2	8	0	0	0	0	0	0	0	0	0	0	0	0	0	0	0	0	0	0	0	0	0	0	0	0	Unique A. armata Mainland	Bacteria; __Bacteroidetes; __Sphingobacteriia; __Sphingobacteriales; __Saprospiraceae; __g
denovo2733	0	0	0	0	0	0	0	0	0	0	0	0	3	0	0	0	0	0	0	0	0	0	0	0	0	0	0	0	0	0	0	0	0	0	0	0	0	0	0	0	Unique A. armata Mainland	Bacteria; __Bacteroidetes; __Sphingobacteriia; __Sphingobacteriales; __Saprospiraceae
denovo2780	0	0	0	0	0	0	0	0	0	0	0	0	2	0	0	0	0	0	0	0	0	0	0	0	0	0	0	0	0	0	0	0	0	0	0	0	0	0	0	0	Unique A. armata Mainland	Bacteria
denovo2781	0	0	0	0	0	0	0	0	0	0	0	0	0	0	0	2	0	0	0	0	0	0	0	0	0	0	0	0	0	0	0	0	0	0	0	0	0	0	0	0	Unique A. armata Mainland	Bacteria; __Bacteroidetes; __Sphingobacteriia; __Sphingobacteriales; __Saprospiraceae
denovo2791	0	0	0	0	0	0	0	0	0	0	0	0	2	0	0	0	0	0	0	0	0	0	0	0	0	0	0	0	0	0	0	0	0	0	0	0	0	0	0	0	Unique A. armata Mainland	Bacteria
denovo2792	1	1	0	0	17	0	0	0	3	1	0	1	3	0	0	0	0	0	0	0	0	0	0	0	0	0	0	0	0	0	0	0	0	0	0	0	0	0	0	0	Unique A. armata Mainland	Bacteria; __Bacteroidetes; __Sphingobacteriia; __Sphingobacteriales; __Saprospiraceae; __g
denovo2832	0	0	0	0	0	0	0	0	0	0	0	0	0	0	0	2	0	0	0	0	0	0	0	0	0	0	0	0	0	0	0	0	0	0	0	0	0	0	0	0	Unique A. armata Mainland	Bacteria; __Bacteroidetes; __Flavobacteria; __Flavobacteriales; __Flavobacteriaceae
denovo2835	0	0	0	0	0	0	0	0	0	0	0	0	0	1	0	3	0	0	0	0	0	0	0	0	0	0	0	0	0	0	0	0	0	0	0	0	0	0	0	0	Unique A. armata Mainland	Bacteria; __Proteobacteria; __Alphaproteobacteria; __Rhodobacterales; __Rhodobacteraceae
denovo2838	0	0	0	0	0	0	0	0	0	0	0	1	0	0	1	0	0	0	0	0	0	0	0	0	0	0	0	0	0	0	0	0	0	0	0	0	0	0	0	0	Unique A. armata Mainland	Bacteria; __Bacteroidetes; __Sphingobacteriia; __Sphingobacteriales
denovo2848	0	0	0	0	0	0	0	0	0	0	0	0	5	0	0	0	0	0	0	0	0	0	0	0	0	0	0	0	0	0	0	0	0	0	0	0	0	0	0	0	Unique A. armata Mainland	Bacteria; __Bacteroidetes
denovo2862	0	0	0	0	0	0	0	0	0	0	0	0	2	0	0	0	0	0	0	0	0	0	0	0	0	0	0	0	0	0	0	0	0	0	0	0	0	0	0	0	Unique A. armata Mainland	Bacteria; __Proteobacteria; __Gammaproteobacteria
denovo2876	0	0	0	0	1	1	0	0	0	0	0	0	0	0	0	0	0	0	0	0	0	0	0	0	0	0	0	0	0	0	0	0	0	0	0	0	0	0	0	0	Unique A. armata Mainland	Bacteria; __Bacteroidetes; __Sphingobacteriia; __Sphingobacteriales; __Saprospiraceae; __g
denovo2907	0	0	0	0	0	2	0	0	0	0	0	1	0	0	0	0	0	0	0	0	0	0	0	0	0	0	0	0	0	0	0	0	0	0	0	0	0	0	0	0	Unique A. armata Mainland	Bacteria; __Bacteroidetes; __Sphingobacteriia; __Sphingobacteriales; __Saprospiraceae
denovo2908	0	0	0	0	0	2	0	0	0	0	0	0	0	0	0	0	0	0	0	0	0	0	0	0	0	0	0	0	0	0	0	0	0	0	0	0	0	0	0	0	Unique A. armata Mainland	Bacteria; __Proteobacteria
denovo2999	0	0	0	0	0	0	0	0	0	0	0	0	0	0	0	3	0	0	0	0	0	0	0	0	0	0	0	0	0	0	0	0	0	0	0	0	0	0	0	0	Unique A. armata Mainland	Bacteria; __Bacteroidetes
denovo3018	0	0	0	0	1	0	0	0	0	0	0	0	0	1	0	0	0	0	0	0	0	0	0	0	0	0	0	0	0	0	0	0	0	0	0	0	0	0	0	0	Unique A. armata Mainland	Bacteria; __Bacteroidetes
denovo3026	1	0	0	0	0	0	0	0	0	0	0	0	0	1	0	0	0	0	0	0	0	0	0	0	0	0	0	0	0	0	0	0	0	0	0	0	0	0	0	0	Unique A. armata Mainland	Bacteria; __Proteobacteria
denovo3031	0	0	0	0	0	0	0	0	0	0	2	0	0	0	9	0	0	0	0	0	0	0	0	0	0	0	0	0	0	0	0	0	0	0	0	0	0	0	0	0	Unique A. armata Mainland	Bacteria; __Bacteroidetes; __Sphingobacteriia; __Sphingobacteriales; __Saprospiraceae; __g
denovo3032	0	2	1	0	1	0	2	1	1	1	0	0	0	1	1	25	0	0	0	0	0	0	0	0	0	0	0	0	0	0	0	0	0	0	0	0	0	0	0	0	Unique A. armata Mainland	Bacteria; __Bacteroidetes; __Sphingobacteriia; __Sphingobacteriales; __Saprospiraceae; __g
denovo3059	0	2	0	0	0	0	0	0	0	0	2	0	0	0	0	2	0	0	0	0	0	0	0	0	0	0	0	0	0	0	0	0	0	0	0	0	0	0	0	0	Unique A. armata Mainland	Bacteria; __Proteobacteria; __Deltaproteobacteria; __Myxococcales; __0319-6G20; __g
denovo3081	0	0	0	0	0	0	1	0	0	0	0	0	0	0	1	0	0	0	0	0	0	0	0	0	0	0	0	0	0	0	0	0	0	0	0	0	0	0	0	0	Unique A. armata Mainland	Bacteria; __Bacteroidetes
denovo3094	0	0	0	0	0	0	0	1	0	0	1	0	0	0	0	0	0	0	0	0	0	0	0	0	0	0	0	0	0	0	0	0	0	0	0	0	0	0	0	0	Unique A. armata Mainland	Bacteria; __Bacteroidetes; __Sphingobacteriia; __Sphingobacteriales; __Saprospiraceae
denovo3135	0	1	1	0	0	0	0	0	0	0	0	0	3	0	0	0	0	0	0	0	0	0	0	0	0	0	0	0	0	0	0	0	0	0	0	0	0	0	0	0	Unique A. armata Mainland	Bacteria; __Bacteroidetes; __Flavobacteria; __Flavobacteriales; __Flavobacteriaceae; __Winogradskyella
denovo3136	0	0	0	0	0	0	0	0	0	0	0	0	2	0	0	0	0	0	0	0	0	0	0	0	0	0	0	0	0	0	0	0	0	0	0	0	0	0	0	0	Unique A. armata Mainland	Bacteria
denovo3149	0	0	0	0	0	0	0	3	0	2	0	0	0	0	7	2	0	0	0	0	0	0	0	0	0	0	0	0	0	0	0	0	0	0	0	0	0	0	0	0	Unique A. armata Mainland	Bacteria; __Bacteroidetes; __Flavobacteria; __Flavobacteriales; __Flavobacteriaceae; __Kordia
denovo3175	0	0	0	0	0	0	0	1	0	0	0	0	1	0	0	0	0	0	0	0	0	0	0	0	0	0	0	0	0	0	0	0	0	0	0	0	0	0	0	0	Unique A. armata Mainland	Bacteria
denovo3189	0	0	0	0	0	0	4	0	4	0	1	0	1	0	0	12	0	0	0	0	0	0	0	0	0	0	0	0	0	0	0	0	0	0	0	0	0	0	0	0	Unique A. armata Mainland	Bacteria; __Proteobacteria; __Deltaproteobacteria; __Myxococcales; __0319-6G20; __g
denovo3193	0	0	0	0	0	0	0	2	0	1	0	0	1	0	1	0	0	0	0	0	0	0	0	0	0	0	0	0	0	0	0	0	0	0	0	0	0	0	0	0	Unique A. armata Mainland	Bacteria; __Bacteroidetes; __Flavobacteria; __Flavobacteriales; __Flavobacteriaceae
denovo3256	0	1	0	0	0	0	0	0	0	0	0	0	3	2	0	0	0	0	0	0	0	0	0	0	0	0	0	0	0	0	0	0	0	0	0	0	0	0	0	0	Unique A. armata Mainland	Bacteria; __Proteobacteria; __Deltaproteobacteria; __Bdellovibrionales; __Bacteriovoracaceae; __Peredibacter
denovo3281	0	0	0	0	0	1	0	0	0	0	0	0	0	0	1	0	0	0	0	0	0	0	0	0	0	0	0	0	0	0	0	0	0	0	0	0	0	0	0	0	Unique A. armata Mainland	Bacteria; __Proteobacteria; __Alphaproteobacteria; __Rhodospirillales; __Rhodospirillaceae
denovo3292	0	0	0	0	0	0	1	0	1	0	0	0	0	0	0	4	0	0	0	0	0	0	0	0	0	0	0	0	0	0	0	0	0	0	0	0	0	0	0	0	Unique A. armata Mainland	Bacteria; __Proteobacteria; __Deltaproteobacteria; __Bdellovibrionales; __Bacteriovoracaceae; __Peredibacter
denovo3295	0	0	0	0	0	0	0	0	0	0	0	0	1	0	0	1	0	0	0	0	0	0	0	0	0	0	0	0	0	0	0	0	0	0	0	0	0	0	0	0	Unique A. armata Mainland	Bacteria; __Bacteroidetes; __Sphingobacteriia; __Sphingobacteriales; __Saprospiraceae; __g
denovo3307	0	0	0	0	0	0	0	0	0	0	0	0	0	2	0	0	0	0	0	0	0	0	0	0	0	0	0	0	0	0	0	0	0	0	0	0	0	0	0	0	Unique A. armata Mainland	Bacteria; __Proteobacteria; __Deltaproteobacteria
denovo3309	0	1	0	0	0	0	0	0	0	0	0	0	2	0	0	1	0	0	0	0	0	0	0	0	0	0	0	0	0	0	0	0	0	0	0	0	0	0	0	0	Unique A. armata Mainland	Bacteria; __Bacteroidetes; __Sphingobacteriia; __Sphingobacteriales; __Saprospiraceae
denovo3314	0	0	0	0	0	0	0	0	0	0	0	2	0	0	0	0	0	0	0	0	0	0	0	0	0	0	0	0	0	0	0	0	0	0	0	0	0	0	0	0	Unique A. armata Mainland	Bacteria; __Candidate_division_TM7; __c; __o; __f; __g
denovo3319	0	0	0	0	0	0	0	0	0	0	0	0	2	0	0	0	0	0	0	0	0	0	0	0	0	0	0	0	0	0	0	0	0	0	0	0	0	0	0	0	Unique A. armata Mainland	Bacteria
denovo3356	0	0	0	0	2	0	0	0	0	0	0	0	0	0	0	0	0	0	0	0	0	0	0	0	0	0	0	0	0	0	0	0	0	0	0	0	0	0	0	0	Unique A. armata Mainland	Bacteria; __Bacteroidetes
denovo3487	0	0	0	0	0	0	0	0	0	0	0	0	0	2	0	0	0	0	0	0	0	0	0	0	0	0	0	0	0	0	0	0	0	0	0	0	0	0	0	0	Unique A. armata Mainland	Bacteria; __Proteobacteria; __Alphaproteobacteria
denovo3501	0	0	0	0	0	0	0	0	0	0	0	0	0	2	0	0	0	0	0	0	0	0	0	0	0	0	0	0	0	0	0	0	0	0	0	0	0	0	0	0	Unique A. armata Mainland	Bacteria; __Proteobacteria; __Gammaproteobacteria
denovo3529	0	0	0	0	0	0	0	0	0	0	0	1	0	0	1	0	0	0	0	0	0	0	0	0	0	0	0	0	0	0	0	0	0	0	0	0	0	0	0	0	Unique A. armata Mainland	Bacteria
denovo3590	0	0	0	0	0	0	0	0	0	0	0	0	0	0	0	2	0	0	0	0	0	0	0	0	0	0	0	0	0	0	0	0	0	0	0	0	0	0	0	0	Unique A. armata Mainland	Bacteria; __Bacteroidetes; __Sphingobacteriia; __Sphingobacteriales; __Saprospiraceae; __g
denovo3629	2	0	0	0	0	0	0	0	0	0	0	0	0	0	0	0	0	0	0	0	0	0	0	0	0	0	0	0	0	0	0	0	0	0	0	0	0	0	0	0	Unique A. armata Mainland	Bacteria; __Proteobacteria; __Gammaproteobacteria; __Alteromonadales; __Alteromonadaceae
denovo3651	0	0	0	0	0	0	0	0	0	0	0	0	0	0	0	2	0	0	0	0	0	0	0	0	0	0	0	0	0	0	0	0	0	0	0	0	0	0	0	0	Unique A. armata Mainland	Bacteria; __Planctomycetes; __Planctomycetacia; __Planctomycetales; __Planctomycetaceae; __Blastopirellula
denovo3654	0	0	0	0	0	0	0	1	0	0	0	0	1	0	0	0	0	0	0	0	0	0	0	0	0	0	0	0	0	0	0	0	0	0	0	0	0	0	0	0	Unique A. armata Mainland	Bacteria; __Bacteroidetes; __Flavobacteria; __Flavobacteriales; __Flavobacteriaceae
denovo3665	0	0	0	0	0	0	0	0	0	0	0	0	0	0	2	0	0	0	0	0	0	0	0	0	0	0	0	0	0	0	0	0	0	0	0	0	0	0	0	0	Unique A. armata Mainland	Bacteria; __Planctomycetes; __Planctomycetacia; __Planctomycetales; __Planctomycetaceae; __Blastopirellula
denovo3669	0	1	0	0	1	0	0	0	1	3	0	0	3	0	1	0	0	0	0	0	0	0	0	0	0	0	0	0	0	0	0	0	0	0	0	0	0	0	0	0	Unique A. armata Mainland	Bacteria; __Proteobacteria; __Alphaproteobacteria; __Rickettsiales; __mitochondria; __g
denovo3710	0	0	0	0	0	0	0	0	0	0	0	0	0	0	2	0	0	0	0	0	0	0	0	0	0	0	0	0	0	0	0	0	0	0	0	0	0	0	0	0	Unique A. armata Mainland	Bacteria; __Bacteroidetes; __Flavobacteria; __Flavobacteriales; __Flavobacteriaceae
denovo3732	0	0	0	0	0	0	0	0	0	0	0	0	0	0	2	0	0	0	0	0	0	0	0	0	0	0	0	0	0	0	0	0	0	0	0	0	0	0	0	0	Unique A. armata Mainland	Bacteria; __Bacteroidetes; __Sphingobacteriia; __Sphingobacteriales
denovo3751	0	0	0	0	0	0	0	0	0	0	0	0	0	2	0	0	0	0	0	0	0	0	0	0	0	0	0	0	0	0	0	0	0	0	0	0	0	0	0	0	Unique A. armata Mainland	Bacteria; __Proteobacteria; __Alphaproteobacteria; __Rhodobacterales; __Rhodobacteraceae
denovo3763	0	0	0	0	0	0	0	0	0	0	0	0	2	0	0	0	0	0	0	0	0	0	0	0	0	0	0	0	0	0	0	0	0	0	0	0	0	0	0	0	Unique A. armata Mainland	Bacteria; __Proteobacteria; __Deltaproteobacteria; __Bdellovibrionales; __Bacteriovoracaceae; __Peredibacter
denovo3766	0	0	0	3	0	0	0	0	0	0	0	0	2	1	0	0	0	0	0	0	0	0	0	0	0	0	0	0	0	0	0	0	0	0	0	0	0	0	0	0	Unique A. armata Mainland	Bacteria; __Verrucomicrobia; __Verrucomicrobiae; __Verrucomicrobiales
denovo3774	0	0	0	0	0	0	0	0	0	1	0	0	0	1	1	0	0	0	0	0	0	0	0	0	0	0	0	0	0	0	0	0	0	0	0	0	0	0	0	0	Unique A. armata Mainland	Bacteria; __Bacteroidetes; __Flavobacteria; __Flavobacteriales; __NS9_marine_group; __g
denovo3781	0	0	0	0	0	3	0	0	0	0	0	0	0	0	0	0	0	0	0	0	0	0	0	0	0	0	0	0	0	0	0	0	0	0	0	0	0	0	0	0	Unique A. armata Mainland	Bacteria; __Bacteroidetes; __Flavobacteria; __Flavobacteriales; __Cryomorphaceae
denovo3783	0	2	0	0	0	0	0	0	0	0	0	0	0	0	0	0	0	0	0	0	0	0	0	0	0	0	0	0	0	0	0	0	0	0	0	0	0	0	0	0	Unique A. armata Mainland	Bacteria; __Actinobacteria
denovo3787	0	0	0	0	0	0	0	0	0	0	0	0	0	2	0	0	0	0	0	0	0	0	0	0	0	0	0	0	0	0	0	0	0	0	0	0	0	0	0	0	Unique A. armata Mainland	Bacteria; __Proteobacteria; __Alphaproteobacteria; __Rhodobacterales; __Rhodobacteraceae
denovo3803	0	0	0	0	0	0	0	0	1	0	0	0	1	0	0	0	0	0	0	0	0	0	0	0	0	0	0	0	0	0	0	0	0	0	0	0	0	0	0	0	Unique A. armata Mainland	Bacteria; __Proteobacteria; __Alphaproteobacteria; __Rhodobacterales; __Rhodobacteraceae
denovo3839	0	0	0	0	0	0	0	0	0	0	0	0	0	0	4	0	0	0	0	0	0	0	0	0	0	0	0	0	0	0	0	0	0	0	0	0	0	0	0	0	Unique A. armata Mainland	Bacteria; __Proteobacteria; __Betaproteobacteria; __Methylophilales; __Methylophilaceae; __Methylotenera
denovo3842	0	0	0	0	0	0	0	0	0	0	0	0	3	0	0	0	0	0	0	0	0	0	0	0	0	0	0	0	0	0	0	0	0	0	0	0	0	0	0	0	Unique A. armata Mainland	Bacteria; __Proteobacteria
denovo3853	0	0	0	0	0	0	0	0	0	0	0	0	2	0	0	0	0	0	0	0	0	0	0	0	0	0	0	0	0	0	0	0	0	0	0	0	0	0	0	0	Unique A. armata Mainland	Bacteria; __Bacteroidetes; __Sphingobacteriia; __Sphingobacteriales; __Saprospiraceae; __g
denovo3858	0	0	0	0	0	0	0	0	1	0	0	0	5	0	0	0	0	0	0	0	0	0	0	0	0	0	0	0	0	0	0	0	0	0	0	0	0	0	0	0	Unique A. armata Mainland	Bacteria; __Proteobacteria
denovo3865	0	0	0	0	0	0	0	0	0	0	0	0	2	0	0	0	0	0	0	0	0	0	0	0	0	0	0	0	0	0	0	0	0	0	0	0	0	0	0	0	Unique A. armata Mainland	Bacteria; __Bacteroidetes; __Sphingobacteriia; __Sphingobacteriales
denovo3875	0	0	0	0	0	0	0	0	0	0	0	0	3	0	1	0	0	0	0	0	0	0	0	0	0	0	0	0	0	0	0	0	0	0	0	0	0	0	0	0	Unique A. armata Mainland	Bacteria; __Bacteroidetes; __Class_Incertae_Sedis; __Order_Incertae_Sedis; __Family_Incertae_Sedis; __Prolixibacter
denovo3876	0	0	0	0	0	0	0	2	0	0	0	0	0	0	0	0	0	0	0	0	0	0	0	0	0	0	0	0	0	0	0	0	0	0	0	0	0	0	0	0	Unique A. armata Mainland	Bacteria
denovo3961	0	0	0	0	0	0	0	0	0	0	0	0	1	1	1	2	0	0	0	0	0	0	0	0	0	0	0	0	0	0	0	0	0	0	0	0	0	0	0	0	Unique A. armata Mainland	Bacteria; __Bacteroidetes; __Sphingobacteriia; __Sphingobacteriales; __Saprospiraceae
denovo3969	0	1	0	0	0	0	0	0	0	0	0	0	0	0	0	3	0	0	0	0	0	0	0	0	0	0	0	0	0	0	0	0	0	0	0	0	0	0	0	0	Unique A. armata Mainland	Bacteria; __Bacteroidetes
denovo4004	0	0	0	0	0	0	0	0	0	0	0	2	0	0	0	0	0	0	0	0	0	0	0	0	0	0	0	0	0	0	0	0	0	0	0	0	0	0	0	0	Unique A. armata Mainland	Bacteria; __Proteobacteria; __Gammaproteobacteria; __Legionellales; __Coxiellaceae; __Coxiella
denovo4017	0	0	0	0	0	0	0	0	2	0	0	0	0	0	0	0	0	0	0	0	0	0	0	0	0	0	0	0	0	0	0	0	0	0	0	0	0	0	0	0	Unique A. armata Mainland	Bacteria; __Proteobacteria; __Deltaproteobacteria
denovo4036	0	0	0	0	0	2	0	0	0	0	0	0	0	0	0	0	0	0	0	0	0	0	0	0	0	0	0	0	0	0	0	0	0	0	0	0	0	0	0	0	Unique A. armata Mainland	Bacteria; __Bacteroidetes; __Sphingobacteriia; __Sphingobacteriales; __Saprospiraceae
denovo4038	0	0	0	1	0	0	0	0	1	0	0	0	0	0	0	0	0	0	0	0	0	0	0	0	0	0	0	0	0	0	0	0	0	0	0	0	0	0	0	0	Unique A. armata Mainland	Bacteria; __Bacteroidetes; __Sphingobacteriia; __Sphingobacteriales; __Saprospiraceae; __g
denovo4084	0	0	0	0	0	0	0	0	0	0	0	0	2	0	0	0	0	0	0	0	0	0	0	0	0	0	0	0	0	0	0	0	0	0	0	0	0	0	0	0	Unique A. armata Mainland	Bacteria; __Bacteroidetes
denovo4102	0	0	0	0	0	0	0	0	0	0	0	0	0	2	0	1	0	0	0	0	0	0	0	0	0	0	0	0	0	0	0	0	0	0	0	0	0	0	0	0	Unique A. armata Mainland	Bacteria; __Proteobacteria; __Gammaproteobacteria
denovo4108	0	0	0	0	0	0	0	0	0	0	0	0	2	0	0	0	0	0	0	0	0	0	0	0	0	0	0	0	0	0	0	0	0	0	0	0	0	0	0	0	Unique A. armata Mainland	Bacteria; __Planctomycetes; __Planctomycetacia; __Planctomycetales; __Planctomycetaceae; __Blastopirellula
denovo4110	0	0	0	1	0	0	0	1	0	0	0	0	0	1	0	3	0	0	0	0	0	0	0	0	0	0	0	0	0	0	0	0	0	0	0	0	0	0	0	0	Unique A. armata Mainland	Bacteria; __Bacteroidetes; __Sphingobacteriia; __Sphingobacteriales; __Saprospiraceae; __g
denovo4154	0	6	0	1	1	2	3	3	2	0	1	0	5	10	0	27	0	0	0	0	0	0	0	0	0	0	0	0	0	0	0	0	0	0	0	0	0	0	0	0	Unique A. armata Mainland	Bacteria; __Bacteroidetes; __Sphingobacteriia; __Sphingobacteriales
denovo4161	0	2	0	0	0	0	0	0	0	0	0	0	0	1	0	0	0	0	0	0	0	0	0	0	0	0	0	0	0	0	0	0	0	0	0	0	0	0	0	0	Unique A. armata Mainland	Bacteria; __Bacteroidetes; __Sphingobacteriia; __Sphingobacteriales; __Saprospiraceae; __Rubidimonas
denovo4190	0	0	0	0	0	0	0	0	0	0	0	0	2	1	0	0	0	0	0	0	0	0	0	0	0	0	0	0	0	0	0	0	0	0	0	0	0	0	0	0	Unique A. armata Mainland	Bacteria; __Bacteroidetes; __Flavobacteria; __Flavobacteriales; __Flavobacteriaceae
denovo4192	2	3	0	0	24	5	10	2	4	2	0	11	8	1	0	4	0	0	0	0	0	0	0	0	0	0	0	0	0	0	0	0	0	0	0	0	0	0	0	0	Unique A. armata Mainland	Bacteria; __Bacteroidetes; __Sphingobacteriia; __Sphingobacteriales; __Saprospiraceae
denovo4208	0	0	0	0	0	0	0	0	0	0	0	0	0	1	1	0	0	0	0	0	0	0	0	0	0	0	0	0	0	0	0	0	0	0	0	0	0	0	0	0	Unique A. armata Mainland	Bacteria; __Proteobacteria; __Alphaproteobacteria; __Rhodobacterales; __Rhodobacteraceae
denovo4224	0	0	0	0	0	0	0	1	0	4	0	0	0	0	0	0	0	0	0	0	0	0	0	0	0	0	0	0	0	0	0	0	0	0	0	0	0	0	0	0	Unique A. armata Mainland	Bacteria; __Acidobacteria; __RB25; __o; __f; __g
denovo4249	0	0	0	0	0	0	0	0	0	0	0	0	1	0	1	0	0	0	0	0	0	0	0	0	0	0	0	0	0	0	0	0	0	0	0	0	0	0	0	0	Unique A. armata Mainland	Bacteria; __Bacteroidetes; __Sphingobacteriia; __Sphingobacteriales; __Saprospiraceae; __g
denovo4263	0	0	0	0	0	0	0	0	0	0	0	0	2	0	0	0	0	0	0	0	0	0	0	0	0	0	0	0	0	0	0	0	0	0	0	0	0	0	0	0	Unique A. armata Mainland	Bacteria; __Proteobacteria
denovo4296	0	0	0	0	0	0	0	0	0	0	0	0	0	0	2	0	0	0	0	0	0	0	0	0	0	0	0	0	0	0	0	0	0	0	0	0	0	0	0	0	Unique A. armata Mainland	Bacteria; __Bacteroidetes; __Sphingobacteriia; __Sphingobacteriales; __Saprospiraceae; __g
denovo4304	0	0	0	0	1	2	0	1	0	0	0	0	0	1	1	0	0	0	0	0	0	0	0	0	0	0	0	0	0	0	0	0	0	0	0	0	0	0	0	0	Unique A. armata Mainland	Bacteria; __Proteobacteria; __Alphaproteobacteria; __Rhodobacterales; __Rhodobacteraceae
denovo4308	0	0	0	0	0	0	0	0	0	0	2	0	0	0	0	0	0	0	0	0	0	0	0	0	0	0	0	0	0	0	0	0	0	0	0	0	0	0	0	0	Unique A. armata Mainland	Bacteria; __Proteobacteria; __Gammaproteobacteria
denovo4312	0	0	0	0	0	0	0	0	0	1	0	0	0	0	1	0	0	0	0	0	0	0	0	0	0	0	0	0	0	0	0	0	0	0	0	0	0	0	0	0	Unique A. armata Mainland	Bacteria; __Bacteroidetes; __Sphingobacteriia; __Sphingobacteriales; __Saprospiraceae; __g
denovo4335	0	0	0	0	0	0	0	0	0	0	1	0	0	0	0	1	0	0	0	0	0	0	0	0	0	0	0	0	0	0	0	0	0	0	0	0	0	0	0	0	Unique A. armata Mainland	Bacteria; __Bacteroidetes; __Sphingobacteriia; __Sphingobacteriales; __Saprospiraceae; __g
denovo4337	0	0	0	0	0	0	0	0	0	0	0	0	0	0	10	0	0	0	0	0	0	0	0	0	0	0	0	0	0	0	0	0	0	0	0	0	0	0	0	0	Unique A. armata Mainland	Bacteria; __Bacteroidetes; __Flavobacteria; __Flavobacteriales; __Flavobacteriaceae
denovo4356	0	0	0	0	0	0	0	0	0	0	0	0	0	0	2	0	0	0	0	0	0	0	0	0	0	0	0	0	0	0	0	0	0	0	0	0	0	0	0	0	Unique A. armata Mainland	Bacteria; __Bacteroidetes; __Sphingobacteriia; __Sphingobacteriales; __Saprospiraceae
denovo4364	0	0	1	0	0	0	1	0	0	0	0	0	1	2	0	0	0	0	0	0	0	0	0	0	0	0	0	0	0	0	0	0	0	0	0	0	0	0	0	0	Unique A. armata Mainland	Bacteria; __Proteobacteria; __Gammaproteobacteria; __Chromatiales; __Granulosicoccaceae; __Granulosicoccus
denovo4410	0	0	0	0	0	0	0	0	0	0	0	0	1	1	0	0	0	0	0	0	0	0	0	0	0	0	0	0	0	0	0	0	0	0	0	0	0	0	0	0	Unique A. armata Mainland	Bacteria; __Bacteroidetes
denovo4428	0	0	1	0	0	0	0	0	1	0	0	0	0	0	0	0	0	0	0	0	0	0	0	0	0	0	0	0	0	0	0	0	0	0	0	0	0	0	0	0	Unique A. armata Mainland	Bacteria; __Bacteroidetes; __Sphingobacteriia; __Sphingobacteriales; __Saprospiraceae; __g
denovo4444	0	0	0	0	0	0	0	1	2	0	0	0	0	0	0	0	0	0	0	0	0	0	0	0	0	0	0	0	0	0	0	0	0	0	0	0	0	0	0	0	Unique A. armata Mainland	Bacteria; __Proteobacteria; __TA18; __o; __f; __g
denovo4452	0	0	0	0	0	0	0	1	0	0	0	0	0	0	0	1	0	0	0	0	0	0	0	0	0	0	0	0	0	0	0	0	0	0	0	0	0	0	0	0	Unique A. armata Mainland	Bacteria; __Bacteroidetes; __Sphingobacteriia; __Sphingobacteriales
denovo4487	0	0	0	0	0	0	0	0	0	0	0	0	0	0	2	0	0	0	0	0	0	0	0	0	0	0	0	0	0	0	0	0	0	0	0	0	0	0	0	0	Unique A. armata Mainland	Bacteria; __Proteobacteria; __Alphaproteobacteria
denovo4489	0	0	0	0	0	0	0	0	0	0	0	0	0	0	27	0	0	0	0	0	0	0	0	0	0	0	0	0	0	0	0	0	0	0	0	0	0	0	0	0	Unique A. armata Mainland	Bacteria; __Bacteroidetes; __Sphingobacteriia; __Sphingobacteriales; __Saprospiraceae; __g
denovo4507	0	0	0	0	0	0	0	0	0	0	0	0	0	0	2	0	0	0	0	0	0	0	0	0	0	0	0	0	0	0	0	0	0	0	0	0	0	0	0	0	Unique A. armata Mainland	Bacteria; __Bacteroidetes; __Sphingobacteriia; __Sphingobacteriales; __Saprospiraceae; __g
denovo4524	0	0	0	0	0	0	0	1	0	1	0	0	0	0	0	0	0	0	0	0	0	0	0	0	0	0	0	0	0	0	0	0	0	0	0	0	0	0	0	0	Unique A. armata Mainland	Bacteria
denovo4553	0	0	0	0	0	0	1	0	0	0	1	0	0	0	0	0	0	0	0	0	0	0	0	0	0	0	0	0	0	0	0	0	0	0	0	0	0	0	0	0	Unique A. armata Mainland	Bacteria; __Bacteroidetes; __Sphingobacteriia; __Sphingobacteriales; __Saprospiraceae; __g
denovo4557	0	0	0	0	0	0	0	0	0	0	0	0	0	0	2	0	0	0	0	0	0	0	0	0	0	0	0	0	0	0	0	0	0	0	0	0	0	0	0	0	Unique A. armata Mainland	Bacteria; __Bacteroidetes; __Flavobacteria; __Flavobacteriales; __Flavobacteriaceae
denovo4563	1	0	0	0	0	0	5	1	4	0	2	0	0	1	1	45	0	0	0	0	0	0	0	0	0	0	0	0	0	0	0	0	0	0	0	0	0	0	0	0	Unique A. armata Mainland	Bacteria; __Proteobacteria; __Gammaproteobacteria; __Order_Incertae_Sedis; __Family_Incertae_Sedis; __Arenicella
denovo4567	0	0	0	0	0	0	0	0	0	0	0	0	0	0	0	2	0	0	0	0	0	0	0	0	0	0	0	0	0	0	0	0	0	0	0	0	0	0	0	0	Unique A. armata Mainland	Bacteria; __Bacteroidetes; __Sphingobacteriia; __Sphingobacteriales; __Saprospiraceae; __g
denovo4585	0	0	0	0	1	0	0	0	0	1	0	0	0	0	0	0	0	0	0	0	0	0	0	0	0	0	0	0	0	0	0	0	0	0	0	0	0	0	0	0	Unique A. armata Mainland	Bacteria; __Bacteroidetes
denovo4605	0	0	0	0	0	0	0	0	0	0	0	0	0	0	2	0	0	0	0	0	0	0	0	0	0	0	0	0	0	0	0	0	0	0	0	0	0	0	0	0	Unique A. armata Mainland	Bacteria; __Proteobacteria; __Alphaproteobacteria; __Rhodobacterales; __Rhodobacteraceae
denovo4640	0	0	0	0	0	0	0	0	0	0	0	0	3	0	0	0	0	0	0	0	0	0	0	0	0	0	0	0	0	0	0	0	0	0	0	0	0	0	0	0	Unique A. armata Mainland	Bacteria; __Proteobacteria; __Gammaproteobacteria
denovo4671	0	0	0	0	0	0	0	0	0	0	0	0	0	1	0	2	0	0	0	0	0	0	0	0	0	0	0	0	0	0	0	0	0	0	0	0	0	0	0	0	Unique A. armata Mainland	Bacteria; __Proteobacteria; __Alphaproteobacteria; __Rhizobiales; __Phyllobacteriaceae
denovo4680	0	0	2	0	0	0	0	0	0	0	0	0	0	0	0	0	0	0	0	0	0	0	0	0	0	0	0	0	0	0	0	0	0	0	0	0	0	0	0	0	Unique A. armata Mainland	Bacteria
denovo4685	0	0	0	0	0	0	0	0	0	0	0	0	0	0	0	2	0	0	0	0	0	0	0	0	0	0	0	0	0	0	0	0	0	0	0	0	0	0	0	0	Unique A. armata Mainland	Bacteria
denovo4718	0	0	0	1	0	0	0	0	1	0	0	2	0	1	0	0	0	0	0	0	0	0	0	0	0	0	0	0	0	0	0	0	0	0	0	0	0	0	0	0	Unique A. armata Mainland	Bacteria; __Proteobacteria; __Gammaproteobacteria
denovo4736	0	0	0	0	0	0	0	0	0	0	0	0	2	0	0	0	0	0	0	0	0	0	0	0	0	0	0	0	0	0	0	0	0	0	0	0	0	0	0	0	Unique A. armata Mainland	Bacteria; __Proteobacteria; __Alphaproteobacteria; __Rhodobacterales; __Rhodobacteraceae
denovo4748	0	0	0	0	0	0	1	0	1	0	0	0	0	0	0	4	0	0	0	0	0	0	0	0	0	0	0	0	0	0	0	0	0	0	0	0	0	0	0	0	Unique A. armata Mainland	Bacteria; __Proteobacteria; __Alphaproteobacteria; __Rickettsiales; __mitochondria; __g
denovo4773	0	0	0	0	0	0	0	0	0	0	0	0	2	0	0	0	0	0	0	0	0	0	0	0	0	0	0	0	0	0	0	0	0	0	0	0	0	0	0	0	Unique A. armata Mainland	Bacteria; __Actinobacteria
denovo4776	0	0	0	0	0	0	0	0	0	0	0	0	1	0	0	1	0	0	0	0	0	0	0	0	0	0	0	0	0	0	0	0	0	0	0	0	0	0	0	0	Unique A. armata Mainland	Bacteria; __Proteobacteria; __Gammaproteobacteria; __Chromatiales; __Granulosicoccaceae; __Granulosicoccus
denovo4788	0	0	0	0	0	0	0	0	0	0	0	0	3	0	0	0	0	0	0	0	0	0	0	0	0	0	0	0	0	0	0	0	0	0	0	0	0	0	0	0	Unique A. armata Mainland	Bacteria; __Proteobacteria; __Alphaproteobacteria
denovo4798	1	0	0	0	0	0	0	0	0	0	1	1	0	0	0	0	0	0	0	0	0	0	0	0	0	0	0	0	0	0	0	0	0	0	0	0	0	0	0	0	Unique A. armata Mainland	Bacteria; __Proteobacteria; __Alphaproteobacteria
denovo4808	0	0	0	1	0	0	0	0	0	0	0	0	5	0	0	0	0	0	0	0	0	0	0	0	0	0	0	0	0	0	0	0	0	0	0	0	0	0	0	0	Unique A. armata Mainland	Bacteria; __Proteobacteria; __Alphaproteobacteria
denovo4830	0	45	0	30	0	161	0	15	0	28	0	11	153	0	7	0	0	0	0	0	0	0	0	0	0	0	0	0	0	0	0	0	0	0	0	0	0	0	0	0	Unique A. armata Mainland	Bacteria; __Bacteroidetes; __Sphingobacteriia; __Sphingobacteriales; __Saprospiraceae; __Rubidimonas
denovo4831	0	0	0	0	0	0	0	0	0	0	0	0	2	0	0	0	0	0	0	0	0	0	0	0	0	0	0	0	0	0	0	0	0	0	0	0	0	0	0	0	Unique A. armata Mainland	Bacteria; __Proteobacteria; __Alphaproteobacteria; __Rickettsiales; __mitochondria; __g
denovo4832	0	2	0	1	0	2	0	3	1	7	2	1	1	1	1	0	0	0	0	0	0	0	0	0	0	0	0	0	0	0	0	0	0	0	0	0	0	0	0	0	Unique A. armata Mainland	Bacteria; __Bacteroidetes
denovo4844	0	1	0	0	0	0	0	0	0	0	0	0	0	0	0	1	0	0	0	0	0	0	0	0	0	0	0	0	0	0	0	0	0	0	0	0	0	0	0	0	Unique A. armata Mainland	Bacteria; __Bacteroidetes; __Sphingobacteriia; __Sphingobacteriales; __Saprospiraceae; __g
denovo4884	0	0	0	0	0	0	0	0	0	0	0	0	0	2	1	0	0	0	0	0	0	0	0	0	0	0	0	0	0	0	0	0	0	0	0	0	0	0	0	0	Unique A. armata Mainland	Bacteria; __Bacteroidetes
denovo4888	0	0	0	0	0	0	0	0	0	0	0	0	1	3	0	2	0	0	0	0	0	0	0	0	0	0	0	0	0	0	0	0	0	0	0	0	0	0	0	0	Unique A. armata Mainland	Bacteria; __Bacteroidetes; __Sphingobacteriia; __Sphingobacteriales; __Saprospiraceae; __g
denovo4897	0	0	0	0	0	0	0	0	0	0	0	0	1	1	0	0	0	0	0	0	0	0	0	0	0	0	0	0	0	0	0	0	0	0	0	0	0	0	0	0	Unique A. armata Mainland	Bacteria; __Proteobacteria; __Gammaproteobacteria; __Chromatiales; __Granulosicoccaceae; __Granulosicoccus
denovo4906	0	0	0	0	0	0	0	0	0	0	0	0	1	5	0	1	0	0	0	0	0	0	0	0	0	0	0	0	0	0	0	0	0	0	0	0	0	0	0	0	Unique A. armata Mainland	Bacteria; __Bacteroidetes; __Sphingobacteriia; __Sphingobacteriales; __Saprospiraceae
denovo4926	0	0	0	0	0	0	0	0	0	0	0	0	0	0	0	2	0	0	0	0	0	0	0	0	0	0	0	0	0	0	0	0	0	0	0	0	0	0	0	0	Unique A. armata Mainland	Bacteria; __Actinobacteria; __Acidimicrobiia; __Acidimicrobiales; __uncultured; __g
denovo4975	0	0	0	0	0	2	0	0	0	0	0	0	0	0	0	0	0	0	0	0	0	0	0	0	0	0	0	0	0	0	0	0	0	0	0	0	0	0	0	0	Unique A. armata Mainland	Bacteria
denovo5024	0	0	0	0	0	0	0	0	0	0	0	0	0	0	2	0	0	0	0	0	0	0	0	0	0	0	0	0	0	0	0	0	0	0	0	0	0	0	0	0	Unique A. armata Mainland	Bacteria; __Proteobacteria; __Gammaproteobacteria
denovo5039	0	0	0	0	0	0	0	0	0	0	0	0	0	0	4	0	0	0	0	0	0	0	0	0	0	0	0	0	0	0	0	0	0	0	0	0	0	0	0	0	Unique A. armata Mainland	Bacteria; __Bacteroidetes; __Sphingobacteriia; __Sphingobacteriales; __Saprospiraceae; __g
denovo5064	0	0	0	0	0	0	0	0	0	0	0	0	2	0	0	0	0	0	0	0	0	0	0	0	0	0	0	0	0	0	0	0	0	0	0	0	0	0	0	0	Unique A. armata Mainland	Bacteria; __Bacteroidetes
denovo5078	0	0	0	0	0	0	0	0	0	0	0	0	0	2	0	0	0	0	0	0	0	0	0	0	0	0	0	0	0	0	0	0	0	0	0	0	0	0	0	0	Unique A. armata Mainland	Bacteria; __Proteobacteria; __Alphaproteobacteria
denovo5081	0	1	0	0	0	0	0	0	0	0	1	0	0	0	0	0	0	0	0	0	0	0	0	0	0	0	0	0	0	0	0	0	0	0	0	0	0	0	0	0	Unique A. armata Mainland	Bacteria; __Proteobacteria
denovo5096	0	0	0	0	0	0	0	0	0	0	0	0	1	0	1	0	0	0	0	0	0	0	0	0	0	0	0	0	0	0	0	0	0	0	0	0	0	0	0	0	Unique A. armata Mainland	Bacteria; __Proteobacteria; __Gammaproteobacteria
denovo5118	0	0	0	1	0	0	0	1	0	0	0	0	0	0	0	0	0	0	0	0	0	0	0	0	0	0	0	0	0	0	0	0	0	0	0	0	0	0	0	0	Unique A. armata Mainland	Bacteria; __Proteobacteria
denovo5134	0	1	0	0	0	0	0	0	0	1	0	0	0	0	0	0	0	0	0	0	0	0	0	0	0	0	0	0	0	0	0	0	0	0	0	0	0	0	0	0	Unique A. armata Mainland	Bacteria; __Actinobacteria; __Acidimicrobiia; __Acidimicrobiales
denovo5162	0	0	1	0	0	0	0	0	0	0	0	1	0	0	0	0	0	0	0	0	0	0	0	0	0	0	0	0	0	0	0	0	0	0	0	0	0	0	0	0	Unique A. armata Mainland	Bacteria; __Proteobacteria
denovo5204	0	1	0	1	0	0	0	0	0	0	0	1	2	0	0	0	0	0	0	0	0	0	0	0	0	0	0	0	0	0	0	0	0	0	0	0	0	0	0	0	Unique A. armata Mainland	Bacteria; __Bacteroidetes; __Sphingobacteriia; __Sphingobacteriales
denovo5206	0	0	0	0	0	0	0	0	0	0	0	0	0	0	1	1	0	0	0	0	0	0	0	0	0	0	0	0	0	0	0	0	0	0	0	0	0	0	0	0	Unique A. armata Mainland	Bacteria; __Proteobacteria; __Gammaproteobacteria; __KI89A_clade; __f; __g
denovo5211	0	1	0	0	0	0	0	0	0	1	2	0	0	0	0	1	0	0	0	0	0	0	0	0	0	0	0	0	0	0	0	0	0	0	0	0	0	0	0	0	Unique A. armata Mainland	Bacteria; __Bacteroidetes; __Sphingobacteriia; __Sphingobacteriales
denovo5228	0	1	0	2	0	5	0	0	0	0	0	0	0	0	0	0	0	0	0	0	0	0	0	0	0	0	0	0	0	0	0	0	0	0	0	0	0	0	0	0	Unique A. armata Mainland	Bacteria; __Bacteroidetes; __Cytophagia; __Cytophagales; __Flammeovirgaceae
denovo5236	0	1	0	0	0	0	0	0	0	0	0	1	2	0	0	0	0	0	0	0	0	0	0	0	0	0	0	0	0	0	0	0	0	0	0	0	0	0	0	0	Unique A. armata Mainland	Bacteria; __Bacteroidetes
denovo5239	0	0	0	0	0	0	0	0	0	0	0	0	2	0	0	0	0	0	0	0	0	0	0	0	0	0	0	0	0	0	0	0	0	0	0	0	0	0	0	0	Unique A. armata Mainland	Bacteria; __Bacteroidetes
denovo5243	0	0	0	0	0	0	0	0	0	0	0	0	2	0	0	0	0	0	0	0	0	0	0	0	0	0	0	0	0	0	0	0	0	0	0	0	0	0	0	0	Unique A. armata Mainland	Bacteria
denovo5249	0	0	0	0	0	0	0	0	0	0	0	0	2	0	0	0	0	0	0	0	0	0	0	0	0	0	0	0	0	0	0	0	0	0	0	0	0	0	0	0	Unique A. armata Mainland	Bacteria; __Bacteroidetes; __Sphingobacteriia; __Sphingobacteriales; __Saprospiraceae; __g
denovo5256	0	0	0	0	0	4	0	1	0	4	1	1	0	0	1	0	0	0	0	0	0	0	0	0	0	0	0	0	0	0	0	0	0	0	0	0	0	0	0	0	Unique A. armata Mainland	Bacteria
denovo5275	0	0	0	0	0	1	0	0	0	0	1	0	1	1	0	0	0	0	0	0	0	0	0	0	0	0	0	0	0	0	0	0	0	0	0	0	0	0	0	0	Unique A. armata Mainland	Bacteria; __Bacteroidetes; __Sphingobacteriia; __Sphingobacteriales; __Saprospiraceae; __g
denovo5284	0	1	0	1	6	0	1	0	0	0	0	0	0	2	0	2	0	0	0	0	0	0	0	0	0	0	0	0	0	0	0	0	0	0	0	0	0	0	0	0	Unique A. armata Mainland	Bacteria; __Bacteroidetes; __Sphingobacteriia; __Sphingobacteriales; __Saprospiraceae; __g
denovo5285	0	0	0	0	0	1	0	0	0	0	0	0	4	0	2	0	0	0	0	0	0	0	0	0	0	0	0	0	0	0	0	0	0	0	0	0	0	0	0	0	Unique A. armata Mainland	Bacteria; __Bacteroidetes
denovo5286	0	0	0	0	0	0	0	0	0	1	0	0	0	0	1	0	0	0	0	0	0	0	0	0	0	0	0	0	0	0	0	0	0	0	0	0	0	0	0	0	Unique A. armata Mainland	Bacteria
denovo5371	0	0	0	2	0	0	0	0	0	0	0	0	0	0	0	0	0	0	0	0	0	0	0	0	0	0	0	0	0	0	0	0	0	0	0	0	0	0	0	0	Unique A. armata Mainland	Bacteria; __TM6; __c; __o; __f; __g
denovo5389	0	0	0	0	0	0	0	0	0	0	2	2	0	0	0	4	0	0	0	0	0	0	0	0	0	0	0	0	0	0	0	0	0	0	0	0	0	0	0	0	Unique A. armata Mainland	Bacteria; __Proteobacteria
denovo5397	0	0	0	0	0	0	0	0	2	0	0	0	0	0	0	0	0	0	0	0	0	0	0	0	0	0	0	0	0	0	0	0	0	0	0	0	0	0	0	0	Unique A. armata Mainland	Bacteria; __Bacteroidetes; __Flavobacteria; __Flavobacteriales; __Flavobacteriaceae
denovo5408	0	0	0	0	0	0	0	0	0	0	0	0	0	0	2	0	0	0	0	0	0	0	0	0	0	0	0	0	0	0	0	0	0	0	0	0	0	0	0	0	Unique A. armata Mainland	Bacteria
denovo5418	0	0	0	0	0	0	0	0	0	0	0	0	0	0	8	0	0	0	0	0	0	0	0	0	0	0	0	0	0	0	0	0	0	0	0	0	0	0	0	0	Unique A. armata Mainland	Bacteria; __Proteobacteria; __Alphaproteobacteria
denovo5421	0	0	0	0	0	2	0	0	0	0	0	0	0	0	0	0	0	0	0	0	0	0	0	0	0	0	0	0	0	0	0	0	0	0	0	0	0	0	0	0	Unique A. armata Mainland	Bacteria; __Bacteroidetes; __Flavobacteria; __Flavobacteriales; __Flavobacteriaceae
denovo5450	0	0	0	0	0	0	0	0	0	0	0	0	0	3	0	0	0	0	0	0	0	0	0	0	0	0	0	0	0	0	0	0	0	0	0	0	0	0	0	0	Unique A. armata Mainland	Bacteria; __Bacteroidetes; __Sphingobacteriia; __Sphingobacteriales; __Saprospiraceae
denovo5477	0	0	0	0	0	0	0	0	0	0	0	0	1	0	0	2	0	0	0	0	0	0	0	0	0	0	0	0	0	0	0	0	0	0	0	0	0	0	0	0	Unique A. armata Mainland	Bacteria; __Bacteroidetes
denovo5506	0	0	0	0	0	0	0	2	0	3	1	1	0	0	1	10	0	0	0	0	0	0	0	0	0	0	0	0	0	0	0	0	0	0	0	0	0	0	0	0	Unique A. armata Mainland	Bacteria; __Proteobacteria; __Deltaproteobacteria; __Myxococcales; __0319-6G20; __g
denovo5537	0	0	0	0	0	0	0	0	0	0	0	0	0	0	1	3	0	0	0	0	0	0	0	0	0	0	0	0	0	0	0	0	0	0	0	0	0	0	0	0	Unique A. armata Mainland	Bacteria; __Bacteroidetes; __Flavobacteria; __Flavobacteriales
denovo5558	0	0	0	0	0	1	1	1	0	0	0	0	0	1	4	0	0	0	0	0	0	0	0	0	0	0	0	0	0	0	0	0	0	0	0	0	0	0	0	0	Unique A. armata Mainland	Bacteria; __Bacteroidetes
denovo5561	0	0	0	0	0	0	0	0	0	0	0	0	0	2	0	0	0	0	0	0	0	0	0	0	0	0	0	0	0	0	0	0	0	0	0	0	0	0	0	0	Unique A. armata Mainland	Bacteria; __Proteobacteria; __Alphaproteobacteria; __Sphingomonadales
denovo5574	0	0	0	0	0	0	0	0	0	0	0	0	1	0	0	3	0	0	0	0	0	0	0	0	0	0	0	0	0	0	0	0	0	0	0	0	0	0	0	0	Unique A. armata Mainland	Bacteria; __Bacteroidetes; __Sphingobacteriia; __Sphingobacteriales; __Saprospiraceae
denovo5613	0	1	0	3	0	0	0	0	1	0	0	0	0	0	0	0	0	0	0	0	0	0	0	0	0	0	0	0	0	0	0	0	0	0	0	0	0	0	0	0	Unique A. armata Mainland	Bacteria
denovo5636	0	0	0	0	0	0	0	2	0	0	0	0	0	0	0	0	0	0	0	0	0	0	0	0	0	0	0	0	0	0	0	0	0	0	0	0	0	0	0	0	Unique A. armata Mainland	Bacteria; __Planctomycetes; __Phycisphaerae; __Phycisphaerales; __Phycisphaeraceae; __SM1A02
denovo5638	0	0	0	0	0	0	0	0	0	0	0	0	2	0	0	0	0	0	0	0	0	0	0	0	0	0	0	0	0	0	0	0	0	0	0	0	0	0	0	0	Unique A. armata Mainland	Bacteria; __Bacteroidetes; __Sphingobacteriia; __Sphingobacteriales; __Saprospiraceae; __g
denovo5660	0	2	0	0	0	0	0	0	0	0	0	0	0	0	0	0	0	0	0	0	0	0	0	0	0	0	0	0	0	0	0	0	0	0	0	0	0	0	0	0	Unique A. armata Mainland	Bacteria; __Bacteroidetes; __Flavobacteria; __Flavobacteriales; __Flavobacteriaceae
denovo5664	0	0	0	0	0	0	0	0	0	0	0	0	0	0	1	1	0	0	0	0	0	0	0	0	0	0	0	0	0	0	0	0	0	0	0	0	0	0	0	0	Unique A. armata Mainland	Bacteria; __Bacteroidetes; __Sphingobacteriia; __Sphingobacteriales; __Saprospiraceae; __g
denovo5723	0	0	0	0	2	0	0	0	0	0	0	0	0	0	0	0	0	0	0	0	0	0	0	0	0	0	0	0	0	0	0	0	0	0	0	0	0	0	0	0	Unique A. armata Mainland	Bacteria; __Proteobacteria; __Alphaproteobacteria; __Rhizobiales
denovo5762	0	0	0	0	0	0	0	0	0	0	1	0	1	2	0	0	0	0	0	0	0	0	0	0	0	0	0	0	0	0	0	0	0	0	0	0	0	0	0	0	Unique A. armata Mainland	Bacteria; __Bacteroidetes; __Sphingobacteriia; __Sphingobacteriales; __Saprospiraceae; __g
denovo5764	0	0	0	0	0	0	0	0	0	0	0	0	0	10	0	0	0	0	0	0	0	0	0	0	0	0	0	0	0	0	0	0	0	0	0	0	0	0	0	0	Unique A. armata Mainland	Bacteria; __Proteobacteria; __Gammaproteobacteria; __EC3; __f; __g
denovo5767	0	0	0	0	0	2	0	0	0	0	0	0	0	0	0	0	0	0	0	0	0	0	0	0	0	0	0	0	0	0	0	0	0	0	0	0	0	0	0	0	Unique A. armata Mainland	Bacteria
denovo5783	0	0	0	0	0	1	0	0	0	0	0	0	0	0	1	0	0	0	0	0	0	0	0	0	0	0	0	0	0	0	0	0	0	0	0	0	0	0	0	0	Unique A. armata Mainland	Bacteria; __Proteobacteria; __Gammaproteobacteria
denovo5823	0	0	0	0	0	0	0	0	0	0	0	0	0	0	3	0	0	0	0	0	0	0	0	0	0	0	0	0	0	0	0	0	0	0	0	0	0	0	0	0	Unique A. armata Mainland	Bacteria; __Bacteroidetes; __Flavobacteria; __Flavobacteriales; __Flavobacteriaceae; __Maritimimonas
denovo5825	0	0	0	0	0	0	0	0	0	0	0	1	0	1	0	0	0	0	0	0	0	0	0	0	0	0	0	0	0	0	0	0	0	0	0	0	0	0	0	0	Unique A. armata Mainland	Bacteria; __Proteobacteria
denovo5847	0	2	0	0	0	0	1	0	0	0	2	0	3	0	0	5	0	0	0	0	0	0	0	0	0	0	0	0	0	0	0	0	0	0	0	0	0	0	0	0	Unique A. armata Mainland	Bacteria; __Proteobacteria; __Gammaproteobacteria; __Chromatiales; __Granulosicoccaceae; __Granulosicoccus
denovo5855	0	0	0	0	0	0	0	2	1	0	0	1	0	0	0	1	0	0	0	0	0	0	0	0	0	0	0	0	0	0	0	0	0	0	0	0	0	0	0	0	Unique A. armata Mainland	Bacteria; __Proteobacteria; __Gammaproteobacteria; __Enterobacteriales; __Enterobacteriaceae
denovo5865	0	0	0	0	0	0	0	0	0	2	0	0	0	0	0	0	0	0	0	0	0	0	0	0	0	0	0	0	0	0	0	0	0	0	0	0	0	0	0	0	Unique A. armata Mainland	Bacteria; __Bacteroidetes
denovo5903	0	0	0	0	0	0	0	0	0	0	0	0	2	0	0	0	0	0	0	0	0	0	0	0	0	0	0	0	0	0	0	0	0	0	0	0	0	0	0	0	Unique A. armata Mainland	Bacteria; __Bacteroidetes; __Sphingobacteriia; __Sphingobacteriales; __Saprospiraceae; __g
denovo5937	0	0	0	0	0	0	3	0	0	0	0	0	0	0	0	1	0	0	0	0	0	0	0	0	0	0	0	0	0	0	0	0	0	0	0	0	0	0	0	0	Unique A. armata Mainland	Bacteria; __Bacteroidetes; __Sphingobacteriia; __Sphingobacteriales; __Saprospiraceae
denovo5941	0	0	0	0	0	0	2	0	0	0	0	0	0	0	0	0	0	0	0	0	0	0	0	0	0	0	0	0	0	0	0	0	0	0	0	0	0	0	0	0	Unique A. armata Mainland	Bacteria; __Bacteroidetes; __Flavobacteria; __Flavobacteriales; __Flavobacteriaceae
denovo5972	0	0	0	0	0	0	0	0	0	0	0	0	2	0	0	0	0	0	0	0	0	0	0	0	0	0	0	0	0	0	0	0	0	0	0	0	0	0	0	0	Unique A. armata Mainland	Bacteria; __Bacteroidetes; __Sphingobacteriia; __Sphingobacteriales; __Saprospiraceae; __g
denovo5975	1	0	0	0	0	0	0	0	0	0	0	1	0	0	1	0	0	0	0	0	0	0	0	0	0	0	0	0	0	0	0	0	0	0	0	0	0	0	0	0	Unique A. armata Mainland	Bacteria; __Proteobacteria; __Alphaproteobacteria; __Caulobacterales; __Hyphomonadaceae
denovo5991	0	0	0	0	0	0	0	0	0	0	0	0	0	2	0	0	0	0	0	0	0	0	0	0	0	0	0	0	0	0	0	0	0	0	0	0	0	0	0	0	Unique A. armata Mainland	Bacteria; __Proteobacteria; __Alphaproteobacteria
denovo6011	0	0	0	0	0	0	0	0	0	0	0	0	0	3	0	0	0	0	0	0	0	0	0	0	0	0	0	0	0	0	0	0	0	0	0	0	0	0	0	0	Unique A. armata Mainland	Bacteria; __Bacteroidetes; __Sphingobacteriia; __Sphingobacteriales; __Saprospiraceae
denovo6020	0	0	0	0	0	0	0	0	0	0	0	0	0	0	0	2	0	0	0	0	0	0	0	0	0	0	0	0	0	0	0	0	0	0	0	0	0	0	0	0	Unique A. armata Mainland	Bacteria; __Proteobacteria; __Alphaproteobacteria
denovo6025	0	0	0	0	0	0	0	1	1	0	0	0	0	1	0	0	0	0	0	0	0	0	0	0	0	0	0	0	0	0	0	0	0	0	0	0	0	0	0	0	Unique A. armata Mainland	Bacteria; __Proteobacteria
denovo6039	0	0	0	0	0	0	0	0	0	0	0	0	0	0	2	0	0	0	0	0	0	0	0	0	0	0	0	0	0	0	0	0	0	0	0	0	0	0	0	0	Unique A. armata Mainland	Bacteria; __Proteobacteria; __Gammaproteobacteria
denovo6043	0	1	0	0	0	0	0	0	0	0	4	0	0	1	0	8	0	0	0	0	0	0	0	0	0	0	0	0	0	0	0	0	0	0	0	0	0	0	0	0	Unique A. armata Mainland	Bacteria; __Bacteroidetes
denovo6044	0	0	0	0	0	0	0	0	1	0	0	0	0	0	0	1	0	0	0	0	0	0	0	0	0	0	0	0	0	0	0	0	0	0	0	0	0	0	0	0	Unique A. armata Mainland	Bacteria; __Proteobacteria; __Alphaproteobacteria; __Rhodobacterales; __Rhodobacteraceae
denovo6052	0	0	0	0	0	0	0	0	0	0	0	0	1	2	0	0	0	0	0	0	0	0	0	0	0	0	0	0	0	0	0	0	0	0	0	0	0	0	0	0	Unique A. armata Mainland	Bacteria; __Bacteroidetes; __Sphingobacteriia; __Sphingobacteriales; __Saprospiraceae; __g
denovo6092	0	0	0	0	0	0	0	0	0	0	0	0	2	0	0	0	0	0	0	0	0	0	0	0	0	0	0	0	0	0	0	0	0	0	0	0	0	0	0	0	Unique A. armata Mainland	Bacteria; __Bacteroidetes; __Sphingobacteriia; __Sphingobacteriales; __Saprospiraceae
denovo6140	0	0	0	0	0	0	0	0	0	0	0	0	0	0	4	0	0	0	0	0	0	0	0	0	0	0	0	0	0	0	0	0	0	0	0	0	0	0	0	0	Unique A. armata Mainland	Bacteria; __Proteobacteria
denovo6144	0	0	0	0	0	0	0	0	0	0	0	0	0	3	0	0	0	0	0	0	0	0	0	0	0	0	0	0	0	0	0	0	0	0	0	0	0	0	0	0	Unique A. armata Mainland	Bacteria; __Proteobacteria; __Gammaproteobacteria
denovo6147	0	0	0	0	0	0	0	0	0	0	0	0	0	2	1	0	0	0	0	0	0	0	0	0	0	0	0	0	0	0	0	0	0	0	0	0	0	0	0	0	Unique A. armata Mainland	Bacteria; __Bacteroidetes; __Sphingobacteriia; __Sphingobacteriales; __Saprospiraceae
denovo6155	0	0	0	0	0	0	0	0	0	0	0	0	2	0	0	0	0	0	0	0	0	0	0	0	0	0	0	0	0	0	0	0	0	0	0	0	0	0	0	0	Unique A. armata Mainland	Bacteria; __Proteobacteria; __Alphaproteobacteria; __Rhodobacterales; __Rhodobacteraceae
denovo6157	0	1	0	1	0	0	0	0	0	0	0	0	1	0	1	0	0	0	0	0	0	0	0	0	0	0	0	0	0	0	0	0	0	0	0	0	0	0	0	0	Unique A. armata Mainland	Bacteria
denovo6164	0	0	0	2	0	0	0	0	0	0	0	0	0	0	0	0	0	0	0	0	0	0	0	0	0	0	0	0	0	0	0	0	0	0	0	0	0	0	0	0	Unique A. armata Mainland	Bacteria; __Proteobacteria; __Gammaproteobacteria
denovo6172	0	0	0	0	0	0	0	0	0	0	0	0	0	2	0	0	0	0	0	0	0	0	0	0	0	0	0	0	0	0	0	0	0	0	0	0	0	0	0	0	Unique A. armata Mainland	Bacteria; __Proteobacteria; __Alphaproteobacteria; __DB1-14; __f; __g
denovo6179	0	0	0	0	0	0	0	2	0	0	0	0	0	0	0	0	0	0	0	0	0	0	0	0	0	0	0	0	0	0	0	0	0	0	0	0	0	0	0	0	Unique A. armata Mainland	Bacteria; __Proteobacteria; __Alphaproteobacteria; __Caulobacterales; __Hyphomonadaceae
denovo6180	0	0	0	0	0	0	1	0	0	0	0	0	0	0	1	1	0	0	0	0	0	0	0	0	0	0	0	0	0	0	0	0	0	0	0	0	0	0	0	0	Unique A. armata Mainland	Bacteria; __Proteobacteria; __Gammaproteobacteria; __Thiotrichales; __Thiotrichaceae
denovo6197	0	0	0	8	0	0	0	0	1	5	0	0	0	0	14	0	0	0	0	0	0	0	0	0	0	0	0	0	0	0	0	0	0	0	0	0	0	0	0	0	Unique A. armata Mainland	Bacteria; __Proteobacteria; __Alphaproteobacteria; __Rhodobacterales; __Rhodobacteraceae
denovo6212	0	0	0	0	0	0	0	0	0	0	0	0	2	0	0	0	0	0	0	0	0	0	0	0	0	0	0	0	0	0	0	0	0	0	0	0	0	0	0	0	Unique A. armata Mainland	Bacteria; __Proteobacteria
denovo6237	0	0	0	2	0	0	0	0	0	0	0	0	0	0	0	0	0	0	0	0	0	0	0	0	0	0	0	0	0	0	0	0	0	0	0	0	0	0	0	0	Unique A. armata Mainland	Bacteria; __Bacteroidetes
denovo6241	0	1	0	0	0	0	0	0	0	0	0	0	1	0	0	0	0	0	0	0	0	0	0	0	0	0	0	0	0	0	0	0	0	0	0	0	0	0	0	0	Unique A. armata Mainland	Bacteria; __Bacteroidetes; __Sphingobacteriia; __Sphingobacteriales
denovo6276	0	0	0	0	0	0	0	0	0	0	0	0	2	0	0	0	0	0	0	0	0	0	0	0	0	0	0	0	0	0	0	0	0	0	0	0	0	0	0	0	Unique A. armata Mainland	Bacteria; __Proteobacteria; __Gammaproteobacteria
denovo6290	0	0	0	0	0	0	0	0	0	0	2	0	0	0	0	0	0	0	0	0	0	0	0	0	0	0	0	0	0	0	0	0	0	0	0	0	0	0	0	0	Unique A. armata Mainland	Bacteria; __Proteobacteria; __Deltaproteobacteria; __Bdellovibrionales; __Bdellovibrionaceae; __Bdellovibrio
denovo6324	0	0	0	0	0	0	1	0	0	0	0	0	0	0	2	0	0	0	0	0	0	0	0	0	0	0	0	0	0	0	0	0	0	0	0	0	0	0	0	0	Unique A. armata Mainland	Bacteria; __Bacteroidetes; __Sphingobacteriia; __Sphingobacteriales; __Saprospiraceae
denovo6337	0	0	0	0	0	0	0	0	0	0	0	0	0	2	0	0	0	0	0	0	0	0	0	0	0	0	0	0	0	0	0	0	0	0	0	0	0	0	0	0	Unique A. armata Mainland	Bacteria; __Bacteroidetes; __Sphingobacteriia; __Sphingobacteriales; __Saprospiraceae; __g
denovo6344	0	0	0	0	1	0	0	2	0	0	0	0	0	0	0	0	0	0	0	0	0	0	0	0	0	0	0	0	0	0	0	0	0	0	0	0	0	0	0	0	Unique A. armata Mainland	Bacteria; __Proteobacteria; __Alphaproteobacteria; __Caulobacterales; __Hyphomonadaceae; __Hellea
denovo6353	0	1	0	0	0	2	0	0	0	0	0	0	0	0	3	0	0	0	0	0	0	0	0	0	0	0	0	0	0	0	0	0	0	0	0	0	0	0	0	0	Unique A. armata Mainland	Bacteria; __Bacteroidetes; __Sphingobacteriia; __Sphingobacteriales; __Saprospiraceae; __g
denovo6438	0	0	0	0	0	0	0	0	0	0	0	0	0	1	2	0	0	0	0	0	0	0	0	0	0	0	0	0	0	0	0	0	0	0	0	0	0	0	0	0	Unique A. armata Mainland	Bacteria; __Bacteroidetes
denovo6451	0	0	0	0	0	2	0	0	0	0	0	0	0	0	0	0	0	0	0	0	0	0	0	0	0	0	0	0	0	0	0	0	0	0	0	0	0	0	0	0	Unique A. armata Mainland	Bacteria; __Bacteroidetes
denovo6456	0	0	0	0	0	0	1	0	0	0	0	0	0	0	0	1	0	0	0	0	0	0	0	0	0	0	0	0	0	0	0	0	0	0	0	0	0	0	0	0	Unique A. armata Mainland	Bacteria; __Bacteroidetes; __Sphingobacteriia; __Sphingobacteriales; __Saprospiraceae
denovo6469	1	10	0	1	0	0	4	1	0	3	10	1	4	1	1	4	0	0	0	0	0	0	0	0	0	0	0	0	0	0	0	0	0	0	0	0	0	0	0	0	Unique A. armata Mainland	Bacteria; __Bacteroidetes; __Sphingobacteriia; __Sphingobacteriales; __Saprospiraceae; __g
denovo6474	0	0	0	0	0	0	0	0	0	0	0	0	0	0	0	2	0	0	0	0	0	0	0	0	0	0	0	0	0	0	0	0	0	0	0	0	0	0	0	0	Unique A. armata Mainland	Bacteria; __Bacteroidetes
denovo6502	0	0	0	0	0	0	0	0	0	0	0	0	2	0	0	0	0	0	0	0	0	0	0	0	0	0	0	0	0	0	0	0	0	0	0	0	0	0	0	0	Unique A. armata Mainland	Bacteria; __Bacteroidetes; __Sphingobacteriia; __Sphingobacteriales; __Saprospiraceae; __g
denovo6505	0	0	0	2	0	0	0	0	0	0	0	0	0	0	0	0	0	0	0	0	0	0	0	0	0	0	0	0	0	0	0	0	0	0	0	0	0	0	0	0	Unique A. armata Mainland	Bacteria; __Proteobacteria; __Deltaproteobacteria; __Bdellovibrionales; __Bdellovibrionaceae; __OM27_clade
denovo6516	0	2	1	0	0	0	0	0	0	0	0	0	0	0	0	0	0	0	0	0	0	0	0	0	0	0	0	0	0	0	0	0	0	0	0	0	0	0	0	0	Unique A. armata Mainland	Bacteria; __Proteobacteria; __Alphaproteobacteria; __Caulobacterales; __Hyphomonadaceae; __Hellea
denovo6544	0	0	0	1	1	0	0	0	0	0	0	0	0	1	0	0	0	0	0	0	0	0	0	0	0	0	0	0	0	0	0	0	0	0	0	0	0	0	0	0	Unique A. armata Mainland	Bacteria; __Bacteroidetes; __Sphingobacteriia; __Sphingobacteriales; __Saprospiraceae; __g
denovo6547	0	0	0	0	0	0	0	0	1	0	1	0	0	0	0	1	0	0	0	0	0	0	0	0	0	0	0	0	0	0	0	0	0	0	0	0	0	0	0	0	Unique A. armata Mainland	Bacteria; __Proteobacteria; __Deltaproteobacteria; __Desulfuromonadales; __GR-WP33-58; __g
denovo6560	0	0	0	0	0	0	0	0	0	0	0	0	3	0	0	0	0	0	0	0	0	0	0	0	0	0	0	0	0	0	0	0	0	0	0	0	0	0	0	0	Unique A. armata Mainland	Bacteria; __Bacteroidetes; __Sphingobacteriia; __Sphingobacteriales; __Saprospiraceae; __g
denovo6577	0	0	0	0	0	0	0	0	0	1	0	0	0	1	1	2	0	0	0	0	0	0	0	0	0	0	0	0	0	0	0	0	0	0	0	0	0	0	0	0	Unique A. armata Mainland	Bacteria
denovo6590	0	0	0	0	0	0	0	0	0	0	0	0	0	0	0	2	0	0	0	0	0	0	0	0	0	0	0	0	0	0	0	0	0	0	0	0	0	0	0	0	Unique A. armata Mainland	Bacteria; __Bacteroidetes; __Sphingobacteriia; __Sphingobacteriales; __Saprospiraceae; __g
denovo6591	0	0	0	0	0	0	0	0	0	0	0	0	1	0	3	0	0	0	0	0	0	0	0	0	0	0	0	0	0	0	0	0	0	0	0	0	0	0	0	0	Unique A. armata Mainland	Bacteria; __Bacteroidetes; __Sphingobacteriia; __Sphingobacteriales; __Saprospiraceae; __g
denovo6619	0	0	0	0	0	0	0	0	0	2	0	0	1	0	0	0	0	0	0	0	0	0	0	0	0	0	0	0	0	0	0	0	0	0	0	0	0	0	0	0	Unique A. armata Mainland	Bacteria; __Proteobacteria; __Gammaproteobacteria; __Alteromonadales; __Alteromonadaceae
denovo6639	0	0	0	0	0	0	2	0	1	0	1	0	0	0	0	8	0	0	0	0	0	0	0	0	0	0	0	0	0	0	0	0	0	0	0	0	0	0	0	0	Unique A. armata Mainland	Bacteria; __Bacteroidetes; __Cytophagia; __Order_II_Incertae_Sedis; __Rhodothermaceae
denovo6646	0	0	0	0	0	0	1	0	0	0	0	1	7	0	0	0	0	0	0	0	0	0	0	0	0	0	0	0	0	0	0	0	0	0	0	0	0	0	0	0	Unique A. armata Mainland	Bacteria; __Proteobacteria; __Deltaproteobacteria; __Myxococcales; __0319-6G20; __g
denovo6655	1	3	1	1	1	2	7	0	2	1	11	0	9	12	0	38	0	0	0	0	0	0	0	0	0	0	0	0	0	0	0	0	0	0	0	0	0	0	0	0	Unique A. armata Mainland	Bacteria; __Proteobacteria; __Gammaproteobacteria
denovo6659	0	0	1	0	0	0	0	0	0	2	0	0	0	0	0	0	0	0	0	0	0	0	0	0	0	0	0	0	0	0	0	0	0	0	0	0	0	0	0	0	Unique A. armata Mainland	Bacteria
denovo6687	0	0	0	0	0	0	0	0	0	0	0	0	2	0	0	0	0	0	0	0	0	0	0	0	0	0	0	0	0	0	0	0	0	0	0	0	0	0	0	0	Unique A. armata Mainland	Bacteria; __Bacteroidetes; __Sphingobacteriia; __Sphingobacteriales; __Saprospiraceae; __g
denovo6690	0	0	0	0	0	0	3	0	0	0	0	0	0	0	1	0	0	0	0	0	0	0	0	0	0	0	0	0	0	0	0	0	0	0	0	0	0	0	0	0	Unique A. armata Mainland	Bacteria; __Chloroflexi; __Caldilineae; __Caldilineales; __Caldilineaceae; __g
denovo6715	0	0	0	0	0	0	0	0	0	0	0	0	2	0	0	0	0	0	0	0	0	0	0	0	0	0	0	0	0	0	0	0	0	0	0	0	0	0	0	0	Unique A. armata Mainland	Bacteria; __Proteobacteria
denovo6719	0	1	0	0	0	0	0	0	0	0	0	1	0	0	0	0	0	0	0	0	0	0	0	0	0	0	0	0	0	0	0	0	0	0	0	0	0	0	0	0	Unique A. armata Mainland	Bacteria; __Actinobacteria
denovo6723	0	0	0	0	0	0	0	0	0	0	0	0	2	0	0	1	0	0	0	0	0	0	0	0	0	0	0	0	0	0	0	0	0	0	0	0	0	0	0	0	Unique A. armata Mainland	Bacteria; __Planctomycetes; __Planctomycetacia; __Planctomycetales; __Planctomycetaceae; __Blastopirellula
denovo6725	0	2	0	0	0	0	0	0	0	0	0	0	0	0	0	0	0	0	0	0	0	0	0	0	0	0	0	0	0	0	0	0	0	0	0	0	0	0	0	0	Unique A. armata Mainland	Bacteria; __Proteobacteria; __Alphaproteobacteria
denovo6730	0	0	0	0	0	0	0	0	0	1	0	0	1	0	1	0	0	0	0	0	0	0	0	0	0	0	0	0	0	0	0	0	0	0	0	0	0	0	0	0	Unique A. armata Mainland	Bacteria; __Bacteroidetes; __Sphingobacteriia; __Sphingobacteriales; __Saprospiraceae; __g
denovo6782	0	0	0	0	0	0	0	0	0	0	0	0	2	0	0	0	0	0	0	0	0	0	0	0	0	0	0	0	0	0	0	0	0	0	0	0	0	0	0	0	Unique A. armata Mainland	Bacteria; __Proteobacteria
denovo6809	0	0	0	1	0	0	0	0	0	0	0	0	1	0	0	0	0	0	0	0	0	0	0	0	0	0	0	0	0	0	0	0	0	0	0	0	0	0	0	0	Unique A. armata Mainland	Bacteria; __Proteobacteria
denovo6830	0	0	0	0	0	2	0	0	0	0	0	0	0	0	0	0	0	0	0	0	0	0	0	0	0	0	0	0	0	0	0	0	0	0	0	0	0	0	0	0	Unique A. armata Mainland	Bacteria; __Bacteroidetes; __Sphingobacteriia; __Sphingobacteriales; __Saprospiraceae; __g
denovo6835	0	0	0	0	0	2	0	0	0	0	0	0	0	0	0	0	0	0	0	0	0	0	0	0	0	0	0	0	0	0	0	0	0	0	0	0	0	0	0	0	Unique A. armata Mainland	Bacteria; __Bacteroidetes; __Flavobacteria; __Flavobacteriales; __Flavobacteriaceae
denovo6848	0	0	0	0	0	2	0	0	0	0	0	0	1	0	0	1	0	0	0	0	0	0	0	0	0	0	0	0	0	0	0	0	0	0	0	0	0	0	0	0	Unique A. armata Mainland	Bacteria; __Bacteroidetes; __Sphingobacteriia; __Sphingobacteriales; __Saprospiraceae
denovo6853	0	0	0	0	0	0	0	0	0	0	0	0	0	0	2	0	0	0	0	0	0	0	0	0	0	0	0	0	0	0	0	0	0	0	0	0	0	0	0	0	Unique A. armata Mainland	Bacteria; __Bacteroidetes; __Sphingobacteriia; __Sphingobacteriales
denovo6884	0	0	0	0	0	1	0	0	0	1	0	0	0	0	2	1	0	0	0	0	0	0	0	0	0	0	0	0	0	0	0	0	0	0	0	0	0	0	0	0	Unique A. armata Mainland	Bacteria
denovo6932	0	0	0	0	0	0	0	1	0	0	0	0	0	1	0	0	0	0	0	0	0	0	0	0	0	0	0	0	0	0	0	0	0	0	0	0	0	0	0	0	Unique A. armata Mainland	Bacteria; __Bacteroidetes
denovo6959	0	0	0	0	0	0	0	0	2	0	0	0	0	0	0	0	0	0	0	0	0	0	0	0	0	0	0	0	0	0	0	0	0	0	0	0	0	0	0	0	Unique A. armata Mainland	Bacteria; __Bacteroidetes; __Sphingobacteriia; __Sphingobacteriales; __Saprospiraceae; __g
denovo6964	0	0	0	0	0	0	0	0	0	0	0	0	0	0	1	1	0	0	0	0	0	0	0	0	0	0	0	0	0	0	0	0	0	0	0	0	0	0	0	0	Unique A. armata Mainland	Bacteria; __Proteobacteria; __Alphaproteobacteria; __Rhodobacterales; __Rhodobacteraceae; __Thalassobius
denovo6983	0	0	0	0	0	0	0	0	0	0	0	0	0	0	0	4	0	0	0	0	0	0	0	0	0	0	0	0	0	0	0	0	0	0	0	0	0	0	0	0	Unique A. armata Mainland	Bacteria; __Bacteroidetes; __Sphingobacteriia; __Sphingobacteriales; __Saprospiraceae; __g
denovo7004	0	0	0	0	0	0	2	0	0	0	0	0	0	0	0	0	0	0	0	0	0	0	0	0	0	0	0	0	0	0	0	0	0	0	0	0	0	0	0	0	Unique A. armata Mainland	Bacteria; __Bacteroidetes
denovo7008	0	0	0	0	1	0	0	1	0	2	0	0	0	0	0	1	0	0	0	0	0	0	0	0	0	0	0	0	0	0	0	0	0	0	0	0	0	0	0	0	Unique A. armata Mainland	Bacteria; __Proteobacteria; __Alphaproteobacteria; __Rickettsiales; __mitochondria; __g
denovo7032	0	0	0	0	0	0	0	0	0	0	0	0	0	0	2	0	0	0	0	0	0	0	0	0	0	0	0	0	0	0	0	0	0	0	0	0	0	0	0	0	Unique A. armata Mainland	Bacteria; __Proteobacteria
denovo7049	0	0	0	0	0	0	0	0	0	0	0	0	0	0	2	0	0	0	0	0	0	0	0	0	0	0	0	0	0	0	0	0	0	0	0	0	0	0	0	0	Unique A. armata Mainland	Bacteria; __Bacteroidetes; __Sphingobacteriia; __Sphingobacteriales; __Saprospiraceae; __g
denovo7059	0	0	2	0	0	0	0	0	0	0	0	0	0	1	0	0	0	0	0	0	0	0	0	0	0	0	0	0	0	0	0	0	0	0	0	0	0	0	0	0	Unique A. armata Mainland	Bacteria; __Proteobacteria
denovo7077	0	1	0	0	0	0	0	0	0	0	0	0	0	0	0	1	0	0	0	0	0	0	0	0	0	0	0	0	0	0	0	0	0	0	0	0	0	0	0	0	Unique A. armata Mainland	Bacteria; __Bacteroidetes; __Sphingobacteriia; __Sphingobacteriales; __Saprospiraceae; __g
denovo7082	0	0	0	0	0	0	0	0	0	0	0	0	0	0	0	2	0	0	0	0	0	0	0	0	0	0	0	0	0	0	0	0	0	0	0	0	0	0	0	0	Unique A. armata Mainland	Bacteria; __Bacteroidetes
denovo7083	0	0	0	0	0	0	0	0	0	0	0	0	2	0	0	0	0	0	0	0	0	0	0	0	0	0	0	0	0	0	0	0	0	0	0	0	0	0	0	0	Unique A. armata Mainland	Bacteria
denovo7094	0	0	0	0	0	0	0	0	0	0	0	0	0	0	2	0	0	0	0	0	0	0	0	0	0	0	0	0	0	0	0	0	0	0	0	0	0	0	0	0	Unique A. armata Mainland	Bacteria; __Proteobacteria; __Gammaproteobacteria
denovo7100	1	2	0	0	0	3	0	0	0	1	4	0	0	0	0	2	0	0	0	0	0	0	0	0	0	0	0	0	0	0	0	0	0	0	0	0	0	0	0	0	Unique A. armata Mainland	Bacteria; __Bacteroidetes; __Sphingobacteriia; __Sphingobacteriales; __Saprospiraceae; __g
denovo7143	0	0	0	1	0	0	0	0	0	0	0	0	0	0	0	2	0	0	0	0	0	0	0	0	0	0	0	0	0	0	0	0	0	0	0	0	0	0	0	0	Unique A. armata Mainland	Bacteria; __Bacteroidetes; __Sphingobacteriia; __Sphingobacteriales; __Saprospiraceae; __g
denovo7148	0	1	0	3	0	2	0	0	0	1	0	0	4	0	0	0	0	0	0	0	0	0	0	0	0	0	0	0	0	0	0	0	0	0	0	0	0	0	0	0	Unique A. armata Mainland	Bacteria; __Proteobacteria; __Alphaproteobacteria; __Rhodobacterales; __Rhodobacteraceae
denovo7165	0	0	0	0	0	0	0	0	0	2	0	0	0	0	0	0	0	0	0	0	0	0	0	0	0	0	0	0	0	0	0	0	0	0	0	0	0	0	0	0	Unique A. armata Mainland	Bacteria
denovo7198	0	0	0	0	0	1	0	0	0	0	0	0	0	1	0	0	0	0	0	0	0	0	0	0	0	0	0	0	0	0	0	0	0	0	0	0	0	0	0	0	Unique A. armata Mainland	Bacteria; __Bacteroidetes; __Sphingobacteriia; __Sphingobacteriales; __Saprospiraceae
denovo7212	0	2	0	0	0	0	0	0	0	0	0	0	0	0	0	0	0	0	0	0	0	0	0	0	0	0	0	0	0	0	0	0	0	0	0	0	0	0	0	0	Unique A. armata Mainland	Bacteria; __Proteobacteria; __Gammaproteobacteria
denovo7239	0	0	0	0	0	0	0	0	0	0	0	0	1	0	1	0	0	0	0	0	0	0	0	0	0	0	0	0	0	0	0	0	0	0	0	0	0	0	0	0	Unique A. armata Mainland	Bacteria; __Bacteroidetes; __Sphingobacteriia; __Sphingobacteriales; __Saprospiraceae; __g
denovo7250	0	0	0	0	0	0	0	0	0	0	0	0	6	0	0	0	0	0	0	0	0	0	0	0	0	0	0	0	0	0	0	0	0	0	0	0	0	0	0	0	Unique A. armata Mainland	Bacteria
denovo7275	0	0	0	0	0	0	0	0	0	0	0	0	2	1	1	0	0	0	0	0	0	0	0	0	0	0	0	0	0	0	0	0	0	0	0	0	0	0	0	0	Unique A. armata Mainland	Bacteria
denovo7317	0	0	0	0	0	0	0	0	2	0	0	0	0	0	0	0	0	0	0	0	0	0	0	0	0	0	0	0	0	0	0	0	0	0	0	0	0	0	0	0	Unique A. armata Mainland	Bacteria; __Proteobacteria; __Gammaproteobacteria
denovo7337	0	0	0	0	0	0	0	0	0	0	0	0	2	0	0	0	0	0	0	0	0	0	0	0	0	0	0	0	0	0	0	0	0	0	0	0	0	0	0	0	Unique A. armata Mainland	Bacteria; __Bacteroidetes; __Sphingobacteriia; __Sphingobacteriales; __Saprospiraceae; __g
denovo7367	0	0	0	0	0	0	0	1	0	0	0	0	0	1	0	0	0	0	0	0	0	0	0	0	0	0	0	0	0	0	0	0	0	0	0	0	0	0	0	0	Unique A. armata Mainland	Bacteria
denovo7374	0	0	0	0	0	0	0	0	0	0	0	0	0	0	3	0	0	0	0	0	0	0	0	0	0	0	0	0	0	0	0	0	0	0	0	0	0	0	0	0	Unique A. armata Mainland	Bacteria; __Bacteroidetes
denovo7403	0	0	0	0	0	0	0	0	0	0	0	0	1	0	0	1	0	0	0	0	0	0	0	0	0	0	0	0	0	0	0	0	0	0	0	0	0	0	0	0	Unique A. armata Mainland	Bacteria
denovo7425	0	0	0	0	0	0	0	0	0	0	0	0	0	2	0	0	0	0	0	0	0	0	0	0	0	0	0	0	0	0	0	0	0	0	0	0	0	0	0	0	Unique A. armata Mainland	Bacteria; __Proteobacteria; __Alphaproteobacteria; __Rickettsiales; __Rickettsiaceae; __Candidatus_Cryptoprodotis
denovo7447	2	0	0	0	0	0	0	0	0	0	0	0	0	0	0	0	0	0	0	0	0	0	0	0	0	0	0	0	0	0	0	0	0	0	0	0	0	0	0	0	Unique A. armata Mainland	Bacteria; __Proteobacteria; __Deltaproteobacteria; __Bdellovibrionales; __Bacteriovoracaceae; __Peredibacter
denovo7448	0	0	0	0	0	0	0	2	0	0	0	0	0	0	0	0	0	0	0	0	0	0	0	0	0	0	0	0	0	0	0	0	0	0	0	0	0	0	0	0	Unique A. armata Mainland	Bacteria; __Bacteroidetes; __Flavobacteria; __Flavobacteriales; __Cryomorphaceae
denovo7450	0	0	0	0	0	0	0	0	0	0	0	0	0	0	0	3	0	0	0	0	0	0	0	0	0	0	0	0	0	0	0	0	0	0	0	0	0	0	0	0	Unique A. armata Mainland	Bacteria; __Bacteroidetes; __Sphingobacteriia; __Sphingobacteriales; __Saprospiraceae; __g
denovo7451	0	0	0	0	0	0	1	0	0	0	0	2	0	0	0	6	0	0	0	0	0	0	0	0	0	0	0	0	0	0	0	0	0	0	0	0	0	0	0	0	Unique A. armata Mainland	Bacteria; __Proteobacteria
denovo7475	1	0	1	1	1	0	1	4	2	5	0	0	4	5	4	2	0	0	0	0	0	0	0	0	0	0	0	0	0	0	0	0	0	0	0	0	0	0	0	0	Unique A. armata Mainland	Bacteria; __Proteobacteria; __Gammaproteobacteria
denovo7514	1	0	0	0	0	0	1	2	0	0	0	3	2	0	1	1	0	0	0	0	0	0	0	0	0	0	0	0	0	0	0	0	0	0	0	0	0	0	0	0	Unique A. armata Mainland	Bacteria; __Planctomycetes; __Planctomycetacia; __Planctomycetales; __Planctomycetaceae; __Pirellula
denovo7519	0	0	0	0	0	0	0	0	2	0	0	0	0	0	0	0	0	0	0	0	0	0	0	0	0	0	0	0	0	0	0	0	0	0	0	0	0	0	0	0	Unique A. armata Mainland	Bacteria; __Bacteroidetes; __Sphingobacteriia; __Sphingobacteriales
denovo7520	0	4	0	11	0	24	0	11	0	42	0	24	12	0	64	0	0	0	0	0	0	0	0	0	0	0	0	0	0	0	0	0	0	0	0	0	0	0	0	0	Unique A. armata Mainland	Bacteria; __Proteobacteria; __Alphaproteobacteria; __Rhizobiales
denovo7521	0	0	0	0	0	0	0	0	0	0	0	0	2	0	0	0	0	0	0	0	0	0	0	0	0	0	0	0	0	0	0	0	0	0	0	0	0	0	0	0	Unique A. armata Mainland	Bacteria; __Planctomycetes; __Planctomycetacia; __Planctomycetales; __Planctomycetaceae; __Blastopirellula
denovo7542	0	0	0	0	0	0	0	0	0	0	0	0	0	0	2	0	0	0	0	0	0	0	0	0	0	0	0	0	0	0	0	0	0	0	0	0	0	0	0	0	Unique A. armata Mainland	Bacteria; __Bacteroidetes; __Sphingobacteriia; __Sphingobacteriales; __Saprospiraceae
denovo7558	0	0	0	1	1	0	0	0	0	0	0	0	1	4	1	0	0	0	0	0	0	0	0	0	0	0	0	0	0	0	0	0	0	0	0	0	0	0	0	0	Unique A. armata Mainland	Bacteria; __Proteobacteria; __Gammaproteobacteria
denovo7559	0	0	0	0	0	0	0	0	0	0	0	0	0	0	0	4	0	0	0	0	0	0	0	0	0	0	0	0	0	0	0	0	0	0	0	0	0	0	0	0	Unique A. armata Mainland	Bacteria; __Bacteroidetes; __Flavobacteria; __Flavobacteriales; __Cryomorphaceae
denovo7566	0	0	7	0	0	0	0	3	0	0	3	0	5	0	0	0	0	0	0	0	0	0	0	0	0	0	0	0	0	0	0	0	0	0	0	0	0	0	0	0	Unique A. armata Mainland	Bacteria; __Bacteroidetes; __Sphingobacteriia; __Sphingobacteriales; __Saprospiraceae; __Lewinella
denovo7576	0	0	0	0	0	0	0	1	0	0	0	1	0	0	0	0	0	0	0	0	0	0	0	0	0	0	0	0	0	0	0	0	0	0	0	0	0	0	0	0	Unique A. armata Mainland	Bacteria; __Bacteroidetes; __Sphingobacteriia; __Sphingobacteriales; __Saprospiraceae; __g
denovo7582	0	0	0	1	0	0	0	0	0	0	0	0	0	0	0	1	0	0	0	0	0	0	0	0	0	0	0	0	0	0	0	0	0	0	0	0	0	0	0	0	Unique A. armata Mainland	Bacteria; __Proteobacteria; __Alphaproteobacteria; __Caulobacterales; __Hyphomonadaceae; __Hellea
denovo7583	0	0	0	0	0	0	0	0	0	0	0	0	0	3	0	0	0	0	0	0	0	0	0	0	0	0	0	0	0	0	0	0	0	0	0	0	0	0	0	0	Unique A. armata Mainland	Bacteria; __Proteobacteria
denovo7596	0	0	0	0	0	0	0	0	0	0	0	0	0	0	1	1	0	0	0	0	0	0	0	0	0	0	0	0	0	0	0	0	0	0	0	0	0	0	0	0	Unique A. armata Mainland	Bacteria; __Bacteroidetes; __Sphingobacteriia; __Sphingobacteriales; __Saprospiraceae; __g
denovo7610	0	2	0	2	1	0	0	1	0	2	0	1	0	0	6	0	0	0	0	0	0	0	0	0	0	0	0	0	0	0	0	0	0	0	0	0	0	0	0	0	Unique A. armata Mainland	Bacteria
denovo7649	0	0	0	0	0	0	0	0	0	0	0	0	0	0	2	0	0	0	0	0	0	0	0	0	0	0	0	0	0	0	0	0	0	0	0	0	0	0	0	0	Unique A. armata Mainland	Bacteria; __Proteobacteria; __Alphaproteobacteria
denovo7692	0	0	3	0	0	0	0	0	0	0	0	0	0	0	0	0	0	0	0	0	0	0	0	0	0	0	0	0	0	0	0	0	0	0	0	0	0	0	0	0	Unique A. armata Mainland	Bacteria; __Proteobacteria; __Gammaproteobacteria; __Alteromonadales; __Alteromonadaceae; __Simiduia
denovo7694	0	0	0	0	0	0	0	0	0	0	0	0	3	0	0	0	0	0	0	0	0	0	0	0	0	0	0	0	0	0	0	0	0	0	0	0	0	0	0	0	Unique A. armata Mainland	Bacteria; __Proteobacteria; __Gammaproteobacteria
denovo7705	0	0	0	0	0	0	0	0	0	0	0	0	0	0	2	0	0	0	0	0	0	0	0	0	0	0	0	0	0	0	0	0	0	0	0	0	0	0	0	0	Unique A. armata Mainland	Bacteria; __Bacteroidetes; __Sphingobacteriia; __Sphingobacteriales; __Saprospiraceae; __g
denovo7706	0	0	0	0	0	0	0	0	0	0	0	0	0	0	2	0	0	0	0	0	0	0	0	0	0	0	0	0	0	0	0	0	0	0	0	0	0	0	0	0	Unique A. armata Mainland	Bacteria; __Bacteroidetes; __Flavobacteria; __Flavobacteriales; __Flavobacteriaceae
denovo7735	0	0	0	0	0	0	0	0	0	0	0	0	1	1	0	0	0	0	0	0	0	0	0	0	0	0	0	0	0	0	0	0	0	0	0	0	0	0	0	0	Unique A. armata Mainland	Bacteria; __Bacteroidetes; __Sphingobacteriia; __Sphingobacteriales; __Saprospiraceae; __g
denovo7741	0	1	0	0	0	0	0	0	0	0	0	0	0	0	0	1	0	0	0	0	0	0	0	0	0	0	0	0	0	0	0	0	0	0	0	0	0	0	0	0	Unique A. armata Mainland	Bacteria; __Bacteroidetes
denovo7747	0	0	0	0	0	0	0	0	0	0	0	0	2	0	0	0	0	0	0	0	0	0	0	0	0	0	0	0	0	0	0	0	0	0	0	0	0	0	0	0	Unique A. armata Mainland	Bacteria
denovo7759	0	0	0	0	0	0	0	0	0	0	0	0	0	0	0	2	0	0	0	0	0	0	0	0	0	0	0	0	0	0	0	0	0	0	0	0	0	0	0	0	Unique A. armata Mainland	Bacteria; __Proteobacteria; __Deltaproteobacteria; __Myxococcales; __Sorangiineae; __Sandaracinaceae
denovo7791	0	0	0	0	0	0	1	0	1	0	0	0	1	0	1	0	0	0	0	0	0	0	0	0	0	0	0	0	0	0	0	0	0	0	0	0	0	0	0	0	Unique A. armata Mainland	Bacteria
denovo7804	0	0	0	0	0	0	0	1	0	0	0	0	1	0	0	0	0	0	0	0	0	0	0	0	0	0	0	0	0	0	0	0	0	0	0	0	0	0	0	0	Unique A. armata Mainland	Bacteria; __Bacteroidetes; __Sphingobacteriia; __Sphingobacteriales; __Saprospiraceae; __g
denovo7813	0	0	0	0	0	0	0	0	1	0	0	0	0	0	0	1	0	0	0	0	0	0	0	0	0	0	0	0	0	0	0	0	0	0	0	0	0	0	0	0	Unique A. armata Mainland	Bacteria; __Proteobacteria; __Gammaproteobacteria
denovo7839	0	0	0	0	0	0	0	0	0	0	0	0	0	0	0	2	0	0	0	0	0	0	0	0	0	0	0	0	0	0	0	0	0	0	0	0	0	0	0	0	Unique A. armata Mainland	Bacteria
denovo7844	0	0	0	0	0	0	0	0	3	0	0	0	0	0	0	0	0	0	0	0	0	0	0	0	0	0	0	0	0	0	0	0	0	0	0	0	0	0	0	0	Unique A. armata Mainland	Bacteria; __Planctomycetes; __Pla3_lineage; __o; __f; __g
denovo7886	0	0	0	0	0	0	0	0	0	0	0	0	0	0	3	0	0	0	0	0	0	0	0	0	0	0	0	0	0	0	0	0	0	0	0	0	0	0	0	0	Unique A. armata Mainland	Bacteria; __Bacteroidetes; __Sphingobacteriia; __Sphingobacteriales; __Saprospiraceae; __Rubidimonas
denovo7890	0	0	0	1	0	0	0	0	0	0	0	0	0	0	1	0	0	0	0	0	0	0	0	0	0	0	0	0	0	0	0	0	0	0	0	0	0	0	0	0	Unique A. armata Mainland	Bacteria; __Bacteroidetes
denovo7922	0	0	0	0	0	0	0	0	0	0	0	0	0	2	0	0	0	0	0	0	0	0	0	0	0	0	0	0	0	0	0	0	0	0	0	0	0	0	0	0	Unique A. armata Mainland	Bacteria; __Proteobacteria; __Alphaproteobacteria; __Rhodobacterales; __Rhodobacteraceae
denovo7938	2	0	0	0	0	0	0	0	0	2	0	0	0	72	0	0	0	0	0	0	0	0	0	0	0	0	0	0	0	0	0	0	0	0	0	0	0	0	0	0	Unique A. armata Mainland	Bacteria; __Proteobacteria; __Alphaproteobacteria; __Rhodobacterales; __Rhodobacteraceae
denovo7973	0	0	1	0	0	1	0	0	1	0	0	1	1	0	1	0	0	0	0	0	0	0	0	0	0	0	0	0	0	0	0	0	0	0	0	0	0	0	0	0	Unique A. armata Mainland	Bacteria; __Bacteroidetes; __Sphingobacteriia; __Sphingobacteriales; __Saprospiraceae
denovo7994	0	0	2	0	0	0	0	0	0	0	0	0	0	0	0	0	0	0	0	0	0	0	0	0	0	0	0	0	0	0	0	0	0	0	0	0	0	0	0	0	Unique A. armata Mainland	Bacteria; __Bacteroidetes
denovo8015	0	0	0	0	0	0	0	0	0	0	0	0	0	2	0	0	0	0	0	0	0	0	0	0	0	0	0	0	0	0	0	0	0	0	0	0	0	0	0	0	Unique A. armata Mainland	Bacteria; __Bacteroidetes
denovo8071	1	3	0	1	0	0	0	3	0	4	2	1	0	1	12	3	0	0	0	0	0	0	0	0	0	0	0	0	0	0	0	0	0	0	0	0	0	0	0	0	Unique A. armata Mainland	Bacteria; __Bacteroidetes; __Flavobacteria; __Flavobacteriales; __Flavobacteriaceae
denovo8072	0	0	0	0	0	0	0	0	0	0	0	2	0	0	0	0	0	0	0	0	0	0	0	0	0	0	0	0	0	0	0	0	0	0	0	0	0	0	0	0	Unique A. armata Mainland	Bacteria; __Bacteroidetes; __Sphingobacteriia; __Sphingobacteriales; __Saprospiraceae
denovo8105	0	0	0	0	0	0	0	0	2	0	0	1	0	0	6	0	0	0	0	0	0	0	0	0	0	0	0	0	0	0	0	0	0	0	0	0	0	0	0	0	Unique A. armata Mainland	Bacteria; __Proteobacteria; __Deltaproteobacteria; __Myxococcales; __Haliangiaceae; __Haliangium
denovo8109	0	0	0	0	0	0	0	0	0	0	1	0	0	0	4	0	0	0	0	0	0	0	0	0	0	0	0	0	0	0	0	0	0	0	0	0	0	0	0	0	Unique A. armata Mainland	Bacteria; __Proteobacteria; __Alphaproteobacteria
denovo8114	0	0	0	0	0	0	0	0	0	0	0	0	0	0	5	0	0	0	0	0	0	0	0	0	0	0	0	0	0	0	0	0	0	0	0	0	0	0	0	0	Unique A. armata Mainland	Bacteria; __Proteobacteria; __Gammaproteobacteria; __Thiotrichales; __Thiotrichaceae; __Thiothrix
denovo8116	0	0	0	0	0	0	0	0	0	0	0	0	0	0	4	0	0	0	0	0	0	0	0	0	0	0	0	0	0	0	0	0	0	0	0	0	0	0	0	0	Unique A. armata Mainland	Bacteria; __Bacteroidetes; __Sphingobacteriia; __Sphingobacteriales; __Saprospiraceae; __g
denovo8131	0	0	0	0	0	0	0	0	0	0	1	0	0	0	1	0	0	0	0	0	0	0	0	0	0	0	0	0	0	0	0	0	0	0	0	0	0	0	0	0	Unique A. armata Mainland	Bacteria; __Bacteroidetes; __Sphingobacteriia; __Sphingobacteriales; __Saprospiraceae; __g
denovo8163	0	0	0	0	0	0	0	0	0	0	0	0	0	0	2	0	0	0	0	0	0	0	0	0	0	0	0	0	0	0	0	0	0	0	0	0	0	0	0	0	Unique A. armata Mainland	Bacteria
denovo8180	0	0	0	0	0	0	0	0	0	0	2	0	0	0	0	0	0	0	0	0	0	0	0	0	0	0	0	0	0	0	0	0	0	0	0	0	0	0	0	0	Unique A. armata Mainland	Bacteria
denovo8185	0	1	0	0	0	0	0	0	0	0	0	1	1	0	0	0	0	0	0	0	0	0	0	0	0	0	0	0	0	0	0	0	0	0	0	0	0	0	0	0	Unique A. armata Mainland	Bacteria; __Bacteroidetes; __Sphingobacteriia; __Sphingobacteriales; __Saprospiraceae
denovo8208	0	0	0	0	2	0	0	0	0	0	0	0	0	0	0	0	0	0	0	0	0	0	0	0	0	0	0	0	0	0	0	0	0	0	0	0	0	0	0	0	Unique A. armata Mainland	Bacteria
denovo8215	0	1	0	0	0	0	0	0	0	1	0	0	0	0	0	0	0	0	0	0	0	0	0	0	0	0	0	0	0	0	0	0	0	0	0	0	0	0	0	0	Unique A. armata Mainland	Bacteria; __Bacteroidetes; __Sphingobacteriia; __Sphingobacteriales; __Saprospiraceae; __Lewinella
denovo8226	0	8	0	2	0	3	0	3	0	0	0	0	1	0	0	0	0	0	0	0	0	0	0	0	0	0	0	0	0	0	0	0	0	0	0	0	0	0	0	0	Unique A. armata Mainland	Bacteria; __Bacteroidetes; __Sphingobacteriia; __Sphingobacteriales; __Saprospiraceae; __g
denovo8233	0	0	0	0	0	0	0	0	0	0	0	0	2	0	0	0	0	0	0	0	0	0	0	0	0	0	0	0	0	0	0	0	0	0	0	0	0	0	0	0	Unique A. armata Mainland	Bacteria; __Bacteroidetes; __Sphingobacteriia; __Sphingobacteriales; __Saprospiraceae; __g
denovo8244	0	0	0	0	0	0	0	0	0	2	0	0	1	0	0	0	0	0	0	0	0	0	0	0	0	0	0	0	0	0	0	0	0	0	0	0	0	0	0	0	Unique A. armata Mainland	Bacteria; __Proteobacteria; __Alphaproteobacteria; __Rhodobacterales; __Rhodobacteraceae
denovo8245	0	5	0	3	1	10	0	4	0	10	0	2	19	0	16	3	0	0	0	0	0	0	0	0	0	0	0	0	0	0	0	0	0	0	0	0	0	0	0	0	Unique A. armata Mainland	Bacteria; __Bacteroidetes; __Cytophagia; __Order_II_Incertae_Sedis; __Rhodothermaceae
denovo8279	0	0	0	0	0	0	0	0	0	0	0	0	0	2	0	0	0	0	0	0	0	0	0	0	0	0	0	0	0	0	0	0	0	0	0	0	0	0	0	0	Unique A. armata Mainland	Bacteria
denovo8311	0	9	3	1	0	1	0	28	0	0	0	6	13	0	1	0	0	0	0	0	0	0	0	0	0	0	0	0	0	0	0	0	0	0	0	0	0	0	0	0	Unique A. armata Mainland	Bacteria; __Bacteroidetes; __Sphingobacteriia; __Sphingobacteriales
denovo8314	0	0	0	0	0	0	0	2	0	0	0	0	0	0	0	0	0	0	0	0	0	0	0	0	0	0	0	0	0	0	0	0	0	0	0	0	0	0	0	0	Unique A. armata Mainland	Bacteria; __Bacteroidetes; __Sphingobacteriia; __Sphingobacteriales; __Saprospiraceae
denovo8315	0	0	0	0	0	0	0	1	0	0	0	0	0	0	1	0	0	0	0	0	0	0	0	0	0	0	0	0	0	0	0	0	0	0	0	0	0	0	0	0	Unique A. armata Mainland	Bacteria; __Proteobacteria; __Alphaproteobacteria; __DB1-14; __f; __g
denovo8317	0	0	0	0	0	2	0	0	0	0	0	0	0	0	0	0	0	0	0	0	0	0	0	0	0	0	0	0	0	0	0	0	0	0	0	0	0	0	0	0	Unique A. armata Mainland	Bacteria; __Proteobacteria
denovo8318	0	0	0	0	0	0	0	0	0	0	0	0	0	3	0	0	0	0	0	0	0	0	0	0	0	0	0	0	0	0	0	0	0	0	0	0	0	0	0	0	Unique A. armata Mainland	Bacteria; __Bacteroidetes; __Sphingobacteriia; __Sphingobacteriales; __Saprospiraceae; __g
denovo8337	0	0	0	0	0	0	0	0	0	0	0	0	0	0	2	0	0	0	0	0	0	0	0	0	0	0	0	0	0	0	0	0	0	0	0	0	0	0	0	0	Unique A. armata Mainland	Bacteria; __Bacteroidetes; __Sphingobacteriia; __Sphingobacteriales; __Saprospiraceae; __Rubidimonas
denovo8342	0	0	0	0	0	0	0	0	0	0	0	0	0	0	0	2	0	0	0	0	0	0	0	0	0	0	0	0	0	0	0	0	0	0	0	0	0	0	0	0	Unique A. armata Mainland	Bacteria; __Actinobacteria; __Acidimicrobiia; __Acidimicrobiales; __Sva0996_marine_group; __g
denovo8389	0	0	0	0	0	0	1	0	0	0	0	0	0	0	0	1	0	0	0	0	0	0	0	0	0	0	0	0	0	0	0	0	0	0	0	0	0	0	0	0	Unique A. armata Mainland	Bacteria; __Proteobacteria; __Gammaproteobacteria
denovo8420	0	0	0	0	0	0	0	0	4	0	0	0	0	0	0	0	0	0	0	0	0	0	0	0	0	0	0	0	0	0	0	0	0	0	0	0	0	0	0	0	Unique A. armata Mainland	Bacteria; __Bacteroidetes; __Sphingobacteriia; __Sphingobacteriales; __Saprospiraceae
denovo8452	2	0	0	0	0	0	0	0	0	0	0	0	0	1	0	0	0	0	0	0	0	0	0	0	0	0	0	0	0	0	0	0	0	0	0	0	0	0	0	0	Unique A. armata Mainland	Bacteria; __Proteobacteria; __Gammaproteobacteria; __Order_Incertae_Sedis; __Family_Incertae_Sedis; __Arenicella
denovo8463	0	3	0	3	0	0	0	0	0	0	2	0	0	0	1	0	0	0	0	0	0	0	0	0	0	0	0	0	0	0	0	0	0	0	0	0	0	0	0	0	Unique A. armata Mainland	Bacteria; __Bacteroidetes; __Sphingobacteriia; __Sphingobacteriales; __Saprospiraceae; __g
denovo8497	0	0	0	0	0	0	0	0	0	0	0	0	0	0	11	0	0	0	0	0	0	0	0	0	0	0	0	0	0	0	0	0	0	0	0	0	0	0	0	0	Unique A. armata Mainland	Bacteria; __Proteobacteria; __Epsilonproteobacteria; __Campylobacterales; __Helicobacteraceae; __Sulfurovum
denovo8507	0	0	0	0	0	0	0	0	0	0	0	0	0	3	0	0	0	0	0	0	0	0	0	0	0	0	0	0	0	0	0	0	0	0	0	0	0	0	0	0	Unique A. armata Mainland	Bacteria
denovo8508	0	0	0	0	0	0	0	0	0	0	0	0	4	0	0	0	0	0	0	0	0	0	0	0	0	0	0	0	0	0	0	0	0	0	0	0	0	0	0	0	Unique A. armata Mainland	Bacteria; __Bacteroidetes; __Sphingobacteriia; __Sphingobacteriales; __Saprospiraceae
denovo8526	0	0	0	0	0	0	0	0	0	0	0	0	0	0	2	0	0	0	0	0	0	0	0	0	0	0	0	0	0	0	0	0	0	0	0	0	0	0	0	0	Unique A. armata Mainland	Bacteria; __Proteobacteria; __Alphaproteobacteria; __Caulobacterales; __Hyphomonadaceae; __Robiginitomaculum
denovo8537	0	1	0	0	0	0	0	0	0	0	1	0	3	1	0	0	0	0	0	0	0	0	0	0	0	0	0	0	0	0	0	0	0	0	0	0	0	0	0	0	Unique A. armata Mainland	Bacteria; __Bacteroidetes; __Sphingobacteriia; __Sphingobacteriales; __Saprospiraceae; __g
denovo8540	0	0	0	2	0	0	1	0	0	0	0	0	3	0	0	0	0	0	0	0	0	0	0	0	0	0	0	0	0	0	0	0	0	0	0	0	0	0	0	0	Unique A. armata Mainland	Bacteria; __Proteobacteria; __Deltaproteobacteria; __Myxococcales; __0319-6G20; __g
denovo8561	0	0	0	0	0	0	0	0	0	0	0	0	0	1	0	1	0	0	0	0	0	0	0	0	0	0	0	0	0	0	0	0	0	0	0	0	0	0	0	0	Unique A. armata Mainland	Bacteria; __Bacteroidetes; __Sphingobacteriia; __Sphingobacteriales; __Saprospiraceae; __g
denovo8587	0	0	0	0	0	0	0	0	0	0	0	0	1	0	0	1	0	0	0	0	0	0	0	0	0	0	0	0	0	0	0	0	0	0	0	0	0	0	0	0	Unique A. armata Mainland	Bacteria; __Bacteroidetes; __Sphingobacteriia; __Sphingobacteriales; __Saprospiraceae; __g
denovo8588	0	0	0	0	0	0	0	0	0	0	0	1	0	0	3	0	0	0	0	0	0	0	0	0	0	0	0	0	0	0	0	0	0	0	0	0	0	0	0	0	Unique A. armata Mainland	Bacteria; __Bacteroidetes; __Sphingobacteriia; __Sphingobacteriales
denovo8590	0	0	0	1	3	0	0	0	0	0	0	0	0	0	0	0	0	0	0	0	0	0	0	0	0	0	0	0	0	0	0	0	0	0	0	0	0	0	0	0	Unique A. armata Mainland	Bacteria; __Bacteroidetes; __Sphingobacteriia; __Sphingobacteriales
denovo8607	0	0	0	2	0	0	0	0	0	0	0	0	1	0	0	0	0	0	0	0	0	0	0	0	0	0	0	0	0	0	0	0	0	0	0	0	0	0	0	0	Unique A. armata Mainland	Bacteria; __Proteobacteria; __Deltaproteobacteria; __Myxococcales; __0319-6G20; __g
denovo8616	0	0	0	0	0	0	0	0	0	0	0	0	0	2	0	0	0	0	0	0	0	0	0	0	0	0	0	0	0	0	0	0	0	0	0	0	0	0	0	0	Unique A. armata Mainland	Bacteria; __Bacteroidetes
denovo8626	0	0	0	0	0	0	0	0	0	0	0	2	0	0	0	0	0	0	0	0	0	0	0	0	0	0	0	0	0	0	0	0	0	0	0	0	0	0	0	0	Unique A. armata Mainland	Bacteria; __Proteobacteria; __Gammaproteobacteria; __Alteromonadales
denovo8643	0	0	0	0	0	0	0	0	0	0	0	0	1	0	1	1	0	0	0	0	0	0	0	0	0	0	0	0	0	0	0	0	0	0	0	0	0	0	0	0	Unique A. armata Mainland	Bacteria; __Bacteroidetes; __Sphingobacteriia; __Sphingobacteriales; __Saprospiraceae; __g
denovo8649	0	0	0	0	0	0	0	0	1	0	0	0	2	0	0	0	0	0	0	0	0	0	0	0	0	0	0	0	0	0	0	0	0	0	0	0	0	0	0	0	Unique A. armata Mainland	Bacteria; __Bacteroidetes; __Sphingobacteriia; __Sphingobacteriales; __Saprospiraceae
denovo8652	0	0	0	0	0	0	0	0	0	0	0	0	0	0	0	4	0	0	0	0	0	0	0	0	0	0	0	0	0	0	0	0	0	0	0	0	0	0	0	0	Unique A. armata Mainland	Bacteria; __Proteobacteria
denovo8661	0	0	0	0	0	0	0	0	0	0	0	0	2	1	0	0	0	0	0	0	0	0	0	0	0	0	0	0	0	0	0	0	0	0	0	0	0	0	0	0	Unique A. armata Mainland	Bacteria; __Bacteroidetes
denovo8665	0	0	0	3	0	0	0	0	0	0	0	0	0	0	0	0	0	0	0	0	0	0	0	0	0	0	0	0	0	0	0	0	0	0	0	0	0	0	0	0	Unique A. armata Mainland	Bacteria
denovo8699	0	0	0	0	0	0	0	0	0	0	0	0	0	2	0	0	0	0	0	0	0	0	0	0	0	0	0	0	0	0	0	0	0	0	0	0	0	0	0	0	Unique A. armata Mainland	Bacteria; __Bacteroidetes; __Flavobacteria; __Flavobacteriales; __Flavobacteriaceae; __Stenothermobacter
denovo8716	0	0	0	3	0	0	0	0	0	0	0	0	0	0	0	0	0	0	0	0	0	0	0	0	0	0	0	0	0	0	0	0	0	0	0	0	0	0	0	0	Unique A. armata Mainland	Bacteria; __Planctomycetes; __Planctomycetacia; __Planctomycetales; __Planctomycetaceae; __Blastopirellula
denovo8917	0	0	0	0	0	0	0	2	0	0	0	0	1	0	2	0	0	0	0	0	0	0	0	0	0	0	0	0	0	0	0	0	0	0	0	0	0	0	0	0	Unique A. armata Mainland	Bacteria
denovo8926	0	1	0	1	0	1	0	0	0	0	2	0	0	0	0	1	0	0	0	0	0	0	0	0	0	0	0	0	0	0	0	0	0	0	0	0	0	0	0	0	Unique A. armata Mainland	Bacteria; __Bacteroidetes; __Sphingobacteriia; __Sphingobacteriales; __Saprospiraceae; __g
denovo8995	0	0	0	0	0	0	0	0	0	0	0	0	0	0	1	1	0	0	0	0	0	0	0	0	0	0	0	0	0	0	0	0	0	0	0	0	0	0	0	0	Unique A. armata Mainland	Bacteria
denovo9050	16	0	0	0	5	0	1	0	0	0	1	0	0	252	0	3	0	0	0	0	0	0	0	0	0	0	0	0	0	0	0	0	0	0	0	0	0	0	0	0	Unique A. armata Mainland	Bacteria; __Bacteroidetes; __Sphingobacteriia; __Sphingobacteriales; __Saprospiraceae; __Aureispira
denovo9072	0	0	0	0	0	0	1	0	0	0	0	0	0	0	0	1	0	0	0	0	0	0	0	0	0	0	0	0	0	0	0	0	0	0	0	0	0	0	0	0	Unique A. armata Mainland	Bacteria; __Proteobacteria; __Alphaproteobacteria; __Rhodobacterales; __Rhodobacteraceae
denovo9095	2	0	0	0	0	0	0	0	0	0	1	0	0	0	0	2	0	0	0	0	0	0	0	0	0	0	0	0	0	0	0	0	0	0	0	0	0	0	0	0	Unique A. armata Mainland	Bacteria; __Proteobacteria; __Gammaproteobacteria; __Alteromonadales; __Alteromonadaceae
denovo9100	2	2	0	5	3	2	2	0	0	0	0	0	0	1	0	7	0	0	0	0	0	0	0	0	0	0	0	0	0	0	0	0	0	0	0	0	0	0	0	0	Unique A. armata Mainland	Bacteria; __Bacteroidetes; __Sphingobacteriia; __Sphingobacteriales; __Saprospiraceae; __g
denovo9116	0	0	0	0	0	0	0	0	0	1	0	0	0	0	0	1	0	0	0	0	0	0	0	0	0	0	0	0	0	0	0	0	0	0	0	0	0	0	0	0	Unique A. armata Mainland	Bacteria; __Bacteroidetes
denovo9119	0	0	0	0	0	0	0	0	0	0	0	0	0	0	0	2	0	0	0	0	0	0	0	0	0	0	0	0	0	0	0	0	0	0	0	0	0	0	0	0	Unique A. armata Mainland	Bacteria; __Bacteroidetes; __Flavobacteria; __Flavobacteriales; __Cryomorphaceae; __NS7_marine_group
denovo9121	0	0	0	0	0	0	0	0	0	0	2	0	0	0	0	1	0	0	0	0	0	0	0	0	0	0	0	0	0	0	0	0	0	0	0	0	0	0	0	0	Unique A. armata Mainland	Bacteria; __Bacteroidetes; __Sphingobacteriia; __Sphingobacteriales; __Saprospiraceae; __g
denovo9125	0	0	0	0	0	0	0	0	0	0	0	0	3	0	0	0	0	0	0	0	0	0	0	0	0	0	0	0	0	0	0	0	0	0	0	0	0	0	0	0	Unique A. armata Mainland	Bacteria; __Proteobacteria; __Alphaproteobacteria
denovo9141	0	0	0	0	0	0	0	0	0	0	0	0	1	0	1	0	0	0	0	0	0	0	0	0	0	0	0	0	0	0	0	0	0	0	0	0	0	0	0	0	Unique A. armata Mainland	Bacteria; __Planctomycetes; __Planctomycetacia; __Planctomycetales; __Planctomycetaceae
denovo9149	0	0	0	0	0	0	0	0	0	0	0	0	2	0	0	0	0	0	0	0	0	0	0	0	0	0	0	0	0	0	0	0	0	0	0	0	0	0	0	0	Unique A. armata Mainland	Bacteria
denovo9157	3	0	0	0	0	0	0	0	0	0	0	0	0	1	0	0	0	0	0	0	0	0	0	0	0	0	0	0	0	0	0	0	0	0	0	0	0	0	0	0	Unique A. armata Mainland	Bacteria; __Proteobacteria; __Alphaproteobacteria; __Parvularculales; __Parvularculaceae; __Parvularcula
denovo9177	0	0	0	0	0	5	0	0	0	0	0	0	0	0	0	0	0	0	0	0	0	0	0	0	0	0	0	0	0	0	0	0	0	0	0	0	0	0	0	0	Unique A. armata Mainland	Bacteria; __Bacteroidetes; __Flavobacteria; __Flavobacteriales; __Flavobacteriaceae
denovo9179	0	0	0	0	0	0	0	0	0	0	0	0	0	0	0	2	0	0	0	0	0	0	0	0	0	0	0	0	0	0	0	0	0	0	0	0	0	0	0	0	Unique A. armata Mainland	Bacteria; __Proteobacteria
denovo9190	0	2	0	1	0	0	1	0	1	2	0	0	10	2	0	21	0	0	0	0	0	0	0	0	0	0	0	0	0	0	0	0	0	0	0	0	0	0	0	0	Unique A. armata Mainland	Bacteria; __Actinobacteria; __Acidimicrobiia; __Acidimicrobiales; __uncultured; __g
denovo9201	0	0	0	0	0	0	0	0	0	0	0	2	0	0	0	0	0	0	0	0	0	0	0	0	0	0	0	0	0	0	0	0	0	0	0	0	0	0	0	0	Unique A. armata Mainland	Bacteria; __Bacteroidetes
denovo9202	0	0	0	0	0	0	0	0	0	0	0	2	0	0	0	0	0	0	0	0	0	0	0	0	0	0	0	0	0	0	0	0	0	0	0	0	0	0	0	0	Unique A. armata Mainland	Bacteria; __Bacteroidetes; __Sphingobacteriia; __Sphingobacteriales; __Saprospiraceae; __g
denovo9203	0	0	0	0	0	0	0	0	0	0	0	0	0	0	3	0	0	0	0	0	0	0	0	0	0	0	0	0	0	0	0	0	0	0	0	0	0	0	0	0	Unique A. armata Mainland	Bacteria; __Bacteroidetes; __Sphingobacteriia; __Sphingobacteriales; __Saprospiraceae; __g
denovo9209	0	0	0	0	0	0	0	0	0	0	0	0	0	1	1	0	0	0	0	0	0	0	0	0	0	0	0	0	0	0	0	0	0	0	0	0	0	0	0	0	Unique A. armata Mainland	Bacteria; __Proteobacteria; __Gammaproteobacteria
denovo9217	0	0	0	0	2	0	0	0	0	1	0	0	0	0	0	2	0	0	0	0	0	0	0	0	0	0	0	0	0	0	0	0	0	0	0	0	0	0	0	0	Unique A. armata Mainland	Bacteria; __Proteobacteria; __Gammaproteobacteria
denovo9228	0	0	0	0	0	0	0	0	0	0	0	0	2	0	0	0	0	0	0	0	0	0	0	0	0	0	0	0	0	0	0	0	0	0	0	0	0	0	0	0	Unique A. armata Mainland	Bacteria
denovo9230	0	0	0	0	0	0	0	0	0	0	0	0	0	3	0	0	0	0	0	0	0	0	0	0	0	0	0	0	0	0	0	0	0	0	0	0	0	0	0	0	Unique A. armata Mainland	Bacteria; __Proteobacteria; __Deltaproteobacteria; __Myxococcales; __0319-6G20; __g
denovo9245	0	0	0	0	0	0	0	0	0	0	0	0	0	2	0	0	0	0	0	0	0	0	0	0	0	0	0	0	0	0	0	0	0	0	0	0	0	0	0	0	Unique A. armata Mainland	Bacteria; __Bacteroidetes; __Sphingobacteriia; __Sphingobacteriales; __Saprospiraceae
denovo9249	0	0	0	0	0	0	0	0	0	0	0	0	2	0	0	0	0	0	0	0	0	0	0	0	0	0	0	0	0	0	0	0	0	0	0	0	0	0	0	0	Unique A. armata Mainland	Bacteria; __Bacteroidetes; __Sphingobacteriia; __Sphingobacteriales; __Saprospiraceae; __g
denovo9272	0	0	0	0	0	0	0	0	0	0	0	0	0	3	0	0	0	0	0	0	0	0	0	0	0	0	0	0	0	0	0	0	0	0	0	0	0	0	0	0	Unique A. armata Mainland	Bacteria; __Proteobacteria; __Alphaproteobacteria
denovo9275	1	4	0	0	1	0	1	0	0	2	1	0	28	1	0	0	0	0	0	0	0	0	0	0	0	0	0	0	0	0	0	0	0	0	0	0	0	0	0	0	Unique A. armata Mainland	Bacteria; __Bacteroidetes; __Sphingobacteriia; __Sphingobacteriales; __Saprospiraceae
denovo9347	0	0	0	2	0	0	0	0	0	0	0	0	0	1	0	0	0	0	0	0	0	0	0	0	0	0	0	0	0	0	0	0	0	0	0	0	0	0	0	0	Unique A. armata Mainland	Bacteria; __Proteobacteria; __Alphaproteobacteria; __DB1-14; __f; __g
denovo9371	0	0	0	0	0	0	0	0	0	3	0	0	0	0	0	0	0	0	0	0	0	0	0	0	0	0	0	0	0	0	0	0	0	0	0	0	0	0	0	0	Unique A. armata Mainland	Bacteria
denovo9400	1	0	0	0	0	0	0	0	0	0	0	1	0	2	0	0	0	0	0	0	0	0	0	0	0	0	0	0	0	0	0	0	0	0	0	0	0	0	0	0	Unique A. armata Mainland	Bacteria; __Proteobacteria; __Gammaproteobacteria
denovo9445	0	0	0	0	0	0	0	0	0	0	0	0	0	0	0	3	0	0	0	0	0	0	0	0	0	0	0	0	0	0	0	0	0	0	0	0	0	0	0	0	Unique A. armata Mainland	Bacteria
denovo9498	0	0	0	2	3	0	0	0	0	0	0	0	0	0	0	0	0	0	0	0	0	0	0	0	0	0	0	0	0	0	0	0	0	0	0	0	0	0	0	0	Unique A. armata Mainland	Bacteria; __Bacteroidetes
denovo9521	0	0	0	0	0	0	2	0	0	0	0	0	0	1	0	2	0	0	0	0	0	0	0	0	0	0	0	0	0	0	0	0	0	0	0	0	0	0	0	0	Unique A. armata Mainland	Bacteria; __Proteobacteria; __Gammaproteobacteria
denovo9528	0	0	2	0	0	0	1	0	0	0	0	0	0	0	0	0	0	0	0	0	0	0	0	0	0	0	0	0	0	0	0	0	0	0	0	0	0	0	0	0	Unique A. armata Mainland	Bacteria; __Proteobacteria; __Alphaproteobacteria; __Caulobacterales; __Hyphomonadaceae; __Hellea
denovo9543	0	0	0	0	0	0	0	0	0	0	0	0	0	0	0	2	0	0	0	0	0	0	0	0	0	0	0	0	0	0	0	0	0	0	0	0	0	0	0	0	Unique A. armata Mainland	Bacteria; __Bacteroidetes; __Sphingobacteriia; __Sphingobacteriales; __Saprospiraceae; __g
denovo9550	0	0	0	0	0	0	0	1	0	0	0	0	0	0	1	1	0	0	0	0	0	0	0	0	0	0	0	0	0	0	0	0	0	0	0	0	0	0	0	0	Unique A. armata Mainland	Bacteria
denovo9586	0	0	0	0	0	0	3	0	1	0	0	0	0	0	0	1	0	0	0	0	0	0	0	0	0	0	0	0	0	0	0	0	0	0	0	0	0	0	0	0	Unique A. armata Mainland	Bacteria; __Proteobacteria; __TA18; __o; __f; __g
denovo9590	0	1	0	0	0	0	0	0	0	0	0	1	0	0	0	0	0	0	0	0	0	0	0	0	0	0	0	0	0	0	0	0	0	0	0	0	0	0	0	0	Unique A. armata Mainland	Bacteria; __Proteobacteria; __Gammaproteobacteria; __Alteromonadales; __Alteromonadaceae
denovo9602	0	0	0	0	0	0	0	0	0	0	0	0	0	0	0	2	0	0	0	0	0	0	0	0	0	0	0	0	0	0	0	0	0	0	0	0	0	0	0	0	Unique A. armata Mainland	Bacteria; __Bacteroidetes; __Flavobacteria; __Flavobacteriales; __Flavobacteriaceae
denovo9615	0	0	0	0	0	0	0	0	0	0	0	0	0	2	0	0	0	0	0	0	0	0	0	0	0	0	0	0	0	0	0	0	0	0	0	0	0	0	0	0	Unique A. armata Mainland	Bacteria; __Bacteroidetes; __Flavobacteria; __Flavobacteriales; __Flavobacteriaceae
denovo9620	0	2	0	0	0	0	2	0	0	0	0	1	0	0	0	2	0	0	0	0	0	0	0	0	0	0	0	0	0	0	0	0	0	0	0	0	0	0	0	0	Unique A. armata Mainland	Bacteria; __Bacteroidetes; __Sphingobacteriia; __Sphingobacteriales; __Chitinophagaceae; __g
denovo9631	0	0	0	0	0	0	0	0	0	0	0	0	0	0	2	0	0	0	0	0	0	0	0	0	0	0	0	0	0	0	0	0	0	0	0	0	0	0	0	0	Unique A. armata Mainland	Bacteria; __Bacteroidetes
denovo9662	0	0	0	0	2	0	0	0	0	0	0	0	0	0	0	0	0	0	0	0	0	0	0	0	0	0	0	0	0	0	0	0	0	0	0	0	0	0	0	0	Unique A. armata Mainland	Bacteria; __Bacteroidetes; __Flavobacteria; __Flavobacteriales; __Flavobacteriaceae; __Krokinobacter
denovo9669	0	0	0	0	0	0	0	0	0	0	0	0	2	0	0	0	0	0	0	0	0	0	0	0	0	0	0	0	0	0	0	0	0	0	0	0	0	0	0	0	Unique A. armata Mainland	Bacteria; __Proteobacteria; __Gammaproteobacteria
denovo9688	0	0	0	0	0	0	0	0	0	0	0	0	2	0	0	0	0	0	0	0	0	0	0	0	0	0	0	0	0	0	0	0	0	0	0	0	0	0	0	0	Unique A. armata Mainland	Bacteria; __Proteobacteria; __Deltaproteobacteria; __SAR324_clade(Marine_group_B); __f; __g
denovo9689	0	0	0	0	0	0	0	1	0	0	0	0	0	0	2	0	0	0	0	0	0	0	0	0	0	0	0	0	0	0	0	0	0	0	0	0	0	0	0	0	Unique A. armata Mainland	Bacteria
denovo9697	0	0	0	0	0	0	0	0	0	0	0	0	0	0	0	2	0	0	0	0	0	0	0	0	0	0	0	0	0	0	0	0	0	0	0	0	0	0	0	0	Unique A. armata Mainland	Bacteria; __Bacteroidetes; __Sphingobacteriia; __Sphingobacteriales
denovo9706	0	0	0	0	0	0	0	0	0	0	0	0	0	1	0	1	0	0	0	0	0	0	0	0	0	0	0	0	0	0	0	0	0	0	0	0	0	0	0	0	Unique A. armata Mainland	Bacteria; __Proteobacteria; __Alphaproteobacteria; __Sphingomonadales
denovo9707	0	1	0	0	0	0	3	0	0	0	0	0	0	0	6	1	0	0	0	0	0	0	0	0	0	0	0	0	0	0	0	0	0	0	0	0	0	0	0	0	Unique A. armata Mainland	Bacteria; __Proteobacteria; __TA18; __o; __f; __g
denovo9719	0	0	0	0	0	0	0	0	0	0	0	0	14	0	0	0	0	0	0	0	0	0	0	0	0	0	0	0	0	0	0	0	0	0	0	0	0	0	0	0	Unique A. armata Mainland	Bacteria; __Proteobacteria; __Gammaproteobacteria
denovo9730	0	0	0	0	0	0	0	0	0	0	0	0	3	0	0	0	0	0	0	0	0	0	0	0	0	0	0	0	0	0	0	0	0	0	0	0	0	0	0	0	Unique A. armata Mainland	Bacteria; __Bacteroidetes; __Class_Incertae_Sedis; __Order_Incertae_Sedis; __Family_Incertae_Sedis; __Prolixibacter
denovo9745	0	0	0	0	1	0	0	1	0	0	0	0	0	0	0	0	0	0	0	0	0	0	0	0	0	0	0	0	0	0	0	0	0	0	0	0	0	0	0	0	Unique A. armata Mainland	Bacteria; __Bacteroidetes
denovo9768	0	0	0	0	0	0	0	0	1	0	0	1	0	0	0	0	0	0	0	0	0	0	0	0	0	0	0	0	0	0	0	0	0	0	0	0	0	0	0	0	Unique A. armata Mainland	Bacteria; __Proteobacteria; __Deltaproteobacteria; __Myxococcales; __Sorangiineae; __Sandaracinaceae
denovo9770	0	0	0	1	1	0	0	0	0	0	0	0	0	0	0	0	0	0	0	0	0	0	0	0	0	0	0	0	0	0	0	0	0	0	0	0	0	0	0	0	Unique A. armata Mainland	Bacteria; __Proteobacteria; __Alphaproteobacteria
denovo9771	0	0	0	0	2	0	0	0	0	0	0	0	0	0	0	0	0	0	0	0	0	0	0	0	0	0	0	0	0	0	0	0	0	0	0	0	0	0	0	0	Unique A. armata Mainland	Bacteria; __Bacteroidetes
denovo9782	0	0	0	0	0	0	0	0	0	0	0	2	0	0	0	0	0	0	0	0	0	0	0	0	0	0	0	0	0	0	0	0	0	0	0	0	0	0	0	0	Unique A. armata Mainland	Bacteria; __Bacteroidetes; __Sphingobacteriia; __Sphingobacteriales; __Saprospiraceae; __Rubidimonas
denovo9789	0	2	0	0	0	1	0	0	0	0	0	0	2	0	0	0	0	0	0	0	0	0	0	0	0	0	0	0	0	0	0	0	0	0	0	0	0	0	0	0	Unique A. armata Mainland	Bacteria; __Bacteroidetes; __Sphingobacteriia; __Sphingobacteriales; __Saprospiraceae
denovo9791	0	0	1	0	0	0	0	0	1	0	0	0	2	2	1	0	0	0	0	0	0	0	0	0	0	0	0	0	0	0	0	0	0	0	0	0	0	0	0	0	Unique A. armata Mainland	Bacteria
denovo9796	0	0	0	0	0	0	0	0	0	2	0	0	0	0	0	0	0	0	0	0	0	0	0	0	0	0	0	0	0	0	0	0	0	0	0	0	0	0	0	0	Unique A. armata Mainland	Bacteria; __Proteobacteria; __Gammaproteobacteria
denovo9807	0	0	0	0	0	0	0	0	0	0	0	0	0	2	0	0	0	0	0	0	0	0	0	0	0	0	0	0	0	0	0	0	0	0	0	0	0	0	0	0	Unique A. armata Mainland	Bacteria; __Proteobacteria; __Gammaproteobacteria
denovo9825	1	0	0	0	0	0	0	0	1	0	0	0	0	0	0	0	0	0	0	0	0	0	0	0	0	0	0	0	0	0	0	0	0	0	0	0	0	0	0	0	Unique A. armata Mainland	Bacteria; __Bacteroidetes; __Sphingobacteriia; __Sphingobacteriales; __Saprospiraceae; __g
denovo9849	0	0	0	0	0	0	0	0	0	0	0	0	0	2	0	0	0	0	0	0	0	0	0	0	0	0	0	0	0	0	0	0	0	0	0	0	0	0	0	0	Unique A. armata Mainland	Bacteria; __Proteobacteria; __Epsilonproteobacteria; __Campylobacterales; __Helicobacteraceae
denovo9883	0	0	0	0	0	0	0	0	0	0	0	0	3	0	0	0	0	0	0	0	0	0	0	0	0	0	0	0	0	0	0	0	0	0	0	0	0	0	0	0	Unique A. armata Mainland	Bacteria; __Bacteroidetes; __Sphingobacteriia; __Sphingobacteriales; __Saprospiraceae; __g
denovo9902	0	0	0	0	0	0	2	0	0	0	0	0	0	0	0	0	0	0	0	0	0	0	0	0	0	0	0	0	0	0	0	0	0	0	0	0	0	0	0	0	Unique A. armata Mainland	Bacteria
denovo9913	0	1	0	0	0	4	4	0	2	0	1	0	4	1	0	8	0	0	0	0	0	0	0	0	0	0	0	0	0	0	0	0	0	0	0	0	0	0	0	0	Unique A. armata Mainland	Bacteria; __Bacteroidetes; __Sphingobacteriia; __Sphingobacteriales; __Chitinophagaceae; __g
denovo9936	0	0	0	0	0	0	0	0	0	0	0	0	0	4	0	0	0	0	0	0	0	0	0	0	0	0	0	0	0	0	0	0	0	0	0	0	0	0	0	0	Unique A. armata Mainland	Bacteria
denovo10002	0	1	0	0	0	0	0	0	0	0	0	0	0	0	0	3	0	0	0	0	0	0	0	0	0	0	0	0	0	0	0	0	0	0	0	0	0	0	0	0	Unique A. armata Mainland	Bacteria; __Proteobacteria; __Alphaproteobacteria
denovo10029	0	0	3	0	0	0	0	0	0	0	0	0	0	0	0	0	0	0	0	0	0	0	0	0	0	0	0	0	0	0	0	0	0	0	0	0	0	0	0	0	Unique A. armata Mainland	Bacteria; __Proteobacteria; __Alphaproteobacteria; __DB1-14; __f; __g
denovo10033	2	1	1	1	5	4	3	0	1	3	2	4	3	2	24	5	0	0	0	0	0	0	0	0	0	0	0	0	0	0	0	0	0	0	0	0	0	0	0	0	Unique A. armata Mainland	Bacteria; __Proteobacteria; __Deltaproteobacteria; __Myxococcales; __0319-6G20; __g
denovo10050	0	0	0	0	0	0	0	0	0	0	0	0	0	3	0	0	0	0	0	0	0	0	0	0	0	0	0	0	0	0	0	0	0	0	0	0	0	0	0	0	Unique A. armata Mainland	Bacteria
denovo10070	0	0	0	0	0	0	2	0	0	0	0	0	0	0	0	0	0	0	0	0	0	0	0	0	0	0	0	0	0	0	0	0	0	0	0	0	0	0	0	0	Unique A. armata Mainland	Bacteria; __Proteobacteria; __Gammaproteobacteria
denovo10075	0	0	0	0	0	0	0	0	0	0	0	0	0	0	6	0	0	0	0	0	0	0	0	0	0	0	0	0	0	0	0	0	0	0	0	0	0	0	0	0	Unique A. armata Mainland	Bacteria; __Bacteroidetes; __Cytophagia; __Order_III_Incertae_Sedis; __Family_Incertae_Sedis
denovo10090	1	0	0	0	0	0	1	0	0	0	0	0	0	4	0	0	0	0	0	0	0	0	0	0	0	0	0	0	0	0	0	0	0	0	0	0	0	0	0	0	Unique A. armata Mainland	Bacteria; __Proteobacteria; __Alphaproteobacteria; __DB1-14; __f; __g
denovo10099	0	0	0	0	0	0	0	0	0	0	0	0	0	2	0	0	0	0	0	0	0	0	0	0	0	0	0	0	0	0	0	0	0	0	0	0	0	0	0	0	Unique A. armata Mainland	Bacteria; __Bacteroidetes; __Flavobacteria; __Flavobacteriales; __Flavobacteriaceae
denovo10106	0	0	2	0	0	0	0	0	0	0	0	0	0	0	0	0	0	0	0	0	0	0	0	0	0	0	0	0	0	0	0	0	0	0	0	0	0	0	0	0	Unique A. armata Mainland	Bacteria; __Bacteroidetes; __Sphingobacteriia; __Sphingobacteriales; __Saprospiraceae
denovo10115	0	0	0	0	0	0	0	0	0	0	0	0	2	0	0	0	0	0	0	0	0	0	0	0	0	0	0	0	0	0	0	0	0	0	0	0	0	0	0	0	Unique A. armata Mainland	Bacteria; __Bacteroidetes; __Sphingobacteriia; __Sphingobacteriales; __Saprospiraceae; __g
denovo10126	0	0	0	0	0	0	0	0	0	0	0	0	0	3	0	0	0	0	0	0	0	0	0	0	0	0	0	0	0	0	0	0	0	0	0	0	0	0	0	0	Unique A. armata Mainland	Bacteria; __Proteobacteria; __Gammaproteobacteria
denovo10131	0	0	0	0	0	0	0	0	0	0	3	0	0	0	0	0	0	0	0	0	0	0	0	0	0	0	0	0	0	0	0	0	0	0	0	0	0	0	0	0	Unique A. armata Mainland	Bacteria; __Bacteroidetes
denovo10144	0	0	0	0	0	0	0	0	0	0	0	0	2	0	0	0	0	0	0	0	0	0	0	0	0	0	0	0	0	0	0	0	0	0	0	0	0	0	0	0	Unique A. armata Mainland	Bacteria; __Proteobacteria
denovo10172	0	0	0	0	0	0	0	0	0	0	0	0	0	2	0	0	0	0	0	0	0	0	0	0	0	0	0	0	0	0	0	0	0	0	0	0	0	0	0	0	Unique A. armata Mainland	Bacteria; __Bacteroidetes; __Flavobacteria; __Flavobacteriales; __Flavobacteriaceae
denovo10176	0	0	0	0	0	0	0	0	0	0	0	0	1	0	0	1	0	0	0	0	0	0	0	0	0	0	0	0	0	0	0	0	0	0	0	0	0	0	0	0	Unique A. armata Mainland	Bacteria; __Bacteroidetes; __Flavobacteria; __Flavobacteriales; __Flavobacteriaceae
denovo10184	0	0	0	0	0	0	0	0	0	0	2	0	0	0	0	0	0	0	0	0	0	0	0	0	0	0	0	0	0	0	0	0	0	0	0	0	0	0	0	0	Unique A. armata Mainland	Bacteria; __Bacteroidetes; __Flavobacteria; __Flavobacteriales; __Flavobacteriaceae
denovo10186	0	0	0	0	0	0	0	1	1	1	1	0	0	0	0	0	0	0	0	0	0	0	0	0	0	0	0	0	0	0	0	0	0	0	0	0	0	0	0	0	Unique A. armata Mainland	Bacteria; __Proteobacteria; __Deltaproteobacteria
denovo10203	0	1	0	0	0	0	0	0	0	0	0	0	0	0	0	1	0	0	0	0	0	0	0	0	0	0	0	0	0	0	0	0	0	0	0	0	0	0	0	0	Unique A. armata Mainland	Bacteria; __Deinococcus-Thermus; __Deinococci; __Deinococcales; __Trueperaceae; __Truepera
denovo10213	0	1	0	2	0	0	0	0	0	0	0	0	0	0	0	0	0	0	0	0	0	0	0	0	0	0	0	0	0	0	0	0	0	0	0	0	0	0	0	0	Unique A. armata Mainland	Bacteria; __Bacteroidetes; __Sphingobacteriia; __Sphingobacteriales; __Saprospiraceae; __g
denovo10228	0	0	0	0	0	0	0	0	0	0	0	0	1	0	1	0	0	0	0	0	0	0	0	0	0	0	0	0	0	0	0	0	0	0	0	0	0	0	0	0	Unique A. armata Mainland	Bacteria; __Bacteroidetes; __Sphingobacteriia; __Sphingobacteriales; __Saprospiraceae; __g
denovo10255	0	0	0	0	0	0	0	0	0	0	0	0	0	0	2	0	0	0	0	0	0	0	0	0	0	0	0	0	0	0	0	0	0	0	0	0	0	0	0	0	Unique A. armata Mainland	Bacteria
denovo10272	0	0	0	0	0	0	0	0	0	0	0	0	0	0	2	0	0	0	0	0	0	0	0	0	0	0	0	0	0	0	0	0	0	0	0	0	0	0	0	0	Unique A. armata Mainland	Bacteria; __Bacteroidetes
denovo10288	0	0	0	0	0	0	0	0	0	0	0	0	2	0	0	0	0	0	0	0	0	0	0	0	0	0	0	0	0	0	0	0	0	0	0	0	0	0	0	0	Unique A. armata Mainland	Bacteria; __Proteobacteria
denovo10289	0	0	0	0	0	0	0	0	0	0	0	0	2	0	0	0	0	0	0	0	0	0	0	0	0	0	0	0	0	0	0	0	0	0	0	0	0	0	0	0	Unique A. armata Mainland	Bacteria; __Planctomycetes; __Planctomycetacia; __Planctomycetales; __Planctomycetaceae; __Blastopirellula
denovo10305	0	0	0	0	0	0	0	0	1	0	0	0	0	0	0	1	0	0	0	0	0	0	0	0	0	0	0	0	0	0	0	0	0	0	0	0	0	0	0	0	Unique A. armata Mainland	Bacteria; __Proteobacteria; __Gammaproteobacteria
denovo10386	0	0	0	0	0	0	0	0	0	0	0	0	0	2	0	0	0	0	0	0	0	0	0	0	0	0	0	0	0	0	0	0	0	0	0	0	0	0	0	0	Unique A. armata Mainland	Bacteria; __Bacteroidetes; __Sphingobacteriia; __Sphingobacteriales; __Saprospiraceae
denovo10417	0	0	0	0	0	0	0	1	0	1	0	0	0	0	0	0	0	0	0	0	0	0	0	0	0	0	0	0	0	0	0	0	0	0	0	0	0	0	0	0	Unique A. armata Mainland	Bacteria; __Proteobacteria; __Alphaproteobacteria
denovo10418	0	0	0	2	0	0	0	0	0	0	0	0	0	0	0	0	0	0	0	0	0	0	0	0	0	0	0	0	0	0	0	0	0	0	0	0	0	0	0	0	Unique A. armata Mainland	Bacteria; __Bacteroidetes; __Cytophagia; __Cytophagales; __Flammeovirgaceae; __Candidatus_Amoebophilus
denovo10422	0	0	0	0	0	0	0	0	0	0	0	2	0	0	0	0	0	0	0	0	0	0	0	0	0	0	0	0	0	0	0	0	0	0	0	0	0	0	0	0	Unique A. armata Mainland	Bacteria; __Proteobacteria; __Gammaproteobacteria
denovo10441	0	0	0	0	0	0	0	0	0	0	0	0	5	0	0	0	0	0	0	0	0	0	0	0	0	0	0	0	0	0	0	0	0	0	0	0	0	0	0	0	Unique A. armata Mainland	Bacteria; __Proteobacteria; __Deltaproteobacteria; __Bdellovibrionales; __Bdellovibrionaceae; __OM27_clade
denovo10444	0	0	0	0	0	0	0	0	0	0	0	0	3	0	2	0	0	0	0	0	0	0	0	0	0	0	0	0	0	0	0	0	0	0	0	0	0	0	0	0	Unique A. armata Mainland	Bacteria; __Bacteroidetes
denovo10445	0	0	0	0	0	0	0	0	0	0	0	0	9	0	0	0	0	0	0	0	0	0	0	0	0	0	0	0	0	0	0	0	0	0	0	0	0	0	0	0	Unique A. armata Mainland	Bacteria; __Bacteroidetes; __Flavobacteria; __Flavobacteriales; __Flavobacteriaceae
denovo10476	0	0	0	0	0	0	0	0	0	0	0	0	0	2	0	0	0	0	0	0	0	0	0	0	0	0	0	0	0	0	0	0	0	0	0	0	0	0	0	0	Unique A. armata Mainland	Bacteria; __Proteobacteria; __Alphaproteobacteria; __Rhodobacterales; __Rhodobacteraceae
denovo10481	0	0	0	0	0	0	0	0	0	0	0	0	0	2	0	0	0	0	0	0	0	0	0	0	0	0	0	0	0	0	0	0	0	0	0	0	0	0	0	0	Unique A. armata Mainland	Bacteria; __Bacteroidetes; __Flavobacteria; __Flavobacteriales; __NS9_marine_group; __g
denovo10484	0	0	0	0	0	0	0	0	1	0	0	0	0	0	0	1	0	0	0	0	0	0	0	0	0	0	0	0	0	0	0	0	0	0	0	0	0	0	0	0	Unique A. armata Mainland	Bacteria; __Proteobacteria
denovo10501	0	2	0	0	0	0	0	0	0	0	0	0	0	0	0	0	0	0	0	0	0	0	0	0	0	0	0	0	0	0	0	0	0	0	0	0	0	0	0	0	Unique A. armata Mainland	Bacteria; __Bacteroidetes; __Sphingobacteriia; __Sphingobacteriales; __Saprospiraceae
denovo10502	0	0	0	0	2	0	2	0	1	0	0	0	0	0	0	0	0	0	0	0	0	0	0	0	0	0	0	0	0	0	0	0	0	0	0	0	0	0	0	0	Unique A. armata Mainland	Bacteria; __Proteobacteria; __Deltaproteobacteria; __Myxococcales; __0319-6G20; __g
denovo10523	1	0	0	0	0	0	0	0	0	0	0	0	0	1	0	0	0	0	0	0	0	0	0	0	0	0	0	0	0	0	0	0	0	0	0	0	0	0	0	0	Unique A. armata Mainland	Bacteria; __Proteobacteria; __Gammaproteobacteria; __Chromatiales; __Granulosicoccaceae; __Granulosicoccus
denovo10556	0	0	0	0	0	0	0	0	0	0	0	0	0	0	2	0	0	0	0	0	0	0	0	0	0	0	0	0	0	0	0	0	0	0	0	0	0	0	0	0	Unique A. armata Mainland	Bacteria
denovo10571	0	0	0	0	2	0	0	0	0	0	0	0	0	0	0	0	0	0	0	0	0	0	0	0	0	0	0	0	0	0	0	0	0	0	0	0	0	0	0	0	Unique A. armata Mainland	Bacteria; __Planctomycetes; __Planctomycetacia; __Planctomycetales; __Planctomycetaceae; __Rhodopirellula
denovo10580	0	0	0	0	0	0	0	0	0	0	0	1	0	0	0	3	0	0	0	0	0	0	0	0	0	0	0	0	0	0	0	0	0	0	0	0	0	0	0	0	Unique A. armata Mainland	Bacteria; __Bacteroidetes; __Flavobacteria; __Flavobacteriales; __Flavobacteriaceae
denovo10617	0	0	2	0	0	0	0	0	0	0	0	0	0	0	0	0	0	0	0	0	0	0	0	0	0	0	0	0	0	0	0	0	0	0	0	0	0	0	0	0	Unique A. armata Mainland	Bacteria; __Proteobacteria; __Gammaproteobacteria; __Alteromonadales; __Alteromonadaceae; __Simiduia
denovo10625	0	0	2	0	0	0	0	0	0	0	0	0	0	0	0	0	0	0	0	0	0	0	0	0	0	0	0	0	0	0	0	0	0	0	0	0	0	0	0	0	Unique A. armata Mainland	Bacteria; __Proteobacteria; __Gammaproteobacteria
denovo10643	0	0	0	2	0	0	0	0	0	0	0	0	0	0	0	0	0	0	0	0	0	0	0	0	0	0	0	0	0	0	0	0	0	0	0	0	0	0	0	0	Unique A. armata Mainland	Bacteria; __Proteobacteria; __Gammaproteobacteria
denovo10644	0	0	0	0	0	0	0	0	0	0	0	0	1	0	0	1	0	0	0	0	0	0	0	0	0	0	0	0	0	0	0	0	0	0	0	0	0	0	0	0	Unique A. armata Mainland	Bacteria; __Bacteroidetes; __Sphingobacteriia; __Sphingobacteriales; __Saprospiraceae
denovo10655	0	0	0	0	0	0	0	1	0	0	0	0	1	0	1	0	0	0	0	0	0	0	0	0	0	0	0	0	0	0	0	0	0	0	0	0	0	0	0	0	Unique A. armata Mainland	Bacteria; __Proteobacteria; __Alphaproteobacteria
denovo10665	0	0	0	0	0	0	0	0	0	0	0	0	0	0	0	2	0	0	0	0	0	0	0	0	0	0	0	0	0	0	0	0	0	0	0	0	0	0	0	0	Unique A. armata Mainland	Bacteria; __Bacteroidetes
denovo10669	0	0	0	0	2	0	0	0	1	0	0	1	0	1	4	0	0	0	0	0	0	0	0	0	0	0	0	0	0	0	0	0	0	0	0	0	0	0	0	0	Unique A. armata Mainland	Bacteria; __Bacteroidetes
denovo10690	0	0	0	0	0	0	0	0	0	0	0	0	0	0	0	5	0	0	0	0	0	0	0	0	0	0	0	0	0	0	0	0	0	0	0	0	0	0	0	0	Unique A. armata Mainland	Bacteria; __Bacteroidetes; __Sphingobacteriia; __Sphingobacteriales; __Saprospiraceae; __g
denovo10702	0	0	0	0	0	0	0	0	0	0	0	0	0	1	2	0	0	0	0	0	0	0	0	0	0	0	0	0	0	0	0	0	0	0	0	0	0	0	0	0	Unique A. armata Mainland	Bacteria; __Bacteroidetes; __Sphingobacteriia; __Sphingobacteriales; __Saprospiraceae
denovo10705	0	1	0	4	1	0	0	0	0	0	0	0	0	0	0	0	0	0	0	0	0	0	0	0	0	0	0	0	0	0	0	0	0	0	0	0	0	0	0	0	Unique A. armata Mainland	Bacteria; __Bacteroidetes; __Sphingobacteriia; __Sphingobacteriales; __Saprospiraceae; __g
denovo10713	0	0	0	0	0	1	0	0	0	0	1	0	3	2	3	2	0	0	0	0	0	0	0	0	0	0	0	0	0	0	0	0	0	0	0	0	0	0	0	0	Unique A. armata Mainland	Bacteria; __Proteobacteria; __Gammaproteobacteria; __Chromatiales; __Granulosicoccaceae; __Granulosicoccus
denovo10724	0	0	0	0	0	0	0	0	0	0	0	0	0	2	0	0	0	0	0	0	0	0	0	0	0	0	0	0	0	0	0	0	0	0	0	0	0	0	0	0	Unique A. armata Mainland	Bacteria; __Proteobacteria
denovo10733	0	0	0	0	1	0	0	0	0	0	0	0	0	1	0	0	0	0	0	0	0	0	0	0	0	0	0	0	0	0	0	0	0	0	0	0	0	0	0	0	Unique A. armata Mainland	Bacteria; __Proteobacteria; __Gammaproteobacteria; __Alteromonadales; __Alteromonadaceae
denovo10739	0	0	0	0	0	0	0	0	0	0	0	0	0	2	0	0	0	0	0	0	0	0	0	0	0	0	0	0	0	0	0	0	0	0	0	0	0	0	0	0	Unique A. armata Mainland	Bacteria; __Proteobacteria; __Alphaproteobacteria; __Rhizobiales; __Phyllobacteriaceae; __Ahrensia
denovo10741	0	0	0	0	0	0	0	0	0	0	0	0	0	0	2	0	0	0	0	0	0	0	0	0	0	0	0	0	0	0	0	0	0	0	0	0	0	0	0	0	Unique A. armata Mainland	Bacteria; __Proteobacteria; __Alphaproteobacteria
denovo10745	0	0	0	0	0	0	0	0	0	0	0	0	2	0	0	0	0	0	0	0	0	0	0	0	0	0	0	0	0	0	0	0	0	0	0	0	0	0	0	0	Unique A. armata Mainland	Bacteria; __Proteobacteria; __Alphaproteobacteria; __Rhodobacterales; __Rhodobacteraceae; __Tropicibacter
denovo10747	0	0	0	0	0	1	0	0	0	0	0	0	1	0	0	0	0	0	0	0	0	0	0	0	0	0	0	0	0	0	0	0	0	0	0	0	0	0	0	0	Unique A. armata Mainland	Bacteria; __Bacteroidetes; __Sphingobacteriia; __Sphingobacteriales; __Saprospiraceae
denovo10751	0	0	0	0	0	0	0	0	0	2	0	0	0	0	0	0	0	0	0	0	0	0	0	0	0	0	0	0	0	0	0	0	0	0	0	0	0	0	0	0	Unique A. armata Mainland	Bacteria; __Spirochaetes; __Spirochaetes; __Spirochaetales; __Spirochaetaceae; __Spirochaeta
denovo10794	2	0	0	0	2	0	0	0	2	0	0	4	2	1	0	4	0	0	0	0	0	0	0	0	0	0	0	0	0	0	0	0	0	0	0	0	0	0	0	0	Unique A. armata Mainland	Bacteria; __Bacteroidetes; __Sphingobacteriia; __Sphingobacteriales; __Saprospiraceae; __g
denovo10809	0	0	0	0	0	0	0	0	0	0	0	0	0	0	2	0	0	0	0	0	0	0	0	0	0	0	0	0	0	0	0	0	0	0	0	0	0	0	0	0	Unique A. armata Mainland	Bacteria; __Bacteroidetes; __Sphingobacteriia; __Sphingobacteriales; __Saprospiraceae; __g
denovo10827	0	0	0	0	0	0	0	0	0	0	0	0	2	3	0	0	0	0	0	0	0	0	0	0	0	0	0	0	0	0	0	0	0	0	0	0	0	0	0	0	Unique A. armata Mainland	Bacteria; __Bacteroidetes; __Sphingobacteriia; __Sphingobacteriales; __Saprospiraceae
denovo10852	0	0	0	0	2	0	0	0	0	0	0	0	0	0	1	0	0	0	0	0	0	0	0	0	0	0	0	0	0	0	0	0	0	0	0	0	0	0	0	0	Unique A. armata Mainland	Bacteria
denovo10876	0	0	1	0	0	0	0	0	0	0	0	0	2	1	0	1	0	0	0	0	0	0	0	0	0	0	0	0	0	0	0	0	0	0	0	0	0	0	0	0	Unique A. armata Mainland	Bacteria; __Bacteroidetes; __Sphingobacteriia; __Sphingobacteriales; __Saprospiraceae; __g
denovo10877	0	0	0	0	0	0	2	0	0	0	0	0	0	0	1	0	0	0	0	0	0	0	0	0	0	0	0	0	0	0	0	0	0	0	0	0	0	0	0	0	Unique A. armata Mainland	Bacteria; __Bacteroidetes; __Sphingobacteriia; __Sphingobacteriales; __Saprospiraceae; __g
denovo10883	0	0	0	0	0	0	0	0	0	0	3	0	0	0	0	2	0	0	0	0	0	0	0	0	0	0	0	0	0	0	0	0	0	0	0	0	0	0	0	0	Unique A. armata Mainland	Bacteria; __Bacteroidetes; __Sphingobacteriia; __Sphingobacteriales; __Saprospiraceae; __g
denovo10885	0	0	0	0	0	0	0	0	0	0	0	3	0	0	1	0	0	0	0	0	0	0	0	0	0	0	0	0	0	0	0	0	0	0	0	0	0	0	0	0	Unique A. armata Mainland	Bacteria; __Proteobacteria; __Gammaproteobacteria; __Order_Incertae_Sedis; __Family_Incertae_Sedis; __Arenicella
denovo10895	0	0	0	0	0	0	4	0	0	0	0	0	0	0	0	0	0	0	0	0	0	0	0	0	0	0	0	0	0	0	0	0	0	0	0	0	0	0	0	0	Unique A. armata Mainland	Bacteria; __Proteobacteria; __Betaproteobacteria; __Methylophilales; __Methylophilaceae; __Methylotenera
denovo10942	0	0	0	0	0	0	0	0	0	0	2	0	0	0	0	0	0	0	0	0	0	0	0	0	0	0	0	0	0	0	0	0	0	0	0	0	0	0	0	0	Unique A. armata Mainland	Bacteria; __Proteobacteria; __Alphaproteobacteria
denovo10948	0	0	0	0	0	2	0	0	0	0	0	0	0	0	0	0	0	0	0	0	0	0	0	0	0	0	0	0	0	0	0	0	0	0	0	0	0	0	0	0	Unique A. armata Mainland	Bacteria; __Proteobacteria; __Gammaproteobacteria; __Chromatiales; __Granulosicoccaceae; __Granulosicoccus
denovo11002	0	0	0	0	0	0	0	2	0	1	0	0	0	0	41	0	0	0	0	0	0	0	0	0	0	0	0	0	0	0	0	0	0	0	0	0	0	0	0	0	Unique A. armata Mainland	Bacteria; __Proteobacteria; __Deltaproteobacteria; __Bdellovibrionales; __Bacteriovoracaceae; __Peredibacter
denovo11029	0	1	0	0	0	0	0	0	0	0	0	2	0	0	0	0	0	0	0	0	0	0	0	0	0	0	0	0	0	0	0	0	0	0	0	0	0	0	0	0	Unique A. armata Mainland	Bacteria; __Proteobacteria; __Alphaproteobacteria
denovo11051	0	0	0	0	0	0	0	1	0	0	0	0	1	0	0	0	0	0	0	0	0	0	0	0	0	0	0	0	0	0	0	0	0	0	0	0	0	0	0	0	Unique A. armata Mainland	Bacteria; __Bacteroidetes; __Flavobacteria; __Flavobacteriales; __Flavobacteriaceae; __Psychroserpens
denovo11054	0	0	0	0	1	0	0	0	0	0	0	0	0	2	0	0	0	0	0	0	0	0	0	0	0	0	0	0	0	0	0	0	0	0	0	0	0	0	0	0	Unique A. armata Mainland	Bacteria; __Proteobacteria; __Alphaproteobacteria; __Caulobacterales; __Hyphomonadaceae; __Hellea
denovo11077	0	0	0	0	0	0	0	0	0	0	0	0	0	0	3	0	0	0	0	0	0	0	0	0	0	0	0	0	0	0	0	0	0	0	0	0	0	0	0	0	Unique A. armata Mainland	Bacteria; __Proteobacteria; __Deltaproteobacteria; __Bdellovibrionales; __Bacteriovoracaceae
denovo11080	0	0	0	0	1	0	0	0	0	0	0	0	1	1	0	0	0	0	0	0	0	0	0	0	0	0	0	0	0	0	0	0	0	0	0	0	0	0	0	0	Unique A. armata Mainland	Bacteria; __Bacteroidetes; __Sphingobacteriia; __Sphingobacteriales; __Saprospiraceae; __g
denovo11087	0	0	0	1	1	0	0	0	0	0	0	1	1	0	0	0	0	0	0	0	0	0	0	0	0	0	0	0	0	0	0	0	0	0	0	0	0	0	0	0	Unique A. armata Mainland	Bacteria; __Proteobacteria; __Alphaproteobacteria
denovo11105	0	0	0	0	0	0	0	0	0	0	0	0	0	2	0	0	0	0	0	0	0	0	0	0	0	0	0	0	0	0	0	0	0	0	0	0	0	0	0	0	Unique A. armata Mainland	Bacteria; __Proteobacteria; __Alphaproteobacteria; __Rhodobacterales; __Rhodobacteraceae; __Litoreibacter
denovo11129	0	0	0	0	0	0	0	0	0	0	2	2	0	0	0	0	0	0	0	0	0	0	0	0	0	0	0	0	0	0	0	0	0	0	0	0	0	0	0	0	Unique A. armata Mainland	Bacteria; __Bacteroidetes
denovo11138	0	0	0	0	0	0	0	0	0	2	0	0	0	0	0	0	0	0	0	0	0	0	0	0	0	0	0	0	0	0	0	0	0	0	0	0	0	0	0	0	Unique A. armata Mainland	Bacteria; __Proteobacteria
denovo11153	0	0	0	0	0	0	0	0	0	0	0	0	0	0	0	2	0	0	0	0	0	0	0	0	0	0	0	0	0	0	0	0	0	0	0	0	0	0	0	0	Unique A. armata Mainland	Bacteria; __Bacteroidetes; __Sphingobacteriia; __Sphingobacteriales; __Saprospiraceae; __g
denovo11179	0	0	0	0	0	0	0	0	0	0	0	0	2	0	0	0	0	0	0	0	0	0	0	0	0	0	0	0	0	0	0	0	0	0	0	0	0	0	0	0	Unique A. armata Mainland	Bacteria; __Bacteroidetes; __Sphingobacteriia; __Sphingobacteriales; __Saprospiraceae; __g
denovo11194	0	2	0	0	0	0	0	0	0	0	0	0	0	0	0	0	0	0	0	0	0	0	0	0	0	0	0	0	0	0	0	0	0	0	0	0	0	0	0	0	Unique A. armata Mainland	Bacteria
denovo11195	0	0	0	0	0	0	0	0	0	0	0	0	4	0	0	0	0	0	0	0	0	0	0	0	0	0	0	0	0	0	0	0	0	0	0	0	0	0	0	0	Unique A. armata Mainland	Bacteria; __Proteobacteria; __Deltaproteobacteria; __Desulfuromonadales; __GR-WP33-58; __g
denovo11227	1	0	0	0	6	0	0	0	4	0	0	0	0	12	2	8	0	0	0	0	0	0	0	0	0	0	0	0	0	0	0	0	0	0	0	0	0	0	0	0	Unique A. armata Mainland	Bacteria; __Bacteroidetes; __Sphingobacteriia; __Sphingobacteriales
denovo11235	0	0	0	0	0	0	0	0	0	0	0	0	1	2	0	0	0	0	0	0	0	0	0	0	0	0	0	0	0	0	0	0	0	0	0	0	0	0	0	0	Unique A. armata Mainland	Bacteria; __Bacteroidetes
denovo11242	0	0	0	0	0	0	3	0	0	0	0	0	0	0	0	0	0	0	0	0	0	0	0	0	0	0	0	0	0	0	0	0	0	0	0	0	0	0	0	0	Unique A. armata Mainland	Bacteria; __Candidate_division_SR1; __c; __o; __f; __g
denovo11244	0	0	0	0	0	0	2	0	0	0	0	0	0	0	0	0	0	0	0	0	0	0	0	0	0	0	0	0	0	0	0	0	0	0	0	0	0	0	0	0	Unique A. armata Mainland	Bacteria; __Proteobacteria; __Alphaproteobacteria; __Rhodobacterales; __Rhodobacteraceae
denovo11251	0	0	0	0	0	0	0	0	0	0	0	0	3	1	0	0	0	0	0	0	0	0	0	0	0	0	0	0	0	0	0	0	0	0	0	0	0	0	0	0	Unique A. armata Mainland	Bacteria; __Bacteroidetes; __Sphingobacteriia; __Sphingobacteriales; __Saprospiraceae; __g
denovo11272	0	0	0	0	0	0	0	0	0	0	0	0	2	0	0	0	0	0	0	0	0	0	0	0	0	0	0	0	0	0	0	0	0	0	0	0	0	0	0	0	Unique A. armata Mainland	Bacteria; __Proteobacteria; __Alphaproteobacteria; __Rhodobacterales; __Rhodobacteraceae
denovo11275	0	0	0	0	0	0	0	0	0	0	0	0	0	0	2	0	0	0	0	0	0	0	0	0	0	0	0	0	0	0	0	0	0	0	0	0	0	0	0	0	Unique A. armata Mainland	Bacteria; __Proteobacteria; __Alphaproteobacteria
denovo11290	0	0	0	0	0	0	0	0	0	0	0	0	0	5	1	0	0	0	0	0	0	0	0	0	0	0	0	0	0	0	0	0	0	0	0	0	0	0	0	0	Unique A. armata Mainland	Bacteria; __Bacteroidetes; __Flavobacteria; __Flavobacteriales; __Flavobacteriaceae; __Stenothermobacter
denovo11303	0	0	0	0	0	2	0	0	0	0	0	0	0	0	0	0	0	0	0	0	0	0	0	0	0	0	0	0	0	0	0	0	0	0	0	0	0	0	0	0	Unique A. armata Mainland	Bacteria; __Bacteroidetes; __Sphingobacteriia; __Sphingobacteriales; __Saprospiraceae
denovo11308	0	0	0	0	0	0	0	0	0	0	0	0	0	0	0	3	0	0	0	0	0	0	0	0	0	0	0	0	0	0	0	0	0	0	0	0	0	0	0	0	Unique A. armata Mainland	Bacteria; __Proteobacteria; __Alphaproteobacteria; __Sphingomonadales; __Erythrobacteraceae; __Altererythrobacter
denovo11349	0	0	0	1	1	3	0	0	0	3	0	2	8	0	10	2	0	0	0	0	0	0	0	0	0	0	0	0	0	0	0	0	0	0	0	0	0	0	0	0	Unique A. armata Mainland	Bacteria
denovo11375	0	0	0	0	0	0	0	0	0	2	0	0	0	0	0	0	0	0	0	0	0	0	0	0	0	0	0	0	0	0	0	0	0	0	0	0	0	0	0	0	Unique A. armata Mainland	Bacteria; __Proteobacteria; __TA18; __o; __f; __g
denovo11386	0	2	0	0	0	0	0	0	0	0	0	0	0	0	0	0	0	0	0	0	0	0	0	0	0	0	0	0	0	0	0	0	0	0	0	0	0	0	0	0	Unique A. armata Mainland	Bacteria
denovo11404	0	2	1	1	0	0	0	0	0	0	0	0	3	1	0	0	0	0	0	0	0	0	0	0	0	0	0	0	0	0	0	0	0	0	0	0	0	0	0	0	Unique A. armata Mainland	Bacteria; __Bacteroidetes; __Sphingobacteriia; __Sphingobacteriales; __Saprospiraceae
denovo11411	0	0	0	0	0	0	0	0	0	0	0	0	0	2	0	0	0	0	0	0	0	0	0	0	0	0	0	0	0	0	0	0	0	0	0	0	0	0	0	0	Unique A. armata Mainland	Bacteria; __Proteobacteria; __Alphaproteobacteria; __DB1-14; __f; __g
denovo11414	0	0	0	0	0	3	0	0	0	0	0	0	0	0	0	0	0	0	0	0	0	0	0	0	0	0	0	0	0	0	0	0	0	0	0	0	0	0	0	0	Unique A. armata Mainland	Bacteria; __Bacteroidetes
denovo11453	0	0	0	0	0	0	0	0	0	0	0	0	2	1	0	0	0	0	0	0	0	0	0	0	0	0	0	0	0	0	0	0	0	0	0	0	0	0	0	0	Unique A. armata Mainland	Bacteria; __Bacteroidetes; __Sphingobacteriia; __Sphingobacteriales; __Saprospiraceae; __g
denovo11463	0	0	1	0	0	0	0	0	0	0	0	2	0	0	0	0	0	0	0	0	0	0	0	0	0	0	0	0	0	0	0	0	0	0	0	0	0	0	0	0	Unique A. armata Mainland	Bacteria; __Proteobacteria
denovo11470	0	1	0	0	0	0	0	0	0	0	0	2	0	0	0	0	0	0	0	0	0	0	0	0	0	0	0	0	0	0	0	0	0	0	0	0	0	0	0	0	Unique A. armata Mainland	Bacteria; __Bacteroidetes; __Sphingobacteriia; __Sphingobacteriales; __Saprospiraceae
denovo11480	0	0	0	0	0	0	0	1	0	0	1	0	0	0	0	0	0	0	0	0	0	0	0	0	0	0	0	0	0	0	0	0	0	0	0	0	0	0	0	0	Unique A. armata Mainland	Bacteria; __Proteobacteria; __Deltaproteobacteria; __Bdellovibrionales; __Bdellovibrionaceae; __OM27_clade
denovo11590	0	0	0	0	0	0	0	0	0	0	0	2	0	0	0	0	0	0	0	0	0	0	0	0	0	0	0	0	0	0	0	0	0	0	0	0	0	0	0	0	Unique A. armata Mainland	Bacteria; __Bacteroidetes; __Sphingobacteriia; __Sphingobacteriales; __Saprospiraceae; __g
denovo11591	0	0	0	0	3	0	0	0	0	0	1	7	2	0	0	0	0	0	0	0	0	0	0	0	0	0	0	0	0	0	0	0	0	0	0	0	0	0	0	0	Unique A. armata Mainland	Bacteria; __Bacteroidetes; __Sphingobacteriia; __Sphingobacteriales; __Saprospiraceae
denovo11593	0	0	0	0	0	0	0	0	0	0	0	0	0	0	0	3	0	0	0	0	0	0	0	0	0	0	0	0	0	0	0	0	0	0	0	0	0	0	0	0	Unique A. armata Mainland	Bacteria; __Proteobacteria; __Gammaproteobacteria
denovo11595	0	1	0	0	0	0	1	0	0	0	0	0	0	0	0	0	0	0	0	0	0	0	0	0	0	0	0	0	0	0	0	0	0	0	0	0	0	0	0	0	Unique A. armata Mainland	Bacteria; __Proteobacteria; __Alphaproteobacteria; __OCS116_clade; __f; __g
denovo11614	0	0	0	0	0	0	0	0	1	0	0	0	2	0	0	0	0	0	0	0	0	0	0	0	0	0	0	0	0	0	0	0	0	0	0	0	0	0	0	0	Unique A. armata Mainland	Bacteria; __Bacteroidetes; __Sphingobacteriia; __Sphingobacteriales; __Saprospiraceae; __g
denovo11623	0	0	0	2	0	0	0	0	0	0	0	0	0	0	1	0	0	0	0	0	0	0	0	0	0	0	0	0	0	0	0	0	0	0	0	0	0	0	0	0	Unique A. armata Mainland	Bacteria; __Proteobacteria; __Alphaproteobacteria; __Rhodobacterales; __Rhodobacteraceae
denovo11625	0	3	0	3	0	0	0	2	1	0	1	0	0	2	1	0	0	0	0	0	0	0	0	0	0	0	0	0	0	0	0	0	0	0	0	0	0	0	0	0	Unique A. armata Mainland	Bacteria; __Proteobacteria; __Alphaproteobacteria; __Sphingomonadales; __GOBB3-C201; __g
denovo11626	0	0	0	0	0	0	0	0	0	0	0	0	1	0	0	1	0	0	0	0	0	0	0	0	0	0	0	0	0	0	0	0	0	0	0	0	0	0	0	0	Unique A. armata Mainland	Bacteria; __Proteobacteria; __Gammaproteobacteria; __Chromatiales; __Granulosicoccaceae; __Granulosicoccus
denovo11632	0	0	2	0	0	0	0	0	0	0	0	0	0	0	0	0	0	0	0	0	0	0	0	0	0	0	0	0	0	0	0	0	0	0	0	0	0	0	0	0	Unique A. armata Mainland	Bacteria; __Bacteroidetes; __Flavobacteria; __Flavobacteriales; __Flavobacteriaceae
denovo11644	0	0	0	0	0	0	2	0	0	0	0	0	1	0	0	0	0	0	0	0	0	0	0	0	0	0	0	0	0	0	0	0	0	0	0	0	0	0	0	0	Unique A. armata Mainland	Bacteria; __Proteobacteria
denovo11647	0	0	0	0	0	0	0	0	0	0	0	0	1	0	1	0	0	0	0	0	0	0	0	0	0	0	0	0	0	0	0	0	0	0	0	0	0	0	0	0	Unique A. armata Mainland	Bacteria; __Bacteroidetes
denovo11687	0	0	0	0	0	0	0	0	0	0	2	0	0	0	0	0	0	0	0	0	0	0	0	0	0	0	0	0	0	0	0	0	0	0	0	0	0	0	0	0	Unique A. armata Mainland	Bacteria; __Proteobacteria
denovo11708	0	0	1	0	0	0	0	0	0	0	0	0	0	1	0	0	0	0	0	0	0	0	0	0	0	0	0	0	0	0	0	0	0	0	0	0	0	0	0	0	Unique A. armata Mainland	Bacteria; __Bacteroidetes; __Flavobacteria; __Flavobacteriales; __Flavobacteriaceae; __Krokinobacter
denovo11723	0	0	0	0	0	0	0	0	0	0	0	0	0	3	0	0	0	0	0	0	0	0	0	0	0	0	0	0	0	0	0	0	0	0	0	0	0	0	0	0	Unique A. armata Mainland	Bacteria; __Proteobacteria; __Alphaproteobacteria; __Sphingomonadales
denovo11748	0	0	0	2	0	0	0	0	0	0	0	0	0	0	0	0	0	0	0	0	0	0	0	0	0	0	0	0	0	0	0	0	0	0	0	0	0	0	0	0	Unique A. armata Mainland	Bacteria; __Proteobacteria; __Alphaproteobacteria
denovo11749	0	0	0	3	0	0	0	0	0	0	0	0	0	0	0	0	0	0	0	0	0	0	0	0	0	0	0	0	0	0	0	0	0	0	0	0	0	0	0	0	Unique A. armata Mainland	Bacteria; __Proteobacteria; __Alphaproteobacteria; __Rickettsiales; __SM2D12; __g
denovo11755	0	0	0	0	0	0	0	0	0	0	0	0	4	1	0	0	0	0	0	0	0	0	0	0	0	0	0	0	0	0	0	0	0	0	0	0	0	0	0	0	Unique A. armata Mainland	Bacteria; __Proteobacteria; __Alphaproteobacteria
denovo11777	0	0	0	0	0	0	0	0	0	0	5	0	0	1	0	0	0	0	0	0	0	0	0	0	0	0	0	0	0	0	0	0	0	0	0	0	0	0	0	0	Unique A. armata Mainland	Bacteria; __Bacteroidetes; __Sphingobacteriia; __Sphingobacteriales; __Saprospiraceae
denovo11778	0	0	0	0	0	0	0	0	0	0	0	0	0	1	1	2	0	0	0	0	0	0	0	0	0	0	0	0	0	0	0	0	0	0	0	0	0	0	0	0	Unique A. armata Mainland	Bacteria
denovo11788	0	0	0	0	0	0	0	0	0	0	0	0	0	0	0	4	0	0	0	0	0	0	0	0	0	0	0	0	0	0	0	0	0	0	0	0	0	0	0	0	Unique A. armata Mainland	Bacteria; __Proteobacteria; __Gammaproteobacteria
denovo11809	0	0	0	0	0	0	0	0	0	0	0	0	3	0	0	0	0	0	0	0	0	0	0	0	0	0	0	0	0	0	0	0	0	0	0	0	0	0	0	0	Unique A. armata Mainland	Bacteria
denovo11815	0	0	0	0	0	0	0	0	0	0	0	0	0	2	0	0	0	0	0	0	0	0	0	0	0	0	0	0	0	0	0	0	0	0	0	0	0	0	0	0	Unique A. armata Mainland	Bacteria; __Bacteroidetes; __Sphingobacteriia; __Sphingobacteriales; __Saprospiraceae; __g
denovo11825	0	0	0	0	1	0	0	0	0	0	0	1	0	0	0	0	0	0	0	0	0	0	0	0	0	0	0	0	0	0	0	0	0	0	0	0	0	0	0	0	Unique A. armata Mainland	Bacteria
denovo11849	0	0	0	0	0	0	0	0	0	0	0	0	0	2	0	0	0	0	0	0	0	0	0	0	0	0	0	0	0	0	0	0	0	0	0	0	0	0	0	0	Unique A. armata Mainland	Bacteria; __Bacteroidetes; __Flavobacteria; __Flavobacteriales; __Flavobacteriaceae
denovo11859	0	0	0	0	0	0	0	0	0	0	0	0	0	2	0	0	0	0	0	0	0	0	0	0	0	0	0	0	0	0	0	0	0	0	0	0	0	0	0	0	Unique A. armata Mainland	Bacteria; __Bacteroidetes; __Sphingobacteriia; __Sphingobacteriales; __Saprospiraceae; __g
denovo11861	0	0	0	0	0	0	0	0	0	0	0	0	2	0	0	0	0	0	0	0	0	0	0	0	0	0	0	0	0	0	0	0	0	0	0	0	0	0	0	0	Unique A. armata Mainland	Bacteria; __Proteobacteria; __Alphaproteobacteria
denovo11895	0	0	0	0	0	0	0	0	0	0	0	0	0	3	0	0	0	0	0	0	0	0	0	0	0	0	0	0	0	0	0	0	0	0	0	0	0	0	0	0	Unique A. armata Mainland	Bacteria; __Bacteroidetes; __Sphingobacteriia; __Sphingobacteriales; __Saprospiraceae; __g
denovo11898	1	0	1	0	1	0	0	0	0	0	0	0	0	0	2	1	0	0	0	0	0	0	0	0	0	0	0	0	0	0	0	0	0	0	0	0	0	0	0	0	Unique A. armata Mainland	Bacteria; __Proteobacteria; __Alphaproteobacteria; __Rhodobacterales; __Rhodobacteraceae
denovo11907	0	0	0	0	0	0	0	0	0	0	0	0	0	0	2	0	0	0	0	0	0	0	0	0	0	0	0	0	0	0	0	0	0	0	0	0	0	0	0	0	Unique A. armata Mainland	Bacteria
denovo11922	0	0	0	0	0	4	0	0	0	0	0	0	0	0	0	0	0	0	0	0	0	0	0	0	0	0	0	0	0	0	0	0	0	0	0	0	0	0	0	0	Unique A. armata Mainland	Bacteria
denovo11974	0	0	0	0	0	0	0	2	0	0	0	0	0	0	0	0	0	0	0	0	0	0	0	0	0	0	0	0	0	0	0	0	0	0	0	0	0	0	0	0	Unique A. armata Mainland	Bacteria; __Bacteroidetes
denovo11983	0	0	0	0	0	0	0	0	0	0	0	0	0	0	0	2	0	0	0	0	0	0	0	0	0	0	0	0	0	0	0	0	0	0	0	0	0	0	0	0	Unique A. armata Mainland	Bacteria; __Proteobacteria
denovo11984	0	0	0	0	0	0	0	0	0	0	0	0	0	0	1	1	0	0	0	0	0	0	0	0	0	0	0	0	0	0	0	0	0	0	0	0	0	0	0	0	Unique A. armata Mainland	Bacteria; __Bacteroidetes; __Sphingobacteriia; __Sphingobacteriales; __Saprospiraceae; __g
denovo12027	0	0	3	0	0	0	0	0	0	0	0	0	0	0	0	0	0	0	0	0	0	0	0	0	0	0	0	0	0	0	0	0	0	0	0	0	0	0	0	0	Unique A. armata Mainland	Bacteria; __Proteobacteria; __Deltaproteobacteria; __Myxococcales; __Sorangiineae; __Sandaracinaceae
denovo12055	0	0	0	0	0	0	1	0	0	0	0	1	0	0	0	1	0	0	0	0	0	0	0	0	0	0	0	0	0	0	0	0	0	0	0	0	0	0	0	0	Unique A. armata Mainland	Bacteria; __Actinobacteria; __Acidimicrobiia; __Acidimicrobiales; __uncultured; __g
denovo12057	0	0	0	0	0	0	0	2	0	0	0	0	0	0	0	0	0	0	0	0	0	0	0	0	0	0	0	0	0	0	0	0	0	0	0	0	0	0	0	0	Unique A. armata Mainland	Bacteria; __Bacteroidetes
denovo12063	0	0	0	0	0	0	0	0	0	0	0	0	2	0	0	0	0	0	0	0	0	0	0	0	0	0	0	0	0	0	0	0	0	0	0	0	0	0	0	0	Unique A. armata Mainland	Bacteria; __Bacteroidetes; __Sphingobacteriia; __Sphingobacteriales
denovo12076	0	0	0	0	0	0	0	0	0	0	0	0	1	0	0	3	0	0	0	0	0	0	0	0	0	0	0	0	0	0	0	0	0	0	0	0	0	0	0	0	Unique A. armata Mainland	Bacteria; __Bacteroidetes; __Flavobacteria; __Flavobacteriales; __Cryomorphaceae
denovo12077	0	0	0	0	0	0	0	0	0	0	0	0	0	3	0	1	0	0	0	0	0	0	0	0	0	0	0	0	0	0	0	0	0	0	0	0	0	0	0	0	Unique A. armata Mainland	Bacteria; __Bacteroidetes; __Sphingobacteriia; __Sphingobacteriales
denovo12079	0	0	0	0	0	0	0	0	0	0	0	0	0	0	0	2	0	0	0	0	0	0	0	0	0	0	0	0	0	0	0	0	0	0	0	0	0	0	0	0	Unique A. armata Mainland	Bacteria; __Proteobacteria; __Alphaproteobacteria; __Rhodobacterales; __Rhodobacteraceae
denovo12083	0	0	0	0	0	0	0	0	0	0	2	0	0	0	0	0	0	0	0	0	0	0	0	0	0	0	0	0	0	0	0	0	0	0	0	0	0	0	0	0	Unique A. armata Mainland	Bacteria; __Bacteroidetes; __Sphingobacteriia; __Sphingobacteriales; __Saprospiraceae
denovo12094	0	0	0	0	0	0	0	0	0	0	0	0	0	0	0	3	0	0	0	0	0	0	0	0	0	0	0	0	0	0	0	0	0	0	0	0	0	0	0	0	Unique A. armata Mainland	Bacteria
denovo12098	0	0	0	0	0	0	0	0	0	0	0	0	0	2	0	0	0	0	0	0	0	0	0	0	0	0	0	0	0	0	0	0	0	0	0	0	0	0	0	0	Unique A. armata Mainland	Bacteria; __Bacteroidetes; __Sphingobacteriia; __Sphingobacteriales; __Saprospiraceae
denovo12105	0	0	0	0	0	0	0	0	0	0	0	0	2	2	4	2	0	0	0	0	0	0	0	0	0	0	0	0	0	0	0	0	0	0	0	0	0	0	0	0	Unique A. armata Mainland	Bacteria; __Bacteroidetes; __Sphingobacteriia; __Sphingobacteriales; __Saprospiraceae; __g
denovo12120	0	0	0	0	0	0	0	1	0	0	0	0	0	3	0	0	0	0	0	0	0	0	0	0	0	0	0	0	0	0	0	0	0	0	0	0	0	0	0	0	Unique A. armata Mainland	Bacteria; __Actinobacteria
denovo12146	0	2	0	0	0	0	0	0	0	0	0	0	0	0	0	0	0	0	0	0	0	0	0	0	0	0	0	0	0	0	0	0	0	0	0	0	0	0	0	0	Unique A. armata Mainland	Bacteria; __Bacteroidetes; __Sphingobacteriia; __Sphingobacteriales
denovo12151	0	0	0	0	1	0	0	2	1	1	1	0	0	0	0	0	0	0	0	0	0	0	0	0	0	0	0	0	0	0	0	0	0	0	0	0	0	0	0	0	Unique A. armata Mainland	Bacteria; __Bacteroidetes; __Sphingobacteriia; __Sphingobacteriales; __Saprospiraceae
denovo12176	0	0	2	0	0	0	0	0	0	1	0	0	1	3	0	0	0	0	0	0	0	0	0	0	0	0	0	0	0	0	0	0	0	0	0	0	0	0	0	0	Unique A. armata Mainland	Bacteria
denovo12214	0	0	0	0	0	0	0	0	0	0	0	0	0	2	0	0	0	0	0	0	0	0	0	0	0	0	0	0	0	0	0	0	0	0	0	0	0	0	0	0	Unique A. armata Mainland	Bacteria; __Planctomycetes; __Planctomycetacia; __Planctomycetales; __Planctomycetaceae; __Blastopirellula
denovo12225	0	3	0	2	1	1	1	17	0	0	0	2	0	0	5	0	0	0	0	0	0	0	0	0	0	0	0	0	0	0	0	0	0	0	0	0	0	0	0	0	Unique A. armata Mainland	Bacteria; __Bacteroidetes; __Sphingobacteriia; __Sphingobacteriales
denovo12228	0	0	0	0	0	0	0	2	0	0	0	0	0	0	0	0	0	0	0	0	0	0	0	0	0	0	0	0	0	0	0	0	0	0	0	0	0	0	0	0	Unique A. armata Mainland	Bacteria; __Bacteroidetes; __Cytophagia; __Cytophagales; __Flammeovirgaceae; __g
denovo12242	0	0	0	0	0	0	0	0	0	0	0	0	0	0	3	0	0	0	0	0	0	0	0	0	0	0	0	0	0	0	0	0	0	0	0	0	0	0	0	0	Unique A. armata Mainland	Bacteria; __Bacteroidetes; __Sphingobacteriia; __Sphingobacteriales; __Saprospiraceae; __g
denovo12244	0	0	0	0	0	0	0	0	0	1	0	0	0	0	1	0	0	0	0	0	0	0	0	0	0	0	0	0	0	0	0	0	0	0	0	0	0	0	0	0	Unique A. armata Mainland	Bacteria; __Bacteroidetes; __Sphingobacteriia; __Sphingobacteriales; __Saprospiraceae
denovo12246	0	0	0	0	0	0	0	0	0	0	0	0	0	0	1	1	0	0	0	0	0	0	0	0	0	0	0	0	0	0	0	0	0	0	0	0	0	0	0	0	Unique A. armata Mainland	Bacteria; __Bacteroidetes; __Sphingobacteriia; __Sphingobacteriales; __Saprospiraceae
denovo12255	0	0	0	0	0	2	0	0	0	0	0	0	0	0	0	0	0	0	0	0	0	0	0	0	0	0	0	0	0	0	0	0	0	0	0	0	0	0	0	0	Unique A. armata Mainland	Bacteria; __Proteobacteria; __Deltaproteobacteria; __Bdellovibrionales; __Bdellovibrionaceae; __Bdellovibrio
denovo12274	0	0	0	0	1	0	0	0	0	0	0	0	1	2	0	0	0	0	0	0	0	0	0	0	0	0	0	0	0	0	0	0	0	0	0	0	0	0	0	0	Unique A. armata Mainland	Bacteria; __Bacteroidetes; __Sphingobacteriia; __Sphingobacteriales; __Saprospiraceae; __g
denovo12275	0	0	0	0	0	0	0	0	1	0	0	0	0	1	0	0	0	0	0	0	0	0	0	0	0	0	0	0	0	0	0	0	0	0	0	0	0	0	0	0	Unique A. armata Mainland	Bacteria; __Bacteroidetes; __Sphingobacteriia; __Sphingobacteriales; __Saprospiraceae; __g
denovo12298	0	0	0	0	0	0	0	0	0	0	0	0	0	0	0	2	0	0	0	0	0	0	0	0	0	0	0	0	0	0	0	0	0	0	0	0	0	0	0	0	Unique A. armata Mainland	Bacteria; __Bacteroidetes; __Sphingobacteriia; __Sphingobacteriales; __Saprospiraceae; __g
denovo12308	0	0	0	0	0	0	0	0	0	0	0	0	4	0	0	0	0	0	0	0	0	0	0	0	0	0	0	0	0	0	0	0	0	0	0	0	0	0	0	0	Unique A. armata Mainland	Bacteria
denovo12312	0	0	0	0	0	0	0	0	0	0	1	0	1	1	0	0	0	0	0	0	0	0	0	0	0	0	0	0	0	0	0	0	0	0	0	0	0	0	0	0	Unique A. armata Mainland	Bacteria; __Bacteroidetes; __Sphingobacteriia; __Sphingobacteriales; __Saprospiraceae; __g
denovo12375	0	0	0	0	0	7	0	0	0	0	0	2	0	0	0	0	0	0	0	0	0	0	0	0	0	0	0	0	0	0	0	0	0	0	0	0	0	0	0	0	Unique A. armata Mainland	Bacteria; __Bacteroidetes; __Flavobacteria; __Flavobacteriales; __Cryomorphaceae; __Owenweeksia
denovo12381	0	0	0	0	0	0	0	0	0	0	0	1	1	0	1	0	0	0	0	0	0	0	0	0	0	0	0	0	0	0	0	0	0	0	0	0	0	0	0	0	Unique A. armata Mainland	Bacteria; __Bacteroidetes; __Sphingobacteriia; __Sphingobacteriales; __Saprospiraceae; __g
denovo12409	1	0	0	0	0	0	0	0	0	0	0	1	0	0	0	0	0	0	0	0	0	0	0	0	0	0	0	0	0	0	0	0	0	0	0	0	0	0	0	0	Unique A. armata Mainland	Bacteria; __Bacteroidetes
denovo12414	0	0	0	0	0	0	0	0	0	0	0	0	0	0	2	0	0	0	0	0	0	0	0	0	0	0	0	0	0	0	0	0	0	0	0	0	0	0	0	0	Unique A. armata Mainland	Bacteria; __Proteobacteria; __Betaproteobacteria
denovo12416	0	0	0	0	0	0	0	0	0	0	0	0	0	0	0	2	0	0	0	0	0	0	0	0	0	0	0	0	0	0	0	0	0	0	0	0	0	0	0	0	Unique A. armata Mainland	Bacteria; __Proteobacteria
denovo12420	1	0	0	0	0	0	0	1	0	0	0	0	0	0	0	0	0	0	0	0	0	0	0	0	0	0	0	0	0	0	0	0	0	0	0	0	0	0	0	0	Unique A. armata Mainland	Bacteria
denovo12434	0	0	0	0	0	1	0	0	0	0	0	0	0	1	0	0	0	0	0	0	0	0	0	0	0	0	0	0	0	0	0	0	0	0	0	0	0	0	0	0	Unique A. armata Mainland	Bacteria; __Proteobacteria
denovo12460	0	0	0	0	0	0	0	0	0	0	1	0	0	0	0	1	0	0	0	0	0	0	0	0	0	0	0	0	0	0	0	0	0	0	0	0	0	0	0	0	Unique A. armata Mainland	Bacteria; __Bacteroidetes; __Sphingobacteriia; __Sphingobacteriales; __Saprospiraceae
denovo12495	0	0	0	0	3	0	0	0	0	0	0	0	0	0	0	1	0	0	0	0	0	0	0	0	0	0	0	0	0	0	0	0	0	0	0	0	0	0	0	0	Unique A. armata Mainland	Bacteria; __Bacteroidetes; __Sphingobacteriia; __Sphingobacteriales; __Saprospiraceae
denovo12499	0	0	0	0	0	0	0	0	0	2	0	1	0	1	0	1	0	0	0	0	0	0	0	0	0	0	0	0	0	0	0	0	0	0	0	0	0	0	0	0	Unique A. armata Mainland	Bacteria; __Bacteroidetes; __Sphingobacteriia; __Sphingobacteriales; __Saprospiraceae
denovo12501	0	0	0	0	0	0	0	1	0	1	0	0	0	0	0	0	0	0	0	0	0	0	0	0	0	0	0	0	0	0	0	0	0	0	0	0	0	0	0	0	Unique A. armata Mainland	Bacteria; __Proteobacteria; __Alphaproteobacteria
denovo12504	0	0	0	0	0	0	0	0	0	0	0	0	0	2	0	0	0	0	0	0	0	0	0	0	0	0	0	0	0	0	0	0	0	0	0	0	0	0	0	0	Unique A. armata Mainland	Bacteria
denovo12566	2	0	0	0	0	0	0	0	0	0	0	0	0	0	0	0	0	0	0	0	0	0	0	0	0	0	0	0	0	0	0	0	0	0	0	0	0	0	0	0	Unique A. armata Mainland	Bacteria; __Proteobacteria
denovo12575	0	0	0	0	0	0	0	0	0	0	1	0	1	0	0	0	0	0	0	0	0	0	0	0	0	0	0	0	0	0	0	0	0	0	0	0	0	0	0	0	Unique A. armata Mainland	Bacteria; __Bacteroidetes; __Sphingobacteriia; __Sphingobacteriales; __Saprospiraceae; __g
denovo12583	0	0	0	0	0	0	0	0	0	0	0	0	0	2	0	0	0	0	0	0	0	0	0	0	0	0	0	0	0	0	0	0	0	0	0	0	0	0	0	0	Unique A. armata Mainland	Bacteria; __Bacteroidetes; __Sphingobacteriia; __Sphingobacteriales; __Saprospiraceae; __g
denovo12585	0	0	0	0	0	0	0	0	0	0	0	0	0	2	0	0	0	0	0	0	0	0	0	0	0	0	0	0	0	0	0	0	0	0	0	0	0	0	0	0	Unique A. armata Mainland	Bacteria; __Proteobacteria; __Alphaproteobacteria; __DB1-14; __f; __g
denovo12591	0	0	0	0	0	0	0	0	0	0	0	0	0	0	0	2	0	0	0	0	0	0	0	0	0	0	0	0	0	0	0	0	0	0	0	0	0	0	0	0	Unique A. armata Mainland	Bacteria; __Proteobacteria; __Deltaproteobacteria; __Myxococcales; __0319-6G20; __g
denovo12593	0	0	0	0	0	0	0	0	0	0	0	1	0	0	0	1	0	0	0	0	0	0	0	0	0	0	0	0	0	0	0	0	0	0	0	0	0	0	0	0	Unique A. armata Mainland	Bacteria; __Bacteroidetes; __Sphingobacteriia; __Sphingobacteriales; __Saprospiraceae; __g
denovo12606	0	0	0	0	0	0	0	0	0	0	0	0	2	0	0	0	0	0	0	0	0	0	0	0	0	0	0	0	0	0	0	0	0	0	0	0	0	0	0	0	Unique A. armata Mainland	Bacteria; __Bacteroidetes; __Sphingobacteriia; __Sphingobacteriales; __Saprospiraceae
denovo12617	0	0	0	0	0	0	0	0	0	0	2	0	0	0	0	0	0	0	0	0	0	0	0	0	0	0	0	0	0	0	0	0	0	0	0	0	0	0	0	0	Unique A. armata Mainland	Bacteria; __Bacteroidetes; __Sphingobacteriia; __Sphingobacteriales; __Saprospiraceae; __g
denovo12639	0	0	0	0	0	0	0	0	0	0	0	0	0	2	0	0	0	0	0	0	0	0	0	0	0	0	0	0	0	0	0	0	0	0	0	0	0	0	0	0	Unique A. armata Mainland	Bacteria; __Proteobacteria; __Gammaproteobacteria; __Alteromonadales; __Alteromonadaceae
denovo12641	0	0	0	0	1	0	0	0	0	0	0	0	0	0	0	1	0	0	0	0	0	0	0	0	0	0	0	0	0	0	0	0	0	0	0	0	0	0	0	0	Unique A. armata Mainland	Bacteria; __Bacteroidetes; __Sphingobacteriia; __Sphingobacteriales; __Saprospiraceae; __Rubidimonas
denovo12663	0	0	0	0	0	0	0	0	0	0	0	1	2	0	0	0	0	0	0	0	0	0	0	0	0	0	0	0	0	0	0	0	0	0	0	0	0	0	0	0	Unique A. armata Mainland	Bacteria; __Proteobacteria; __Deltaproteobacteria; __Myxococcales
denovo12671	0	0	0	1	1	0	0	0	0	0	0	0	1	0	0	0	0	0	0	0	0	0	0	0	0	0	0	0	0	0	0	0	0	0	0	0	0	0	0	0	Unique A. armata Mainland	Bacteria
denovo12683	0	0	0	0	0	0	0	0	0	0	0	0	0	0	2	0	0	0	0	0	0	0	0	0	0	0	0	0	0	0	0	0	0	0	0	0	0	0	0	0	Unique A. armata Mainland	Bacteria; __Bacteroidetes; __Sphingobacteriia; __Sphingobacteriales; __Saprospiraceae; __g
denovo12703	0	0	0	0	0	0	0	0	0	0	0	0	0	0	2	0	0	0	0	0	0	0	0	0	0	0	0	0	0	0	0	0	0	0	0	0	0	0	0	0	Unique A. armata Mainland	Bacteria; __Proteobacteria
denovo12731	0	0	0	0	0	0	0	0	0	0	0	0	0	2	0	0	0	0	0	0	0	0	0	0	0	0	0	0	0	0	0	0	0	0	0	0	0	0	0	0	Unique A. armata Mainland	Bacteria; __Bacteroidetes; __Cytophagia; __Cytophagales; __Flammeovirgaceae
denovo12776	0	0	0	0	0	0	0	0	0	0	0	0	2	0	0	0	0	0	0	0	0	0	0	0	0	0	0	0	0	0	0	0	0	0	0	0	0	0	0	0	Unique A. armata Mainland	Bacteria; __Bacteroidetes; __Sphingobacteriia; __Sphingobacteriales; __Saprospiraceae; __g
denovo12785	0	0	0	1	0	0	0	0	0	0	1	0	0	0	0	0	0	0	0	0	0	0	0	0	0	0	0	0	0	0	0	0	0	0	0	0	0	0	0	0	Unique A. armata Mainland	Bacteria; __Bacteroidetes; __Sphingobacteriia; __Sphingobacteriales
denovo12815	0	1	0	0	0	1	0	0	0	0	0	0	1	2	0	0	0	0	0	0	0	0	0	0	0	0	0	0	0	0	0	0	0	0	0	0	0	0	0	0	Unique A. armata Mainland	Bacteria; __Proteobacteria; __Deltaproteobacteria
denovo12816	0	0	0	0	0	0	0	0	0	0	0	0	0	2	0	0	0	0	0	0	0	0	0	0	0	0	0	0	0	0	0	0	0	0	0	0	0	0	0	0	Unique A. armata Mainland	Bacteria; __Bacteroidetes; __Flavobacteria; __Flavobacteriales; __Flavobacteriaceae
denovo12824	0	1	0	0	0	2	0	0	0	0	0	0	0	0	0	0	0	0	0	0	0	0	0	0	0	0	0	0	0	0	0	0	0	0	0	0	0	0	0	0	Unique A. armata Mainland	Bacteria
denovo12827	0	0	0	0	0	2	0	0	0	0	0	0	0	0	0	0	0	0	0	0	0	0	0	0	0	0	0	0	0	0	0	0	0	0	0	0	0	0	0	0	Unique A. armata Mainland	Bacteria; __Bacteroidetes
denovo12900	0	0	0	0	0	0	0	0	0	0	0	0	0	2	0	0	0	0	0	0	0	0	0	0	0	0	0	0	0	0	0	0	0	0	0	0	0	0	0	0	Unique A. armata Mainland	Bacteria; __Proteobacteria; __Gammaproteobacteria
denovo12921	0	0	0	2	0	0	0	0	0	0	0	0	1	1	0	0	0	0	0	0	0	0	0	0	0	0	0	0	0	0	0	0	0	0	0	0	0	0	0	0	Unique A. armata Mainland	Bacteria; __Proteobacteria
denovo12972	0	0	0	0	0	0	0	0	0	0	0	0	0	0	0	2	0	0	0	0	0	0	0	0	0	0	0	0	0	0	0	0	0	0	0	0	0	0	0	0	Unique A. armata Mainland	Bacteria; __Proteobacteria; __Alphaproteobacteria; __Caulobacterales; __Hyphomonadaceae; __g
denovo13003	0	0	0	0	0	0	0	0	0	0	0	0	2	0	0	0	0	0	0	0	0	0	0	0	0	0	0	0	0	0	0	0	0	0	0	0	0	0	0	0	Unique A. armata Mainland	Bacteria
denovo13028	0	0	0	0	1	0	0	0	0	0	0	0	0	1	1	1	0	0	0	0	0	0	0	0	0	0	0	0	0	0	0	0	0	0	0	0	0	0	0	0	Unique A. armata Mainland	Bacteria; __Proteobacteria; __Alphaproteobacteria; __Rickettsiales; __mitochondria; __g
denovo13052	0	1	0	0	1	0	0	0	0	0	0	0	0	0	0	2	0	0	0	0	0	0	0	0	0	0	0	0	0	0	0	0	0	0	0	0	0	0	0	0	Unique A. armata Mainland	Bacteria; __Bacteroidetes; __Sphingobacteriia; __Sphingobacteriales; __Saprospiraceae; __g
denovo13064	0	0	0	0	0	0	0	0	0	0	0	0	0	0	0	2	0	0	0	0	0	0	0	0	0	0	0	0	0	0	0	0	0	0	0	0	0	0	0	0	Unique A. armata Mainland	Bacteria; __Bacteroidetes; __Sphingobacteriia; __Sphingobacteriales; __Saprospiraceae
denovo13075	0	0	0	0	0	0	0	0	0	0	1	0	0	0	0	2	0	0	0	0	0	0	0	0	0	0	0	0	0	0	0	0	0	0	0	0	0	0	0	0	Unique A. armata Mainland	Bacteria; __Chloroflexi; __Caldilineae; __Caldilineales; __Caldilineaceae; __g
denovo13090	0	0	0	0	0	0	0	0	0	0	0	0	1	0	0	1	0	0	0	0	0	0	0	0	0	0	0	0	0	0	0	0	0	0	0	0	0	0	0	0	Unique A. armata Mainland	Bacteria; __Bacteroidetes; __Flavobacteria; __Flavobacteriales
denovo13099	0	0	0	0	0	0	0	0	0	0	0	2	0	0	0	0	0	0	0	0	0	0	0	0	0	0	0	0	0	0	0	0	0	0	0	0	0	0	0	0	Unique A. armata Mainland	Bacteria; __Planctomycetes; __OM190; __o; __f; __g
denovo13101	0	0	0	0	1	2	0	0	0	0	0	1	0	0	0	0	0	0	0	0	0	0	0	0	0	0	0	0	0	0	0	0	0	0	0	0	0	0	0	0	Unique A. armata Mainland	Bacteria; __Bacteroidetes; __Sphingobacteriia; __Sphingobacteriales; __Saprospiraceae
denovo13122	0	0	0	0	0	0	0	0	0	0	0	0	0	0	0	2	0	0	0	0	0	0	0	0	0	0	0	0	0	0	0	0	0	0	0	0	0	0	0	0	Unique A. armata Mainland	Bacteria; __Bacteroidetes; __Sphingobacteriia; __Sphingobacteriales; __NS11-12_marine_group; __g
denovo13170	0	1	0	0	1	1	1	1	0	1	5	0	0	1	0	2	0	0	0	0	0	0	0	0	0	0	0	0	0	0	0	0	0	0	0	0	0	0	0	0	Unique A. armata Mainland	Bacteria; __Bacteroidetes; __Sphingobacteriia; __Sphingobacteriales; __Saprospiraceae
denovo13184	0	1	0	1	0	1	0	1	0	1	0	2	5	3	1	2	0	0	0	0	0	0	0	0	0	0	0	0	0	0	0	0	0	0	0	0	0	0	0	0	Unique A. armata Mainland	Bacteria; __Proteobacteria; __Deltaproteobacteria; __Myxococcales; __0319-6G20; __g
denovo13224	0	0	0	0	0	0	0	0	0	0	0	0	0	0	2	0	0	0	0	0	0	0	0	0	0	0	0	0	0	0	0	0	0	0	0	0	0	0	0	0	Unique A. armata Mainland	Bacteria; __Bacteroidetes; __Sphingobacteriia; __Sphingobacteriales; __Saprospiraceae; __g
denovo13240	0	0	0	0	0	0	0	0	0	0	0	0	0	2	0	0	0	0	0	0	0	0	0	0	0	0	0	0	0	0	0	0	0	0	0	0	0	0	0	0	Unique A. armata Mainland	Bacteria; __Proteobacteria; __Gammaproteobacteria
denovo13244	0	0	0	0	0	0	0	0	0	0	0	0	1	2	0	0	0	0	0	0	0	0	0	0	0	0	0	0	0	0	0	0	0	0	0	0	0	0	0	0	Unique A. armata Mainland	Bacteria; __Bacteroidetes
denovo13248	0	0	0	0	0	0	0	0	0	0	0	0	0	1	0	1	0	0	0	0	0	0	0	0	0	0	0	0	0	0	0	0	0	0	0	0	0	0	0	0	Unique A. armata Mainland	Bacteria; __Bacteroidetes; __Sphingobacteriia; __Sphingobacteriales; __Saprospiraceae; __g
denovo13249	0	0	0	0	0	0	0	0	0	0	0	0	0	0	3	0	0	0	0	0	0	0	0	0	0	0	0	0	0	0	0	0	0	0	0	0	0	0	0	0	Unique A. armata Mainland	Bacteria; __Bacteroidetes; __Flavobacteria; __Flavobacteriales; __Flavobacteriaceae; __Kordia
denovo13259	0	0	0	0	0	0	0	0	0	0	0	0	2	0	0	0	0	0	0	0	0	0	0	0	0	0	0	0	0	0	0	0	0	0	0	0	0	0	0	0	Unique A. armata Mainland	Bacteria; __Proteobacteria; __Gammaproteobacteria
denovo13263	0	0	0	0	0	0	0	0	0	0	0	0	1	0	2	0	0	0	0	0	0	0	0	0	0	0	0	0	0	0	0	0	0	0	0	0	0	0	0	0	Unique A. armata Mainland	Bacteria
denovo13267	0	0	0	0	0	0	0	0	0	0	0	0	0	2	0	0	0	0	0	0	0	0	0	0	0	0	0	0	0	0	0	0	0	0	0	0	0	0	0	0	Unique A. armata Mainland	Bacteria
denovo13268	0	0	1	0	2	0	0	0	0	0	0	0	0	1	1	1	0	0	0	0	0	0	0	0	0	0	0	0	0	0	0	0	0	0	0	0	0	0	0	0	Unique A. armata Mainland	Bacteria; __Bacteroidetes; __Flavobacteria; __Flavobacteriales; __Flavobacteriaceae; __Aquimarina
denovo13269	0	0	0	0	2	0	0	0	0	0	0	0	0	0	0	0	0	0	0	0	0	0	0	0	0	0	0	0	0	0	0	0	0	0	0	0	0	0	0	0	Unique A. armata Mainland	Bacteria; __Chloroflexi; __Caldilineae; __Caldilineales; __Caldilineaceae; __Caldilinea
denovo13305	0	0	0	3	0	0	0	0	0	0	0	0	0	0	0	0	0	0	0	0	0	0	0	0	0	0	0	0	0	0	0	0	0	0	0	0	0	0	0	0	Unique A. armata Mainland	Bacteria
denovo13320	0	0	0	1	0	1	0	0	0	0	0	0	0	0	0	0	0	0	0	0	0	0	0	0	0	0	0	0	0	0	0	0	0	0	0	0	0	0	0	0	Unique A. armata Mainland	Bacteria; __Bacteroidetes; __Flavobacteria; __Flavobacteriales; __Flavobacteriaceae
denovo13367	0	0	0	0	0	0	0	0	0	0	0	0	1	0	1	0	0	0	0	0	0	0	0	0	0	0	0	0	0	0	0	0	0	0	0	0	0	0	0	0	Unique A. armata Mainland	Bacteria
denovo13390	0	0	0	0	0	0	0	0	0	0	2	0	0	0	0	0	0	0	0	0	0	0	0	0	0	0	0	0	0	0	0	0	0	0	0	0	0	0	0	0	Unique A. armata Mainland	Bacteria
denovo13391	0	0	0	0	0	0	0	0	0	0	0	0	0	2	0	0	0	0	0	0	0	0	0	0	0	0	0	0	0	0	0	0	0	0	0	0	0	0	0	0	Unique A. armata Mainland	Bacteria; __Proteobacteria; __Gammaproteobacteria; __NKB5; __f; __g
denovo13400	0	0	1	0	0	0	0	0	0	0	0	0	0	1	0	0	0	0	0	0	0	0	0	0	0	0	0	0	0	0	0	0	0	0	0	0	0	0	0	0	Unique A. armata Mainland	Bacteria; __Proteobacteria; __Alphaproteobacteria; __Rhizobiales; __Phyllobacteriaceae; __g
denovo13440	0	0	0	0	0	0	2	0	0	0	0	0	0	0	0	1	0	0	0	0	0	0	0	0	0	0	0	0	0	0	0	0	0	0	0	0	0	0	0	0	Unique A. armata Mainland	Bacteria; __Bacteroidetes; __Sphingobacteriia; __Sphingobacteriales; __Saprospiraceae; __g
denovo13453	0	0	0	0	0	0	0	0	0	0	1	0	9	0	0	5	0	0	0	0	0	0	0	0	0	0	0	0	0	0	0	0	0	0	0	0	0	0	0	0	Unique A. armata Mainland	Bacteria; __Proteobacteria; __Alphaproteobacteria
denovo13455	0	0	0	0	0	0	0	0	0	0	0	0	0	0	0	2	0	0	0	0	0	0	0	0	0	0	0	0	0	0	0	0	0	0	0	0	0	0	0	0	Unique A. armata Mainland	Bacteria; __Bacteroidetes; __Sphingobacteriia; __Sphingobacteriales; __Saprospiraceae
denovo13456	0	1	0	0	0	0	2	0	0	2	0	1	0	0	0	8	0	0	0	0	0	0	0	0	0	0	0	0	0	0	0	0	0	0	0	0	0	0	0	0	Unique A. armata Mainland	Bacteria; __Bacteroidetes
denovo13458	0	0	0	0	0	0	0	0	0	0	0	0	0	1	0	1	0	0	0	0	0	0	0	0	0	0	0	0	0	0	0	0	0	0	0	0	0	0	0	0	Unique A. armata Mainland	Bacteria; __Bacteroidetes; __Sphingobacteriia; __Sphingobacteriales; __Saprospiraceae; __Rubidimonas
denovo13463	0	0	1	0	0	0	0	0	0	0	0	0	0	1	0	0	0	0	0	0	0	0	0	0	0	0	0	0	0	0	0	0	0	0	0	0	0	0	0	0	Unique A. armata Mainland	Bacteria; __Proteobacteria; __Alphaproteobacteria
denovo13473	0	0	0	0	0	0	0	0	0	0	2	0	0	0	0	0	0	0	0	0	0	0	0	0	0	0	0	0	0	0	0	0	0	0	0	0	0	0	0	0	Unique A. armata Mainland	Bacteria; __Bacteroidetes; __Sphingobacteriia; __Sphingobacteriales; __Saprospiraceae
denovo13479	0	0	0	0	0	0	0	3	0	0	0	0	0	0	0	0	0	0	0	0	0	0	0	0	0	0	0	0	0	0	0	0	0	0	0	0	0	0	0	0	Unique A. armata Mainland	Bacteria; __Proteobacteria
denovo13519	0	0	0	0	0	0	0	1	0	0	0	0	0	0	0	2	0	0	0	0	0	0	0	0	0	0	0	0	0	0	0	0	0	0	0	0	0	0	0	0	Unique A. armata Mainland	Bacteria; __Bacteroidetes
denovo13541	0	0	0	0	0	0	0	0	0	0	0	2	0	0	0	0	0	0	0	0	0	0	0	0	0	0	0	0	0	0	0	0	0	0	0	0	0	0	0	0	Unique A. armata Mainland	Bacteria; __Proteobacteria; __Alphaproteobacteria; __Caulobacterales; __Hyphomonadaceae; __Robiginitomaculum
denovo13595	0	0	0	0	0	0	0	0	0	0	0	0	1	1	0	0	0	0	0	0	0	0	0	0	0	0	0	0	0	0	0	0	0	0	0	0	0	0	0	0	Unique A. armata Mainland	Bacteria; __Bacteroidetes; __Sphingobacteriia; __Sphingobacteriales; __Saprospiraceae; __g
denovo13627	0	1	0	0	0	0	0	1	0	0	0	0	0	0	0	0	0	0	0	0	0	0	0	0	0	0	0	0	0	0	0	0	0	0	0	0	0	0	0	0	Unique A. armata Mainland	Bacteria; __Actinobacteria; __Acidimicrobiia; __Acidimicrobiales
denovo13629	0	0	0	1	0	0	0	0	0	0	0	0	0	1	0	0	0	0	0	0	0	0	0	0	0	0	0	0	0	0	0	0	0	0	0	0	0	0	0	0	Unique A. armata Mainland	Bacteria; __Proteobacteria; __Alphaproteobacteria; __Rhodobacterales; __Rhodobacteraceae; __Jannaschia
denovo13643	0	0	0	0	0	0	0	0	0	0	0	0	0	0	0	2	0	0	0	0	0	0	0	0	0	0	0	0	0	0	0	0	0	0	0	0	0	0	0	0	Unique A. armata Mainland	Bacteria; __Proteobacteria; __Alphaproteobacteria
denovo13647	0	1	1	2	1	0	2	1	0	0	0	0	5	0	3	3	0	0	0	0	0	0	0	0	0	0	0	0	0	0	0	0	0	0	0	0	0	0	0	0	Unique A. armata Mainland	Bacteria; __Bacteroidetes; __Sphingobacteriia; __Sphingobacteriales; __Saprospiraceae
denovo13648	0	0	0	0	0	0	0	0	0	0	0	0	2	0	0	0	0	0	0	0	0	0	0	0	0	0	0	0	0	0	0	0	0	0	0	0	0	0	0	0	Unique A. armata Mainland	Bacteria; __Bacteroidetes; __Sphingobacteriia; __Sphingobacteriales; __Saprospiraceae; __g
denovo13666	0	0	0	0	0	0	0	0	0	0	0	0	0	0	2	0	0	0	0	0	0	0	0	0	0	0	0	0	0	0	0	0	0	0	0	0	0	0	0	0	Unique A. armata Mainland	Bacteria; __Bacteroidetes; __Sphingobacteriia; __Sphingobacteriales; __Saprospiraceae
denovo13672	0	0	0	0	0	0	0	0	0	0	0	0	2	0	1	0	0	0	0	0	0	0	0	0	0	0	0	0	0	0	0	0	0	0	0	0	0	0	0	0	Unique A. armata Mainland	Bacteria; __Bacteroidetes; __Sphingobacteriia; __Sphingobacteriales; __Saprospiraceae
denovo13678	0	0	0	0	0	0	0	0	0	0	0	0	2	0	0	0	0	0	0	0	0	0	0	0	0	0	0	0	0	0	0	0	0	0	0	0	0	0	0	0	Unique A. armata Mainland	Bacteria; __Proteobacteria; __Gammaproteobacteria
denovo13681	0	0	0	1	0	0	0	0	0	0	7	0	0	0	0	1	0	0	0	0	0	0	0	0	0	0	0	0	0	0	0	0	0	0	0	0	0	0	0	0	Unique A. armata Mainland	Bacteria; __Proteobacteria; __Deltaproteobacteria; __Bdellovibrionales; __Bdellovibrionaceae; __OM27_clade
denovo13685	0	7	1	1	6	0	10	2	5	5	13	3	35	16	1	23	0	0	0	0	0	0	0	0	0	0	0	0	0	0	0	0	0	0	0	0	0	0	0	0	Unique A. armata Mainland	Bacteria; __Bacteroidetes; __Sphingobacteriia; __Sphingobacteriales; __Saprospiraceae; __g
denovo13686	0	0	0	0	0	0	0	0	0	0	0	0	0	0	0	4	0	0	0	0	0	0	0	0	0	0	0	0	0	0	0	0	0	0	0	0	0	0	0	0	Unique A. armata Mainland	Bacteria; __Bacteroidetes; __Sphingobacteriia; __Sphingobacteriales
denovo13689	2	0	2	0	3	0	9	0	1	0	2	0	1	10	0	35	0	0	0	0	0	0	0	0	0	0	0	0	0	0	0	0	0	0	0	0	0	0	0	0	Unique A. armata Mainland	Bacteria; __Actinobacteria; __Acidimicrobiia; __Acidimicrobiales; __uncultured; __g
denovo13695	0	0	0	0	0	0	0	0	0	0	0	0	0	0	3	0	0	0	0	0	0	0	0	0	0	0	0	0	0	0	0	0	0	0	0	0	0	0	0	0	Unique A. armata Mainland	Bacteria; __Planctomycetes; __Planctomycetacia; __Planctomycetales; __Planctomycetaceae; __Blastopirellula
denovo13713	0	0	0	0	0	0	0	0	0	0	0	0	2	0	0	0	0	0	0	0	0	0	0	0	0	0	0	0	0	0	0	0	0	0	0	0	0	0	0	0	Unique A. armata Mainland	Bacteria; __Proteobacteria; __Gammaproteobacteria
denovo13714	0	0	0	0	0	0	0	0	0	0	0	0	0	0	2	0	0	0	0	0	0	0	0	0	0	0	0	0	0	0	0	0	0	0	0	0	0	0	0	0	Unique A. armata Mainland	Bacteria; __Bacteroidetes; __Sphingobacteriia; __Sphingobacteriales; __Saprospiraceae
denovo13734	0	0	0	0	0	0	0	0	0	0	0	0	0	0	0	2	0	0	0	0	0	0	0	0	0	0	0	0	0	0	0	0	0	0	0	0	0	0	0	0	Unique A. armata Mainland	Bacteria; __Bacteroidetes; __Flavobacteria; __Flavobacteriales; __Flavobacteriaceae
denovo13758	0	0	0	0	1	0	0	0	0	0	0	0	0	13	0	0	0	0	0	0	0	0	0	0	0	0	0	0	0	0	0	0	0	0	0	0	0	0	0	0	Unique A. armata Mainland	Bacteria; __Bacteroidetes; __Sphingobacteriia; __Sphingobacteriales; __Saprospiraceae
denovo13785	0	0	0	0	2	0	0	0	0	0	0	0	0	0	0	0	0	0	0	0	0	0	0	0	0	0	0	0	0	0	0	0	0	0	0	0	0	0	0	0	Unique A. armata Mainland	Bacteria; __Proteobacteria; __Alphaproteobacteria; __Sphingomonadales
denovo13791	0	0	0	0	0	1	0	0	0	0	0	1	0	0	0	0	0	0	0	0	0	0	0	0	0	0	0	0	0	0	0	0	0	0	0	0	0	0	0	0	Unique A. armata Mainland	Bacteria; __Bacteroidetes; __Sphingobacteriia; __Sphingobacteriales; __Saprospiraceae; __g
denovo13795	0	0	0	0	0	0	1	0	0	0	0	0	1	1	0	0	0	0	0	0	0	0	0	0	0	0	0	0	0	0	0	0	0	0	0	0	0	0	0	0	Unique A. armata Mainland	Bacteria
denovo13797	0	0	0	14	0	0	0	0	0	1	1	3	4	0	0	1	0	0	0	0	0	0	0	0	0	0	0	0	0	0	0	0	0	0	0	0	0	0	0	0	Unique A. armata Mainland	Bacteria; __Bacteroidetes; __Sphingobacteriia; __Sphingobacteriales; __Saprospiraceae; __g
denovo13810	0	0	0	0	0	0	0	0	0	0	0	0	0	3	0	0	0	0	0	0	0	0	0	0	0	0	0	0	0	0	0	0	0	0	0	0	0	0	0	0	Unique A. armata Mainland	Bacteria; __Proteobacteria; __Alphaproteobacteria; __Caulobacterales; __Hyphomonadaceae; __Hellea
denovo13811	0	0	0	2	1	0	0	0	0	0	0	0	0	0	0	0	0	0	0	0	0	0	0	0	0	0	0	0	0	0	0	0	0	0	0	0	0	0	0	0	Unique A. armata Mainland	Bacteria; __Bacteroidetes; __Sphingobacteriia; __Sphingobacteriales; __Saprospiraceae; __g
denovo13835	0	0	0	0	0	0	0	0	0	0	0	0	2	0	0	0	0	0	0	0	0	0	0	0	0	0	0	0	0	0	0	0	0	0	0	0	0	0	0	0	Unique A. armata Mainland	Bacteria; __Bacteroidetes; __Sphingobacteriia; __Sphingobacteriales; __Saprospiraceae; __g
denovo13848	0	0	0	0	0	0	0	0	0	1	0	0	1	0	2	0	0	0	0	0	0	0	0	0	0	0	0	0	0	0	0	0	0	0	0	0	0	0	0	0	Unique A. armata Mainland	Bacteria; __Bacteroidetes; __Sphingobacteriia; __Sphingobacteriales; __Saprospiraceae
denovo13914	0	0	0	0	0	0	0	0	0	0	0	0	0	8	0	0	0	0	0	0	0	0	0	0	0	0	0	0	0	0	0	0	0	0	0	0	0	0	0	0	Unique A. armata Mainland	Bacteria; __Bacteroidetes; __Sphingobacteriia; __Sphingobacteriales; __Saprospiraceae
denovo13936	0	0	0	0	0	0	0	0	0	0	0	0	2	0	0	1	0	0	0	0	0	0	0	0	0	0	0	0	0	0	0	0	0	0	0	0	0	0	0	0	Unique A. armata Mainland	Bacteria; __Planctomycetes; __Planctomycetacia; __Planctomycetales; __Planctomycetaceae; __Blastopirellula
denovo13975	0	0	0	0	0	0	0	0	0	0	0	0	0	0	0	2	0	0	0	0	0	0	0	0	0	0	0	0	0	0	0	0	0	0	0	0	0	0	0	0	Unique A. armata Mainland	Bacteria
denovo14015	3	0	0	0	0	0	0	0	0	0	0	0	0	0	0	0	0	0	0	0	0	0	0	0	0	0	0	0	0	0	0	0	0	0	0	0	0	0	0	0	Unique A. armata Mainland	Bacteria; __Proteobacteria; __Alphaproteobacteria; __Caulobacterales; __Hyphomonadaceae; __Hellea
denovo14018	1	1	0	0	0	0	0	0	0	0	1	0	0	0	1	0	0	0	0	0	0	0	0	0	0	0	0	0	0	0	0	0	0	0	0	0	0	0	0	0	Unique A. armata Mainland	Bacteria; __Bacteroidetes; __Sphingobacteriia; __Sphingobacteriales
denovo14046	0	0	0	0	0	0	0	0	0	0	0	0	0	2	0	0	0	0	0	0	0	0	0	0	0	0	0	0	0	0	0	0	0	0	0	0	0	0	0	0	Unique A. armata Mainland	Bacteria; __Proteobacteria; __Gammaproteobacteria
denovo14052	0	0	0	0	0	0	0	0	0	0	0	0	0	0	0	2	0	0	0	0	0	0	0	0	0	0	0	0	0	0	0	0	0	0	0	0	0	0	0	0	Unique A. armata Mainland	Bacteria; __Proteobacteria; __Gammaproteobacteria
denovo14056	0	0	0	0	0	0	0	0	0	0	2	0	0	0	0	0	0	0	0	0	0	0	0	0	0	0	0	0	0	0	0	0	0	0	0	0	0	0	0	0	Unique A. armata Mainland	Bacteria; __Proteobacteria; __Gammaproteobacteria
denovo14068	0	0	0	0	0	0	0	0	0	0	0	0	0	0	0	2	0	0	0	0	0	0	0	0	0	0	0	0	0	0	0	0	0	0	0	0	0	0	0	0	Unique A. armata Mainland	Bacteria; __Proteobacteria; __TA18; __o; __f; __g
denovo14077	1	1	0	1	0	1	4	0	0	0	1	2	3	1	0	0	0	0	0	0	0	0	0	0	0	0	0	0	0	0	0	0	0	0	0	0	0	0	0	0	Unique A. armata Mainland	Bacteria
denovo14083	0	0	0	0	0	0	0	0	0	0	0	0	0	0	0	2	0	0	0	0	0	0	0	0	0	0	0	0	0	0	0	0	0	0	0	0	0	0	0	0	Unique A. armata Mainland	Bacteria; __Bacteroidetes; __Sphingobacteriia; __Sphingobacteriales; __Saprospiraceae; __g
denovo14085	0	0	0	0	0	0	0	0	0	0	0	0	0	0	0	2	0	0	0	0	0	0	0	0	0	0	0	0	0	0	0	0	0	0	0	0	0	0	0	0	Unique A. armata Mainland	Bacteria; __Proteobacteria
denovo14101	0	0	0	0	0	0	0	0	1	0	0	0	0	1	0	0	0	0	0	0	0	0	0	0	0	0	0	0	0	0	0	0	0	0	0	0	0	0	0	0	Unique A. armata Mainland	Bacteria; __Bacteroidetes; __Sphingobacteriia; __Sphingobacteriales; __Saprospiraceae
denovo14107	0	0	0	0	0	0	0	0	0	0	0	0	0	0	2	0	0	0	0	0	0	0	0	0	0	0	0	0	0	0	0	0	0	0	0	0	0	0	0	0	Unique A. armata Mainland	Bacteria; __Bacteroidetes; __Flavobacteria; __Flavobacteriales; __Flavobacteriaceae
denovo14123	0	0	0	1	0	0	0	0	0	0	0	0	0	1	0	0	0	0	0	0	0	0	0	0	0	0	0	0	0	0	0	0	0	0	0	0	0	0	0	0	Unique A. armata Mainland	Bacteria; __Proteobacteria; __Alphaproteobacteria; __Rhodobacterales; __Rhodobacteraceae; __Tateyamaria
denovo14133	0	0	0	0	0	0	0	0	1	0	0	0	0	0	3	0	0	0	0	0	0	0	0	0	0	0	0	0	0	0	0	0	0	0	0	0	0	0	0	0	Unique A. armata Mainland	Bacteria
denovo14135	0	0	0	0	0	0	0	0	0	0	0	0	0	0	3	0	0	0	0	0	0	0	0	0	0	0	0	0	0	0	0	0	0	0	0	0	0	0	0	0	Unique A. armata Mainland	Bacteria; __Proteobacteria; __Gammaproteobacteria; __Chromatiales; __Granulosicoccaceae; __Granulosicoccus
denovo14168	0	0	1	0	0	0	0	0	0	0	1	0	0	0	0	3	0	0	0	0	0	0	0	0	0	0	0	0	0	0	0	0	0	0	0	0	0	0	0	0	Unique A. armata Mainland	Bacteria; __Planctomycetes; __028H05-P-BN-P5; __o; __f; __g
denovo14178	0	0	0	0	0	0	0	0	0	0	0	0	0	0	2	0	0	0	0	0	0	0	0	0	0	0	0	0	0	0	0	0	0	0	0	0	0	0	0	0	Unique A. armata Mainland	Bacteria; __Proteobacteria; __Alphaproteobacteria; __Sphingomonadales; __Erythrobacteraceae
denovo14190	1	0	0	0	0	0	0	0	0	0	0	0	1	0	1	0	0	0	0	0	0	0	0	0	0	0	0	0	0	0	0	0	0	0	0	0	0	0	0	0	Unique A. armata Mainland	Bacteria; __Bacteroidetes; __Sphingobacteriia; __Sphingobacteriales; __Saprospiraceae; __g
denovo14203	0	0	0	0	0	0	0	0	0	0	0	0	1	5	0	0	0	0	0	0	0	0	0	0	0	0	0	0	0	0	0	0	0	0	0	0	0	0	0	0	Unique A. armata Mainland	Bacteria; __Bacteroidetes; __Sphingobacteriia; __Sphingobacteriales
denovo14216	0	0	0	0	0	0	0	0	0	0	0	0	0	0	0	2	0	0	0	0	0	0	0	0	0	0	0	0	0	0	0	0	0	0	0	0	0	0	0	0	Unique A. armata Mainland	Bacteria; __Planctomycetes; __Planctomycetacia; __Planctomycetales; __Planctomycetaceae; __Rhodopirellula
denovo14219	1	1	0	2	0	0	0	1	0	0	0	2	0	0	0	0	0	0	0	0	0	0	0	0	0	0	0	0	0	0	0	0	0	0	0	0	0	0	0	0	Unique A. armata Mainland	Bacteria; __Bacteroidetes; __Sphingobacteriia; __Sphingobacteriales
denovo14302	0	0	0	1	0	0	0	2	1	0	0	2	1	0	0	3	0	0	0	0	0	0	0	0	0	0	0	0	0	0	0	0	0	0	0	0	0	0	0	0	Unique A. armata Mainland	Bacteria; __Bacteroidetes; __Sphingobacteriia; __Sphingobacteriales; __Saprospiraceae; __g
denovo14310	0	0	0	0	0	0	0	0	0	0	0	0	0	0	4	0	0	0	0	0	0	0	0	0	0	0	0	0	0	0	0	0	0	0	0	0	0	0	0	0	Unique A. armata Mainland	Bacteria; __Proteobacteria; __Gammaproteobacteria
denovo14345	0	0	0	0	0	0	0	0	0	0	0	0	3	0	2	0	0	0	0	0	0	0	0	0	0	0	0	0	0	0	0	0	0	0	0	0	0	0	0	0	Unique A. armata Mainland	Bacteria
denovo14372	0	1	0	0	0	5	0	0	0	0	0	1	4	0	0	0	0	0	0	0	0	0	0	0	0	0	0	0	0	0	0	0	0	0	0	0	0	0	0	0	Unique A. armata Mainland	Bacteria; __Actinobacteria; __Acidimicrobiia; __Acidimicrobiales; __uncultured; __g
denovo14406	0	0	0	0	0	0	0	0	0	0	0	0	0	0	0	2	0	0	0	0	0	0	0	0	0	0	0	0	0	0	0	0	0	0	0	0	0	0	0	0	Unique A. armata Mainland	Bacteria; __Proteobacteria; __Alphaproteobacteria; __Rickettsiales
denovo14407	0	0	0	0	0	0	0	0	0	0	0	0	0	0	0	3	0	0	0	0	0	0	0	0	0	0	0	0	0	0	0	0	0	0	0	0	0	0	0	0	Unique A. armata Mainland	Bacteria
denovo14429	6	0	0	0	0	0	9	0	2	0	8	0	0	4	0	5	0	0	0	0	0	0	0	0	0	0	0	0	0	0	0	0	0	0	0	0	0	0	0	0	Unique A. armata Mainland	Bacteria; __Proteobacteria
denovo14435	0	0	0	0	4	1	0	0	0	0	2	0	4	0	0	0	0	0	0	0	0	0	0	0	0	0	0	0	0	0	0	0	0	0	0	0	0	0	0	0	Unique A. armata Mainland	Bacteria; __Bacteroidetes; __Sphingobacteriia; __Sphingobacteriales; __Saprospiraceae
denovo14443	1	0	0	0	1	0	0	0	0	0	0	0	0	0	0	0	0	0	0	0	0	0	0	0	0	0	0	0	0	0	0	0	0	0	0	0	0	0	0	0	Unique A. armata Mainland	Bacteria; __Proteobacteria; __Gammaproteobacteria
denovo14465	0	0	0	0	0	0	0	0	0	0	0	0	2	0	0	0	0	0	0	0	0	0	0	0	0	0	0	0	0	0	0	0	0	0	0	0	0	0	0	0	Unique A. armata Mainland	Bacteria; __Bacteroidetes
denovo14467	0	0	0	0	0	0	0	0	0	0	0	0	0	0	0	3	0	0	0	0	0	0	0	0	0	0	0	0	0	0	0	0	0	0	0	0	0	0	0	0	Unique A. armata Mainland	Bacteria
denovo14470	0	1	0	0	0	0	4	7	1	3	0	0	9	0	6	30	0	0	0	0	0	0	0	0	0	0	0	0	0	0	0	0	0	0	0	0	0	0	0	0	Unique A. armata Mainland	Bacteria; __Bacteroidetes; __Sphingobacteriia; __Sphingobacteriales; __Saprospiraceae; __g
denovo14471	2	0	0	0	0	0	0	0	0	0	0	0	0	0	0	0	0	0	0	0	0	0	0	0	0	0	0	0	0	0	0	0	0	0	0	0	0	0	0	0	Unique A. armata Mainland	Bacteria; __Bacteroidetes; __Flavobacteria; __Flavobacteriales; __Cryomorphaceae; __NS7_marine_group
denovo14477	0	1	0	0	0	0	0	0	0	0	0	0	0	1	0	0	0	0	0	0	0	0	0	0	0	0	0	0	0	0	0	0	0	0	0	0	0	0	0	0	Unique A. armata Mainland	Bacteria; __Bacteroidetes; __Sphingobacteriia; __Sphingobacteriales; __Saprospiraceae; __g
denovo14497	0	0	0	0	0	0	0	0	0	0	0	0	3	0	0	0	0	0	0	0	0	0	0	0	0	0	0	0	0	0	0	0	0	0	0	0	0	0	0	0	Unique A. armata Mainland	Bacteria; __Proteobacteria
denovo14513	0	0	0	0	0	0	0	0	0	0	0	0	0	0	2	0	0	0	0	0	0	0	0	0	0	0	0	0	0	0	0	0	0	0	0	0	0	0	0	0	Unique A. armata Mainland	Bacteria; __Planctomycetes
denovo14528	0	0	0	0	0	0	0	0	0	0	3	1	0	0	0	0	0	0	0	0	0	0	0	0	0	0	0	0	0	0	0	0	0	0	0	0	0	0	0	0	Unique A. armata Mainland	Bacteria; __Bacteroidetes; __Sphingobacteriia; __Sphingobacteriales; __Saprospiraceae; __g
denovo14550	0	0	0	0	0	0	0	0	0	0	0	0	0	0	0	2	0	0	0	0	0	0	0	0	0	0	0	0	0	0	0	0	0	0	0	0	0	0	0	0	Unique A. armata Mainland	Bacteria; __Bacteroidetes; __Sphingobacteriia; __Sphingobacteriales; __Saprospiraceae
denovo14551	0	0	0	0	0	0	0	0	0	0	0	0	0	0	0	5	0	0	0	0	0	0	0	0	0	0	0	0	0	0	0	0	0	0	0	0	0	0	0	0	Unique A. armata Mainland	Bacteria; __Bacteroidetes
denovo14562	0	0	0	0	1	0	0	0	0	1	0	0	3	2	0	0	0	0	0	0	0	0	0	0	0	0	0	0	0	0	0	0	0	0	0	0	0	0	0	0	Unique A. armata Mainland	Bacteria; __Bacteroidetes; __Sphingobacteriia; __Sphingobacteriales; __Saprospiraceae; __g
denovo14575	0	0	0	0	2	0	0	0	0	0	0	0	0	0	0	0	0	0	0	0	0	0	0	0	0	0	0	0	0	0	0	0	0	0	0	0	0	0	0	0	Unique A. armata Mainland	Bacteria; __Bacteroidetes; __Sphingobacteriia; __Sphingobacteriales; __Saprospiraceae; __g
denovo14578	0	0	1	0	0	0	1	0	0	0	0	0	0	8	0	0	0	0	0	0	0	0	0	0	0	0	0	0	0	0	0	0	0	0	0	0	0	0	0	0	Unique A. armata Mainland	Bacteria; __Proteobacteria; __Alphaproteobacteria; __DB1-14; __f; __g
denovo14582	0	0	0	0	0	0	3	0	0	0	0	0	0	0	0	3	0	0	0	0	0	0	0	0	0	0	0	0	0	0	0	0	0	0	0	0	0	0	0	0	Unique A. armata Mainland	Bacteria; __Bacteroidetes; __Sphingobacteriia; __Sphingobacteriales
denovo14601	0	0	0	0	0	0	0	0	0	0	0	0	0	2	0	1	0	0	0	0	0	0	0	0	0	0	0	0	0	0	0	0	0	0	0	0	0	0	0	0	Unique A. armata Mainland	Bacteria; __Bacteroidetes
denovo14634	0	0	0	0	0	0	0	0	0	0	0	0	0	0	4	0	0	0	0	0	0	0	0	0	0	0	0	0	0	0	0	0	0	0	0	0	0	0	0	0	Unique A. armata Mainland	Bacteria; __Bacteroidetes; __Sphingobacteriia; __Sphingobacteriales; __Saprospiraceae; __g
denovo14639	0	0	0	2	0	0	0	0	2	0	0	0	0	0	0	0	0	0	0	0	0	0	0	0	0	0	0	0	0	0	0	0	0	0	0	0	0	0	0	0	Unique A. armata Mainland	Bacteria; __Proteobacteria; __Gammaproteobacteria; __Alteromonadales; __Alteromonadaceae
denovo14645	0	0	0	0	0	0	0	0	1	0	1	0	0	0	0	2	0	0	0	0	0	0	0	0	0	0	0	0	0	0	0	0	0	0	0	0	0	0	0	0	Unique A. armata Mainland	Bacteria; __Proteobacteria; __Alphaproteobacteria; __OCS116_clade; __f; __g
denovo14646	3	0	0	0	0	0	0	0	0	0	0	0	0	0	0	0	0	0	0	0	0	0	0	0	0	0	0	0	0	0	0	0	0	0	0	0	0	0	0	0	Unique A. armata Mainland	Bacteria; __Proteobacteria; __Alphaproteobacteria
denovo14657	0	0	0	0	0	0	0	0	0	1	0	0	2	0	0	0	0	0	0	0	0	0	0	0	0	0	0	0	0	0	0	0	0	0	0	0	0	0	0	0	Unique A. armata Mainland	Bacteria; __Bacteroidetes; __Sphingobacteriia; __Sphingobacteriales; __Saprospiraceae; __g
denovo14675	0	0	0	2	0	0	0	0	0	0	0	0	0	0	0	0	0	0	0	0	0	0	0	0	0	0	0	0	0	0	0	0	0	0	0	0	0	0	0	0	Unique A. armata Mainland	Bacteria; __Proteobacteria; __Gammaproteobacteria; __Oceanospirillales
denovo14683	0	1	0	0	0	0	1	0	0	1	2	0	0	0	0	0	0	0	0	0	0	0	0	0	0	0	0	0	0	0	0	0	0	0	0	0	0	0	0	0	Unique A. armata Mainland	Bacteria; __Proteobacteria; __TA18; __o; __f; __g
denovo14693	0	0	0	0	0	2	0	0	0	0	0	0	0	0	0	0	0	0	0	0	0	0	0	0	0	0	0	0	0	0	0	0	0	0	0	0	0	0	0	0	Unique A. armata Mainland	Bacteria; __Bacteroidetes; __Sphingobacteriia; __Sphingobacteriales; __Saprospiraceae
denovo14730	0	0	0	0	0	0	0	0	0	0	0	0	2	0	1	2	0	0	0	0	0	0	0	0	0	0	0	0	0	0	0	0	0	0	0	0	0	0	0	0	Unique A. armata Mainland	Bacteria; __Bacteroidetes; __Sphingobacteriia; __Sphingobacteriales; __Saprospiraceae; __g
denovo14760	0	0	0	0	0	0	0	0	0	0	0	0	0	2	0	1	0	0	0	0	0	0	0	0	0	0	0	0	0	0	0	0	0	0	0	0	0	0	0	0	Unique A. armata Mainland	Bacteria; __Bacteroidetes; __Sphingobacteriia; __Sphingobacteriales; __Saprospiraceae; __g
denovo14767	0	0	0	0	0	0	0	0	0	0	0	0	0	0	0	2	0	0	0	0	0	0	0	0	0	0	0	0	0	0	0	0	0	0	0	0	0	0	0	0	Unique A. armata Mainland	Bacteria; __Proteobacteria
denovo14774	0	0	0	0	0	2	0	0	0	0	0	0	0	0	0	0	0	0	0	0	0	0	0	0	0	0	0	0	0	0	0	0	0	0	0	0	0	0	0	0	Unique A. armata Mainland	Bacteria; __Bacteroidetes; __Sphingobacteriia; __Sphingobacteriales; __Saprospiraceae
denovo14775	0	0	0	0	0	0	0	0	0	0	0	0	1	0	1	0	0	0	0	0	0	0	0	0	0	0	0	0	0	0	0	0	0	0	0	0	0	0	0	0	Unique A. armata Mainland	Bacteria; __Bacteroidetes
denovo14794	0	0	0	0	0	2	0	0	0	0	0	0	0	0	0	0	0	0	0	0	0	0	0	0	0	0	0	0	0	0	0	0	0	0	0	0	0	0	0	0	Unique A. armata Mainland	Bacteria; __Proteobacteria; __Gammaproteobacteria
denovo14808	1	0	0	0	0	0	0	0	0	0	0	0	0	5	0	1	0	0	0	0	0	0	0	0	0	0	0	0	0	0	0	0	0	0	0	0	0	0	0	0	Unique A. armata Mainland	Bacteria; __Bacteroidetes; __Sphingobacteriia; __Sphingobacteriales; __Saprospiraceae; __g
denovo14821	0	0	1	0	0	1	0	0	0	0	0	0	0	0	0	0	0	0	0	0	0	0	0	0	0	0	0	0	0	0	0	0	0	0	0	0	0	0	0	0	Unique A. armata Mainland	Bacteria; __Bacteroidetes; __Flavobacteria; __Flavobacteriales; __Flavobacteriaceae; __Krokinobacter
denovo14822	0	0	0	0	0	0	0	0	0	0	0	2	0	0	0	0	0	0	0	0	0	0	0	0	0	0	0	0	0	0	0	0	0	0	0	0	0	0	0	0	Unique A. armata Mainland	Bacteria; __Proteobacteria; __Gammaproteobacteria
denovo14890	0	1	0	0	1	1	2	5	0	1	2	1	0	4	0	5	0	0	0	0	0	0	0	0	0	0	0	0	0	0	0	0	0	0	0	0	0	0	0	0	Unique A. armata Mainland	Bacteria; __Bacteroidetes; __Sphingobacteriia; __Sphingobacteriales; __Chitinophagaceae; __g
denovo14919	1	0	0	0	2	0	0	0	0	0	0	0	0	15	0	0	0	0	0	0	0	0	0	0	0	0	0	0	0	0	0	0	0	0	0	0	0	0	0	0	Unique A. armata Mainland	Bacteria; __Proteobacteria; __Gammaproteobacteria; __Chromatiales; __Granulosicoccaceae; __Granulosicoccus
denovo14950	0	0	0	0	0	0	0	2	0	0	0	0	0	0	0	0	0	0	0	0	0	0	0	0	0	0	0	0	0	0	0	0	0	0	0	0	0	0	0	0	Unique A. armata Mainland	Bacteria; __Bacteroidetes; __Sphingobacteriia; __Sphingobacteriales; __Saprospiraceae; __g
denovo14963	0	2	0	0	0	0	0	0	0	0	0	0	0	0	0	0	0	0	0	0	0	0	0	0	0	0	0	0	0	0	0	0	0	0	0	0	0	0	0	0	Unique A. armata Mainland	Bacteria; __Proteobacteria; __Alphaproteobacteria; __Caulobacterales; __Hyphomonadaceae; __g
denovo14975	0	0	0	0	1	0	0	0	0	0	0	2	3	2	1	0	0	0	0	0	0	0	0	0	0	0	0	0	0	0	0	0	0	0	0	0	0	0	0	0	Unique A. armata Mainland	Bacteria; __Proteobacteria; __Alphaproteobacteria; __Rickettsiales; __mitochondria; __g
denovo14986	0	0	0	0	0	0	0	0	0	0	0	0	3	0	0	0	0	0	0	0	0	0	0	0	0	0	0	0	0	0	0	0	0	0	0	0	0	0	0	0	Unique A. armata Mainland	Bacteria; __Proteobacteria; __Alphaproteobacteria; __Rhodobacterales; __Rhodobacteraceae
denovo15013	1	1	0	0	0	0	0	0	1	0	2	2	3	0	0	0	0	0	0	0	0	0	0	0	0	0	0	0	0	0	0	0	0	0	0	0	0	0	0	0	Unique A. armata Mainland	Bacteria; __Proteobacteria
denovo15035	0	0	0	0	1	0	0	0	0	0	0	1	2	0	0	0	0	0	0	0	0	0	0	0	0	0	0	0	0	0	0	0	0	0	0	0	0	0	0	0	Unique A. armata Mainland	Bacteria; __Bacteroidetes; __Sphingobacteriia; __Sphingobacteriales; __Saprospiraceae
denovo15036	0	0	0	0	0	0	0	0	0	0	0	0	0	1	0	1	0	0	0	0	0	0	0	0	0	0	0	0	0	0	0	0	0	0	0	0	0	0	0	0	Unique A. armata Mainland	Bacteria; __Proteobacteria; __Alphaproteobacteria; __Sphingomonadales
denovo15056	0	0	0	0	0	0	0	0	0	0	0	0	0	0	0	2	0	0	0	0	0	0	0	0	0	0	0	0	0	0	0	0	0	0	0	0	0	0	0	0	Unique A. armata Mainland	Bacteria; __Bacteroidetes
denovo15070	0	0	0	0	0	0	0	0	0	0	0	0	0	0	0	2	0	0	0	0	0	0	0	0	0	0	0	0	0	0	0	0	0	0	0	0	0	0	0	0	Unique A. armata Mainland	Bacteria; __Bacteroidetes
denovo15081	0	0	1	0	0	0	0	1	0	0	0	0	0	0	0	0	0	0	0	0	0	0	0	0	0	0	0	0	0	0	0	0	0	0	0	0	0	0	0	0	Unique A. armata Mainland	Bacteria; __Proteobacteria; __Alphaproteobacteria; __Rickettsiales; __SM2D12; __g
denovo15082	0	0	0	0	3	1	0	0	0	0	0	0	0	0	0	0	0	0	0	0	0	0	0	0	0	0	0	0	0	0	0	0	0	0	0	0	0	0	0	0	Unique A. armata Mainland	Bacteria; __Bacteroidetes; __Sphingobacteriia; __Sphingobacteriales; __Saprospiraceae
denovo15105	0	0	0	0	0	0	0	0	0	0	0	0	0	8	0	0	0	0	0	0	0	0	0	0	0	0	0	0	0	0	0	0	0	0	0	0	0	0	0	0	Unique A. armata Mainland	Bacteria; __Proteobacteria; __Alphaproteobacteria; __Rickettsiales; __SM2D12; __g
denovo15114	0	0	0	0	0	0	0	0	0	0	0	0	1	0	0	1	0	0	0	0	0	0	0	0	0	0	0	0	0	0	0	0	0	0	0	0	0	0	0	0	Unique A. armata Mainland	Bacteria
denovo15122	0	0	0	3	0	0	0	0	0	0	0	0	0	0	0	0	0	0	0	0	0	0	0	0	0	0	0	0	0	0	0	0	0	0	0	0	0	0	0	0	Unique A. armata Mainland	Bacteria; __Bacteroidetes; __Sphingobacteriia; __Sphingobacteriales; __Saprospiraceae
denovo15147	0	0	1	0	4	0	0	0	0	0	0	0	1	0	0	2	0	0	0	0	0	0	0	0	0	0	0	0	0	0	0	0	0	0	0	0	0	0	0	0	Unique A. armata Mainland	Bacteria; __Bacteroidetes; __Sphingobacteriia; __Sphingobacteriales; __Saprospiraceae; __g
denovo15153	0	0	0	0	0	0	0	0	0	0	1	0	0	0	1	0	0	0	0	0	0	0	0	0	0	0	0	0	0	0	0	0	0	0	0	0	0	0	0	0	Unique A. armata Mainland	Bacteria; __Bacteroidetes; __Sphingobacteriia; __Sphingobacteriales
denovo15164	0	0	0	0	0	0	0	0	0	0	0	0	0	0	0	2	0	0	0	0	0	0	0	0	0	0	0	0	0	0	0	0	0	0	0	0	0	0	0	0	Unique A. armata Mainland	Bacteria; __Proteobacteria; __Gammaproteobacteria
denovo15167	0	0	0	0	0	0	0	0	0	0	0	0	0	0	0	2	0	0	0	0	0	0	0	0	0	0	0	0	0	0	0	0	0	0	0	0	0	0	0	0	Unique A. armata Mainland	Bacteria; __Proteobacteria
denovo15183	0	0	0	0	0	0	0	0	0	0	0	0	0	2	0	0	0	0	0	0	0	0	0	0	0	0	0	0	0	0	0	0	0	0	0	0	0	0	0	0	Unique A. armata Mainland	Bacteria; __Proteobacteria; __Gammaproteobacteria; __Thiotrichales; __Family_Incertae_Sedis; __Caedibacter
denovo15185	0	0	0	0	0	0	0	1	0	0	0	0	2	0	1	1	0	0	0	0	0	0	0	0	0	0	0	0	0	0	0	0	0	0	0	0	0	0	0	0	Unique A. armata Mainland	Bacteria; __Bacteroidetes; __Sphingobacteriia; __Sphingobacteriales; __Saprospiraceae
denovo15198	0	0	0	0	0	0	0	0	0	0	0	0	0	2	0	1	0	0	0	0	0	0	0	0	0	0	0	0	0	0	0	0	0	0	0	0	0	0	0	0	Unique A. armata Mainland	Bacteria; __Proteobacteria; __Alphaproteobacteria; __Sphingomonadales
denovo15209	0	0	0	0	0	0	1	0	0	1	0	0	0	0	0	0	0	0	0	0	0	0	0	0	0	0	0	0	0	0	0	0	0	0	0	0	0	0	0	0	Unique A. armata Mainland	Bacteria; __Proteobacteria; __Gammaproteobacteria; __Oceanospirillales; __Oceanospirillaceae
denovo15211	0	0	0	0	0	0	0	0	0	0	0	0	3	0	0	0	0	0	0	0	0	0	0	0	0	0	0	0	0	0	0	0	0	0	0	0	0	0	0	0	Unique A. armata Mainland	Bacteria; __Bacteroidetes; __Sphingobacteriia; __Sphingobacteriales; __Saprospiraceae; __g
denovo15221	0	0	0	0	0	0	0	0	0	0	2	0	0	0	0	0	0	0	0	0	0	0	0	0	0	0	0	0	0	0	0	0	0	0	0	0	0	0	0	0	Unique A. armata Mainland	Bacteria; __Bacteroidetes
denovo15222	0	2	0	1	0	0	0	0	0	0	1	0	0	0	0	1	0	0	0	0	0	0	0	0	0	0	0	0	0	0	0	0	0	0	0	0	0	0	0	0	Unique A. armata Mainland	Bacteria; __Bacteroidetes; __Sphingobacteriia; __Sphingobacteriales; __Saprospiraceae
denovo15262	0	0	5	0	0	0	0	0	0	0	0	0	0	0	0	0	0	0	0	0	0	0	0	0	0	0	0	0	0	0	0	0	0	0	0	0	0	0	0	0	Unique A. armata Mainland	Bacteria; __Proteobacteria; __Gammaproteobacteria
denovo15282	0	0	0	0	1	0	0	0	0	0	0	0	1	0	0	0	0	0	0	0	0	0	0	0	0	0	0	0	0	0	0	0	0	0	0	0	0	0	0	0	Unique A. armata Mainland	Bacteria; __Bacteroidetes; __Sphingobacteriia; __Sphingobacteriales; __Saprospiraceae; __Rubidimonas
denovo15301	0	0	0	0	0	0	0	0	0	0	0	0	0	2	0	0	0	0	0	0	0	0	0	0	0	0	0	0	0	0	0	0	0	0	0	0	0	0	0	0	Unique A. armata Mainland	Bacteria; __Bacteroidetes; __Sphingobacteriia; __Sphingobacteriales; __Saprospiraceae
denovo15355	0	0	0	0	0	0	0	0	0	0	0	0	3	0	0	0	0	0	0	0	0	0	0	0	0	0	0	0	0	0	0	0	0	0	0	0	0	0	0	0	Unique A. armata Mainland	Bacteria; __Bacteroidetes; __Sphingobacteriia; __Sphingobacteriales; __Saprospiraceae; __g
denovo15361	0	0	0	0	0	0	0	0	0	0	0	0	0	0	2	0	0	0	0	0	0	0	0	0	0	0	0	0	0	0	0	0	0	0	0	0	0	0	0	0	Unique A. armata Mainland	Bacteria; __Bacteroidetes; __Sphingobacteriia; __Sphingobacteriales; __Saprospiraceae
denovo15366	0	0	0	0	0	0	0	1	0	0	0	0	1	0	0	0	0	0	0	0	0	0	0	0	0	0	0	0	0	0	0	0	0	0	0	0	0	0	0	0	Unique A. armata Mainland	Bacteria; __Bacteroidetes; __Sphingobacteriia; __Sphingobacteriales; __Saprospiraceae; __g
denovo15384	0	0	0	0	0	0	0	0	2	0	0	0	0	0	0	0	0	0	0	0	0	0	0	0	0	0	0	0	0	0	0	0	0	0	0	0	0	0	0	0	Unique A. armata Mainland	Bacteria
denovo15390	0	0	0	0	0	0	0	0	0	0	2	0	0	0	0	0	0	0	0	0	0	0	0	0	0	0	0	0	0	0	0	0	0	0	0	0	0	0	0	0	Unique A. armata Mainland	Bacteria; __Bacteroidetes; __Sphingobacteriia; __Sphingobacteriales
denovo15418	0	0	0	0	0	0	0	0	0	0	0	0	0	2	4	1	0	0	0	0	0	0	0	0	0	0	0	0	0	0	0	0	0	0	0	0	0	0	0	0	Unique A. armata Mainland	Bacteria; __Proteobacteria; __Alphaproteobacteria; __Rickettsiales; __mitochondria; __g
denovo15439	0	0	0	0	0	0	0	3	0	0	0	1	0	0	1	0	0	0	0	0	0	0	0	0	0	0	0	0	0	0	0	0	0	0	0	0	0	0	0	0	Unique A. armata Mainland	Bacteria; __Proteobacteria; __Alphaproteobacteria; __Rickettsiales; __mitochondria; __g
denovo15461	0	1	0	0	0	0	0	0	1	0	0	0	0	0	0	0	0	0	0	0	0	0	0	0	0	0	0	0	0	0	0	0	0	0	0	0	0	0	0	0	Unique A. armata Mainland	Bacteria; __Proteobacteria
denovo15500	0	0	0	2	0	0	0	0	0	0	0	0	0	0	0	0	0	0	0	0	0	0	0	0	0	0	0	0	0	0	0	0	0	0	0	0	0	0	0	0	Unique A. armata Mainland	Bacteria; __Bacteroidetes
denovo15507	0	0	0	0	0	0	0	0	0	0	0	0	0	0	0	3	0	0	0	0	0	0	0	0	0	0	0	0	0	0	0	0	0	0	0	0	0	0	0	0	Unique A. armata Mainland	Bacteria; __Proteobacteria; __Gammaproteobacteria
denovo15511	0	0	0	0	0	0	1	0	0	0	0	0	0	0	0	1	0	0	0	0	0	0	0	0	0	0	0	0	0	0	0	0	0	0	0	0	0	0	0	0	Unique A. armata Mainland	Bacteria; __Proteobacteria
denovo15532	0	0	1	0	0	0	0	0	0	0	0	0	0	0	1	0	0	0	0	0	0	0	0	0	0	0	0	0	0	0	0	0	0	0	0	0	0	0	0	0	Unique A. armata Mainland	Bacteria
denovo15539	0	0	0	0	0	0	0	0	0	0	0	0	0	0	2	0	0	0	0	0	0	0	0	0	0	0	0	0	0	0	0	0	0	0	0	0	0	0	0	0	Unique A. armata Mainland	Bacteria; __Bacteroidetes; __Sphingobacteriia; __Sphingobacteriales
denovo15573	0	0	0	0	0	0	0	2	0	0	0	0	0	0	0	0	0	0	0	0	0	0	0	0	0	0	0	0	0	0	0	0	0	0	0	0	0	0	0	0	Unique A. armata Mainland	Bacteria; __Proteobacteria; __Alphaproteobacteria; __Rhizobiales; __Rhodobiaceae; __Rhodobium
denovo15639	0	0	0	0	0	0	0	0	0	0	0	0	0	0	0	3	0	0	0	0	0	0	0	0	0	0	0	0	0	0	0	0	0	0	0	0	0	0	0	0	Unique A. armata Mainland	Bacteria; __Bacteroidetes; __Sphingobacteriia; __Sphingobacteriales; __Saprospiraceae
denovo15662	0	0	0	0	1	0	0	0	0	0	0	1	0	0	0	0	0	0	0	0	0	0	0	0	0	0	0	0	0	0	0	0	0	0	0	0	0	0	0	0	Unique A. armata Mainland	Bacteria; __Bacteroidetes; __Sphingobacteriia; __Sphingobacteriales; __Saprospiraceae
denovo15666	0	0	0	0	0	0	0	0	0	0	0	0	4	0	0	0	0	0	0	0	0	0	0	0	0	0	0	0	0	0	0	0	0	0	0	0	0	0	0	0	Unique A. armata Mainland	Bacteria; __Proteobacteria; __Deltaproteobacteria; __Myxococcales; __0319-6G20; __g
denovo15671	0	0	0	0	0	0	0	0	0	0	1	1	0	0	3	0	0	0	0	0	0	0	0	0	0	0	0	0	0	0	0	0	0	0	0	0	0	0	0	0	Unique A. armata Mainland	Bacteria; __Proteobacteria; __TA18; __o; __f; __g
denovo15688	0	0	3	0	0	0	0	0	0	0	2	1	0	0	0	0	0	0	0	0	0	0	0	0	0	0	0	0	0	0	0	0	0	0	0	0	0	0	0	0	Unique A. armata Mainland	Bacteria; __Proteobacteria; __Deltaproteobacteria; __Myxococcales; __Nannocystineae; __g
denovo15690	0	0	0	0	0	0	0	0	0	0	0	1	2	0	1	0	0	0	0	0	0	0	0	0	0	0	0	0	0	0	0	0	0	0	0	0	0	0	0	0	Unique A. armata Mainland	Bacteria; __Bacteroidetes; __Cytophagia; __Cytophagales; __Cytophagaceae; __Microscilla
denovo15693	0	0	0	0	2	0	0	0	0	0	0	0	1	0	0	0	0	0	0	0	0	0	0	0	0	0	0	0	0	0	0	0	0	0	0	0	0	0	0	0	Unique A. armata Mainland	Bacteria; __Bacteroidetes; __Sphingobacteriia; __Sphingobacteriales; __Saprospiraceae
denovo15702	0	0	0	0	0	0	0	0	0	0	0	0	3	0	0	0	0	0	0	0	0	0	0	0	0	0	0	0	0	0	0	0	0	0	0	0	0	0	0	0	Unique A. armata Mainland	Bacteria; __Bacteroidetes; __Sphingobacteriia; __Sphingobacteriales; __Saprospiraceae
denovo15704	0	0	0	0	0	0	0	0	0	0	0	2	0	0	0	0	0	0	0	0	0	0	0	0	0	0	0	0	0	0	0	0	0	0	0	0	0	0	0	0	Unique A. armata Mainland	Bacteria; __Proteobacteria; __Gammaproteobacteria; __Legionellales; __Coxiellaceae; __Coxiella
denovo15705	1	0	1	0	0	0	0	0	0	0	0	0	0	1	0	0	0	0	0	0	0	0	0	0	0	0	0	0	0	0	0	0	0	0	0	0	0	0	0	0	Unique A. armata Mainland	Bacteria; __Proteobacteria; __Gammaproteobacteria
denovo15708	0	0	0	0	0	0	0	0	0	0	2	0	0	0	0	0	0	0	0	0	0	0	0	0	0	0	0	0	0	0	0	0	0	0	0	0	0	0	0	0	Unique A. armata Mainland	Bacteria
denovo15716	0	0	0	0	0	0	0	0	0	0	0	0	4	0	0	0	0	0	0	0	0	0	0	0	0	0	0	0	0	0	0	0	0	0	0	0	0	0	0	0	Unique A. armata Mainland	Bacteria; __Bacteroidetes; __Sphingobacteriia; __Sphingobacteriales; __Saprospiraceae; __g
denovo15735	0	0	0	0	0	0	0	0	0	0	0	0	0	1	1	0	0	0	0	0	0	0	0	0	0	0	0	0	0	0	0	0	0	0	0	0	0	0	0	0	Unique A. armata Mainland	Bacteria
denovo15747	0	0	0	0	0	0	0	0	0	0	0	0	2	0	0	0	0	0	0	0	0	0	0	0	0	0	0	0	0	0	0	0	0	0	0	0	0	0	0	0	Unique A. armata Mainland	Bacteria; __Bacteroidetes; __Sphingobacteriia; __Sphingobacteriales; __Saprospiraceae; __g
denovo15770	0	2	0	0	0	0	0	0	0	0	2	0	2	0	0	0	0	0	0	0	0	0	0	0	0	0	0	0	0	0	0	0	0	0	0	0	0	0	0	0	Unique A. armata Mainland	Bacteria; __Bacteroidetes; __Sphingobacteriia; __Sphingobacteriales; __Saprospiraceae; __g
denovo15789	0	0	0	0	0	0	0	0	0	0	0	0	0	1	0	1	0	0	0	0	0	0	0	0	0	0	0	0	0	0	0	0	0	0	0	0	0	0	0	0	Unique A. armata Mainland	Bacteria; __Bacteroidetes; __Sphingobacteriia; __Sphingobacteriales; __Saprospiraceae
denovo15797	0	0	0	0	0	0	0	1	0	0	0	0	0	2	0	0	0	0	0	0	0	0	0	0	0	0	0	0	0	0	0	0	0	0	0	0	0	0	0	0	Unique A. armata Mainland	Bacteria; __Bacteroidetes; __Class_Incertae_Sedis; __Order_Incertae_Sedis; __Family_Incertae_Sedis; __Prolixibacter
denovo15810	0	0	0	0	0	5	0	0	0	0	0	0	0	0	0	0	0	0	0	0	0	0	0	0	0	0	0	0	0	0	0	0	0	0	0	0	0	0	0	0	Unique A. armata Mainland	Bacteria; __Bacteroidetes; __Sphingobacteriia; __Sphingobacteriales; __Saprospiraceae; __g
denovo15905	0	0	0	0	1	0	0	0	0	0	1	0	5	2	0	1	0	0	0	0	0	0	0	0	0	0	0	0	0	0	0	0	0	0	0	0	0	0	0	0	Unique A. armata Mainland	Bacteria; __Bacteroidetes; __Sphingobacteriia; __Sphingobacteriales; __Saprospiraceae; __g
denovo15925	0	1	0	0	0	2	0	0	0	0	0	0	1	0	1	0	0	0	0	0	0	0	0	0	0	0	0	0	0	0	0	0	0	0	0	0	0	0	0	0	Unique A. armata Mainland	Bacteria; __Proteobacteria; __Alphaproteobacteria; __Rhodobacterales; __Rhodobacteraceae
denovo15965	0	0	0	0	0	0	0	0	0	0	2	0	0	0	0	1	0	0	0	0	0	0	0	0	0	0	0	0	0	0	0	0	0	0	0	0	0	0	0	0	Unique A. armata Mainland	Bacteria
denovo15993	0	0	0	0	0	1	0	5	0	8	2	2	0	0	2	0	0	0	0	0	0	0	0	0	0	0	0	0	0	0	0	0	0	0	0	0	0	0	0	0	Unique A. armata Mainland	Bacteria; __Candidate_division_TM7; __c; __o; __f; __g
denovo16007	1	0	0	0	0	0	0	0	0	0	0	0	0	7	0	0	0	0	0	0	0	0	0	0	0	0	0	0	0	0	0	0	0	0	0	0	0	0	0	0	Unique A. armata Mainland	Bacteria; __Proteobacteria; __Alphaproteobacteria; __DB1-14; __f; __g
denovo16012	0	2	0	0	0	0	0	0	0	0	1	0	0	0	0	9	0	0	0	0	0	0	0	0	0	0	0	0	0	0	0	0	0	0	0	0	0	0	0	0	Unique A. armata Mainland	Bacteria; __Bacteroidetes; __Sphingobacteriia; __Sphingobacteriales; __Saprospiraceae; __g
denovo16022	0	0	0	0	0	0	0	0	0	0	0	0	0	3	0	0	0	0	0	0	0	0	0	0	0	0	0	0	0	0	0	0	0	0	0	0	0	0	0	0	Unique A. armata Mainland	Bacteria; __Proteobacteria; __Deltaproteobacteria; __Myxococcales; __0319-6G20; __g
denovo16032	0	0	0	0	0	0	2	0	1	1	3	0	0	0	0	1	0	0	0	0	0	0	0	0	0	0	0	0	0	0	0	0	0	0	0	0	0	0	0	0	Unique A. armata Mainland	Bacteria; __Proteobacteria; __Deltaproteobacteria; __Myxococcales; __0319-6G20; __g
denovo16040	0	0	0	0	0	0	0	0	0	0	0	0	0	0	2	0	0	0	0	0	0	0	0	0	0	0	0	0	0	0	0	0	0	0	0	0	0	0	0	0	Unique A. armata Mainland	Bacteria; __Bacteroidetes; __Sphingobacteriia; __Sphingobacteriales
denovo16044	0	0	0	0	0	0	0	0	0	0	0	0	0	0	2	0	0	0	0	0	0	0	0	0	0	0	0	0	0	0	0	0	0	0	0	0	0	0	0	0	Unique A. armata Mainland	Bacteria; __Proteobacteria; __Gammaproteobacteria
denovo16048	0	6	0	1	3	0	0	0	0	0	7	0	5	0	0	8	0	0	0	0	0	0	0	0	0	0	0	0	0	0	0	0	0	0	0	0	0	0	0	0	Unique A. armata Mainland	Bacteria; __Bacteroidetes; __Sphingobacteriia; __Sphingobacteriales; __Saprospiraceae; __g
denovo16050	0	0	0	0	0	0	0	1	0	0	0	0	0	0	0	7	0	0	0	0	0	0	0	0	0	0	0	0	0	0	0	0	0	0	0	0	0	0	0	0	Unique A. armata Mainland	Bacteria; __Actinobacteria; __Acidimicrobiia; __Acidimicrobiales
denovo16053	0	0	0	0	0	0	0	2	0	0	0	0	0	0	0	0	0	0	0	0	0	0	0	0	0	0	0	0	0	0	0	0	0	0	0	0	0	0	0	0	Unique A. armata Mainland	Bacteria; __Proteobacteria; __Alphaproteobacteria; __Rhodobacterales; __Rhodobacteraceae
denovo16054	0	0	0	0	0	0	0	0	0	0	0	0	1	0	0	1	0	0	0	0	0	0	0	0	0	0	0	0	0	0	0	0	0	0	0	0	0	0	0	0	Unique A. armata Mainland	Bacteria; __Proteobacteria; __Alphaproteobacteria; __Rhodobacterales; __Rhodobacteraceae
denovo16056	0	0	0	0	0	0	0	1	1	0	0	0	0	0	0	0	0	0	0	0	0	0	0	0	0	0	0	0	0	0	0	0	0	0	0	0	0	0	0	0	Unique A. armata Mainland	Bacteria; __Bacteroidetes
denovo16057	0	0	0	0	0	0	0	0	0	0	0	0	2	0	0	0	0	0	0	0	0	0	0	0	0	0	0	0	0	0	0	0	0	0	0	0	0	0	0	0	Unique A. armata Mainland	Bacteria; __Bacteroidetes; __Sphingobacteriia; __Sphingobacteriales; __Saprospiraceae
denovo16066	0	0	0	0	0	2	0	2	0	0	0	0	0	0	0	0	0	0	0	0	0	0	0	0	0	0	0	0	0	0	0	0	0	0	0	0	0	0	0	0	Unique A. armata Mainland	Bacteria
denovo16099	0	0	0	0	0	0	0	0	0	0	0	0	0	2	0	0	0	0	0	0	0	0	0	0	0	0	0	0	0	0	0	0	0	0	0	0	0	0	0	0	Unique A. armata Mainland	Bacteria; __Bacteroidetes; __Sphingobacteriia; __Sphingobacteriales; __Saprospiraceae
denovo16105	0	0	0	0	0	0	0	0	0	0	0	0	4	0	0	0	0	0	0	0	0	0	0	0	0	0	0	0	0	0	0	0	0	0	0	0	0	0	0	0	Unique A. armata Mainland	Bacteria; __Bacteroidetes; __Flavobacteria; __Flavobacteriales; __Flavobacteriaceae
denovo16140	0	0	0	0	0	2	0	0	0	0	0	0	0	0	0	0	0	0	0	0	0	0	0	0	0	0	0	0	0	0	0	0	0	0	0	0	0	0	0	0	Unique A. armata Mainland	Bacteria; __Bacteroidetes; __Sphingobacteriia; __Sphingobacteriales; __Saprospiraceae
denovo16150	0	0	0	0	0	0	0	0	0	0	0	0	0	0	2	0	0	0	0	0	0	0	0	0	0	0	0	0	0	0	0	0	0	0	0	0	0	0	0	0	Unique A. armata Mainland	Bacteria; __Bacteroidetes; __Sphingobacteriia; __Sphingobacteriales; __Saprospiraceae
denovo16172	0	1	0	2	0	0	0	0	0	0	0	0	0	0	0	0	0	0	0	0	0	0	0	0	0	0	0	0	0	0	0	0	0	0	0	0	0	0	0	0	Unique A. armata Mainland	Bacteria; __Proteobacteria
denovo16173	0	0	0	1	0	0	0	0	0	0	0	0	0	0	1	0	0	0	0	0	0	0	0	0	0	0	0	0	0	0	0	0	0	0	0	0	0	0	0	0	Unique A. armata Mainland	Bacteria; __Proteobacteria; __Alphaproteobacteria; __Rhodobacterales; __Rhodobacteraceae
denovo16200	0	0	0	0	0	0	1	0	0	0	0	0	0	1	0	0	0	0	0	0	0	0	0	0	0	0	0	0	0	0	0	0	0	0	0	0	0	0	0	0	Unique A. armata Mainland	Bacteria; __Proteobacteria; __Alphaproteobacteria; __Rhodobacterales; __Rhodobacteraceae
denovo16212	1	0	0	0	0	0	0	4	0	4	0	0	0	14	8	0	0	0	0	0	0	0	0	0	0	0	0	0	0	0	0	0	0	0	0	0	0	0	0	0	Unique A. armata Mainland	Bacteria; __Proteobacteria; __Deltaproteobacteria; __Bdellovibrionales; __Bdellovibrionaceae; __OM27_clade
denovo16214	0	2	0	1	0	1	6	19	3	10	2	0	6	10	63	17	0	0	0	0	0	0	0	0	0	0	0	0	0	0	0	0	0	0	0	0	0	0	0	0	Unique A. armata Mainland	Bacteria; __Bacteroidetes; __Sphingobacteriia; __Sphingobacteriales; __Saprospiraceae; __g
denovo16218	0	0	0	0	0	0	0	0	0	0	0	0	3	0	0	0	0	0	0	0	0	0	0	0	0	0	0	0	0	0	0	0	0	0	0	0	0	0	0	0	Unique A. armata Mainland	Bacteria; __Bacteroidetes; __Sphingobacteriia; __Sphingobacteriales; __Saprospiraceae; __g
denovo16221	0	0	0	0	0	0	0	0	0	0	0	0	0	1	0	3	0	0	0	0	0	0	0	0	0	0	0	0	0	0	0	0	0	0	0	0	0	0	0	0	Unique A. armata Mainland	Bacteria; __Bacteroidetes; __Sphingobacteriia; __Sphingobacteriales
denovo16250	1	0	0	0	1	2	0	0	2	0	0	1	0	3	0	3	0	0	0	0	0	0	0	0	0	0	0	0	0	0	0	0	0	0	0	0	0	0	0	0	Unique A. armata Mainland	Bacteria; __Bacteroidetes; __Sphingobacteriia; __Sphingobacteriales; __Saprospiraceae
denovo16265	0	0	0	0	0	0	0	0	0	0	0	0	2	0	0	0	0	0	0	0	0	0	0	0	0	0	0	0	0	0	0	0	0	0	0	0	0	0	0	0	Unique A. armata Mainland	Bacteria; __Proteobacteria
denovo16266	0	0	0	0	0	0	0	0	0	0	0	0	2	0	0	0	0	0	0	0	0	0	0	0	0	0	0	0	0	0	0	0	0	0	0	0	0	0	0	0	Unique A. armata Mainland	Bacteria; __Bacteroidetes; __Sphingobacteriia; __Sphingobacteriales; __Saprospiraceae
denovo16274	0	1	0	1	0	0	0	0	0	0	0	0	0	0	0	0	0	0	0	0	0	0	0	0	0	0	0	0	0	0	0	0	0	0	0	0	0	0	0	0	Unique A. armata Mainland	Bacteria; __Bacteroidetes; __Sphingobacteriia; __Sphingobacteriales; __Saprospiraceae; __g
denovo16314	0	0	0	0	0	0	0	0	0	0	0	0	2	0	0	0	0	0	0	0	0	0	0	0	0	0	0	0	0	0	0	0	0	0	0	0	0	0	0	0	Unique A. armata Mainland	Bacteria; __Bacteroidetes
denovo16318	0	0	0	0	0	0	0	0	0	0	0	0	0	4	0	0	0	0	0	0	0	0	0	0	0	0	0	0	0	0	0	0	0	0	0	0	0	0	0	0	Unique A. armata Mainland	Bacteria; __Proteobacteria; __Alphaproteobacteria
denovo16321	1	0	0	0	0	0	0	0	0	0	0	0	0	1	0	0	0	0	0	0	0	0	0	0	0	0	0	0	0	0	0	0	0	0	0	0	0	0	0	0	Unique A. armata Mainland	Bacteria; __Proteobacteria; __Gammaproteobacteria
denovo16332	0	1	1	0	0	1	0	0	0	0	0	0	1	0	0	0	0	0	0	0	0	0	0	0	0	0	0	0	0	0	0	0	0	0	0	0	0	0	0	0	Unique A. armata Mainland	Bacteria; __Proteobacteria; __Deltaproteobacteria; __Desulfobacterales; __Desulfobulbaceae; __Desulfotalea
denovo16338	0	0	0	0	0	0	0	0	2	0	0	0	0	0	0	0	0	0	0	0	0	0	0	0	0	0	0	0	0	0	0	0	0	0	0	0	0	0	0	0	Unique A. armata Mainland	Bacteria; __Bacteroidetes; __Sphingobacteriia; __Sphingobacteriales; __Saprospiraceae; __g
denovo16380	0	0	0	0	0	1	1	0	0	0	0	0	0	0	0	1	0	0	0	0	0	0	0	0	0	0	0	0	0	0	0	0	0	0	0	0	0	0	0	0	Unique A. armata Mainland	Bacteria; __Proteobacteria; __Deltaproteobacteria; __Bdellovibrionales; __Bacteriovoracaceae; __Peredibacter
denovo16437	0	0	0	0	0	0	0	0	0	0	0	0	0	1	0	2	0	0	0	0	0	0	0	0	0	0	0	0	0	0	0	0	0	0	0	0	0	0	0	0	Unique A. armata Mainland	Bacteria; __Proteobacteria; __Alphaproteobacteria; __Rhodobacterales; __Rhodobacteraceae
denovo16443	0	0	0	0	0	0	0	0	0	0	0	0	0	0	0	2	0	0	0	0	0	0	0	0	0	0	0	0	0	0	0	0	0	0	0	0	0	0	0	0	Unique A. armata Mainland	Bacteria; __Proteobacteria; __Deltaproteobacteria; __Bdellovibrionales; __Bacteriovoracaceae; __Peredibacter
denovo16467	0	0	0	0	0	0	0	0	0	0	0	0	0	0	2	0	0	0	0	0	0	0	0	0	0	0	0	0	0	0	0	0	0	0	0	0	0	0	0	0	Unique A. armata Mainland	Bacteria; __Proteobacteria; __Deltaproteobacteria; __Bdellovibrionales; __Bacteriovoracaceae; __Peredibacter
denovo16477	0	0	0	0	0	0	0	0	0	0	0	0	0	0	0	2	0	0	0	0	0	0	0	0	0	0	0	0	0	0	0	0	0	0	0	0	0	0	0	0	Unique A. armata Mainland	Bacteria
denovo16482	0	0	0	0	0	0	0	0	0	0	0	0	0	0	7	2	0	0	0	0	0	0	0	0	0	0	0	0	0	0	0	0	0	0	0	0	0	0	0	0	Unique A. armata Mainland	Bacteria; __Proteobacteria; __Alphaproteobacteria; __Rhodobacterales; __Rhodobacteraceae
denovo16493	0	0	0	0	0	0	0	0	0	0	0	0	0	0	2	0	0	0	0	0	0	0	0	0	0	0	0	0	0	0	0	0	0	0	0	0	0	0	0	0	Unique A. armata Mainland	Bacteria; __Proteobacteria; __Alphaproteobacteria; __Rhodobacterales; __Rhodobacteraceae
denovo16519	0	0	0	0	0	0	0	0	0	0	0	0	0	0	0	2	0	0	0	0	0	0	0	0	0	0	0	0	0	0	0	0	0	0	0	0	0	0	0	0	Unique A. armata Mainland	Bacteria; __Planctomycetes; __Planctomycetacia; __Planctomycetales; __Planctomycetaceae; __Planctomyces
denovo16533	0	0	0	0	0	0	0	0	0	0	0	0	1	0	0	1	0	0	0	0	0	0	0	0	0	0	0	0	0	0	0	0	0	0	0	0	0	0	0	0	Unique A. armata Mainland	Bacteria; __Bacteroidetes; __Sphingobacteriia; __Sphingobacteriales; __Saprospiraceae; __g
denovo16556	0	0	0	0	0	0	0	0	0	0	0	0	2	0	0	0	0	0	0	0	0	0	0	0	0	0	0	0	0	0	0	0	0	0	0	0	0	0	0	0	Unique A. armata Mainland	Bacteria; __Proteobacteria; __Alphaproteobacteria; __Sphingomonadales
denovo16560	0	0	0	0	0	0	0	0	0	0	2	0	0	0	0	1	0	0	0	0	0	0	0	0	0	0	0	0	0	0	0	0	0	0	0	0	0	0	0	0	Unique A. armata Mainland	Bacteria; __Bacteroidetes; __Sphingobacteriia; __Sphingobacteriales; __Saprospiraceae
denovo16562	0	0	0	0	0	0	0	0	0	0	2	0	0	0	0	0	0	0	0	0	0	0	0	0	0	0	0	0	0	0	0	0	0	0	0	0	0	0	0	0	Unique A. armata Mainland	Bacteria; __Proteobacteria; __Deltaproteobacteria; __Myxococcales; __Sorangiineae; __Sandaracinaceae
denovo16572	0	0	0	0	0	0	0	0	0	0	0	0	0	0	2	0	0	0	0	0	0	0	0	0	0	0	0	0	0	0	0	0	0	0	0	0	0	0	0	0	Unique A. armata Mainland	Bacteria; __Proteobacteria; __Gammaproteobacteria
denovo16589	0	0	0	0	0	0	0	0	0	0	0	0	0	1	2	0	0	0	0	0	0	0	0	0	0	0	0	0	0	0	0	0	0	0	0	0	0	0	0	0	Unique A. armata Mainland	Bacteria; __Bacteroidetes; __Sphingobacteriia; __Sphingobacteriales; __Saprospiraceae; __g
denovo16591	0	0	0	0	0	0	0	0	0	0	0	0	0	3	0	0	0	0	0	0	0	0	0	0	0	0	0	0	0	0	0	0	0	0	0	0	0	0	0	0	Unique A. armata Mainland	Bacteria; __Bacteroidetes; __Flavobacteria; __Flavobacteriales; __Flavobacteriaceae
denovo16610	0	0	0	0	0	0	0	0	0	0	1	0	0	0	1	0	0	0	0	0	0	0	0	0	0	0	0	0	0	0	0	0	0	0	0	0	0	0	0	0	Unique A. armata Mainland	Bacteria; __Bacteroidetes; __Sphingobacteriia; __Sphingobacteriales; __Saprospiraceae; __g
denovo16624	0	0	0	0	4	0	0	0	0	0	0	0	0	0	0	0	0	0	0	0	0	0	0	0	0	0	0	0	0	0	0	0	0	0	0	0	0	0	0	0	Unique A. armata Mainland	Bacteria; __Proteobacteria; __Gammaproteobacteria
denovo16659	0	0	0	0	0	0	0	0	0	0	0	0	0	0	0	4	0	0	0	0	0	0	0	0	0	0	0	0	0	0	0	0	0	0	0	0	0	0	0	0	Unique A. armata Mainland	Bacteria; __Proteobacteria
denovo16686	0	0	0	0	0	0	0	0	0	0	0	0	0	0	2	0	0	0	0	0	0	0	0	0	0	0	0	0	0	0	0	0	0	0	0	0	0	0	0	0	Unique A. armata Mainland	Bacteria; __Proteobacteria; __Alphaproteobacteria; __Rhodobacterales; __Rhodobacteraceae
denovo16697	0	0	0	2	0	0	0	0	0	0	0	0	0	0	0	0	0	0	0	0	0	0	0	0	0	0	0	0	0	0	0	0	0	0	0	0	0	0	0	0	Unique A. armata Mainland	Bacteria
denovo16700	0	0	0	0	0	0	0	1	0	0	0	0	1	0	0	0	0	0	0	0	0	0	0	0	0	0	0	0	0	0	0	0	0	0	0	0	0	0	0	0	Unique A. armata Mainland	Bacteria; __Bacteroidetes; __Sphingobacteriia; __Sphingobacteriales; __Saprospiraceae; __g
denovo16713	0	2	0	0	0	0	0	0	0	0	0	0	0	0	0	0	0	0	0	0	0	0	0	0	0	0	0	0	0	0	0	0	0	0	0	0	0	0	0	0	Unique A. armata Mainland	Bacteria; __Proteobacteria; __Gammaproteobacteria
denovo16739	0	0	0	0	0	1	0	1	0	0	0	0	1	0	3	0	0	0	0	0	0	0	0	0	0	0	0	0	0	0	0	0	0	0	0	0	0	0	0	0	Unique A. armata Mainland	Bacteria; __Bacteroidetes; __Sphingobacteriia; __Sphingobacteriales; __Saprospiraceae; __g
denovo16781	0	0	0	0	0	0	0	0	0	0	0	0	0	1	1	0	0	0	0	0	0	0	0	0	0	0	0	0	0	0	0	0	0	0	0	0	0	0	0	0	Unique A. armata Mainland	Bacteria; __Bacteroidetes; __Sphingobacteriia; __Sphingobacteriales; __Saprospiraceae; __g
denovo16827	0	0	0	0	0	0	0	0	0	0	0	0	0	0	0	2	0	0	0	0	0	0	0	0	0	0	0	0	0	0	0	0	0	0	0	0	0	0	0	0	Unique A. armata Mainland	Bacteria; __Proteobacteria; __Gammaproteobacteria
denovo16830	0	0	0	0	0	0	0	0	0	2	0	0	0	0	0	0	0	0	0	0	0	0	0	0	0	0	0	0	0	0	0	0	0	0	0	0	0	0	0	0	Unique A. armata Mainland	Bacteria; __Proteobacteria; __Gammaproteobacteria; __Oceanospirillales
denovo16846	1	0	0	0	0	0	0	0	0	0	0	0	0	2	0	0	0	0	0	0	0	0	0	0	0	0	0	0	0	0	0	0	0	0	0	0	0	0	0	0	Unique A. armata Mainland	Bacteria; __Proteobacteria; __Gammaproteobacteria
denovo16871	0	0	0	0	0	0	0	0	0	0	0	0	0	3	0	0	0	0	0	0	0	0	0	0	0	0	0	0	0	0	0	0	0	0	0	0	0	0	0	0	Unique A. armata Mainland	Bacteria; __Proteobacteria; __Alphaproteobacteria; __Rhodobacterales; __Rhodobacteraceae
denovo16873	0	0	0	0	0	0	0	0	0	1	0	0	0	1	0	0	0	0	0	0	0	0	0	0	0	0	0	0	0	0	0	0	0	0	0	0	0	0	0	0	Unique A. armata Mainland	Bacteria; __Proteobacteria
denovo16874	0	1	0	0	0	0	0	1	0	3	0	0	1	0	0	0	0	0	0	0	0	0	0	0	0	0	0	0	0	0	0	0	0	0	0	0	0	0	0	0	Unique A. armata Mainland	Bacteria; __Proteobacteria; __Alphaproteobacteria; __Rhodobacterales; __Rhodobacteraceae
denovo16876	0	0	0	0	0	0	0	0	0	0	0	0	0	0	0	2	0	0	0	0	0	0	0	0	0	0	0	0	0	0	0	0	0	0	0	0	0	0	0	0	Unique A. armata Mainland	Bacteria
denovo16880	0	0	0	0	0	0	0	0	0	0	2	0	0	0	2	0	0	0	0	0	0	0	0	0	0	0	0	0	0	0	0	0	0	0	0	0	0	0	0	0	Unique A. armata Mainland	Bacteria; __Bacteroidetes; __Flavobacteria; __Flavobacteriales
denovo16884	0	0	0	0	0	0	0	0	0	0	0	0	0	0	0	2	0	0	0	0	0	0	0	0	0	0	0	0	0	0	0	0	0	0	0	0	0	0	0	0	Unique A. armata Mainland	Bacteria; __Planctomycetes; __Planctomycetacia; __Planctomycetales; __Planctomycetaceae; __Blastopirellula
denovo16902	0	0	0	0	0	0	0	0	0	0	0	0	0	2	0	0	0	0	0	0	0	0	0	0	0	0	0	0	0	0	0	0	0	0	0	0	0	0	0	0	Unique A. armata Mainland	Bacteria; __Bacteroidetes; __Flavobacteria; __Flavobacteriales; __Flavobacteriaceae; __Krokinobacter
denovo16907	0	0	0	1	0	0	0	2	0	0	0	1	5	0	0	0	0	0	0	0	0	0	0	0	0	0	0	0	0	0	0	0	0	0	0	0	0	0	0	0	Unique A. armata Mainland	Bacteria; __Proteobacteria; __Deltaproteobacteria; __Bdellovibrionales; __Bacteriovoracaceae; __Peredibacter
denovo16936	0	0	3	0	0	0	0	0	0	0	0	0	0	0	0	0	0	0	0	0	0	0	0	0	0	0	0	0	0	0	0	0	0	0	0	0	0	0	0	0	Unique A. armata Mainland	Bacteria; __Proteobacteria; __Alphaproteobacteria; __Caulobacterales; __Hyphomonadaceae
denovo16957	1	0	0	0	0	0	0	0	0	0	0	0	0	4	0	0	0	0	0	0	0	0	0	0	0	0	0	0	0	0	0	0	0	0	0	0	0	0	0	0	Unique A. armata Mainland	Bacteria; __Proteobacteria
denovo16983	0	0	0	0	0	0	0	0	0	0	0	0	2	0	0	0	0	0	0	0	0	0	0	0	0	0	0	0	0	0	0	0	0	0	0	0	0	0	0	0	Unique A. armata Mainland	Bacteria; __Bacteroidetes; __Flavobacteria; __Flavobacteriales; __Flavobacteriaceae
denovo16997	0	0	0	0	0	0	0	0	0	0	0	0	0	2	0	0	0	0	0	0	0	0	0	0	0	0	0	0	0	0	0	0	0	0	0	0	0	0	0	0	Unique A. armata Mainland	Bacteria; __Proteobacteria; __Gammaproteobacteria; __Alteromonadales; __Alteromonadaceae; __Candidatus_Endobugula
denovo17006	0	1	0	0	0	0	0	0	0	0	0	0	0	0	1	1	0	0	0	0	0	0	0	0	0	0	0	0	0	0	0	0	0	0	0	0	0	0	0	0	Unique A. armata Mainland	Bacteria; __Bacteroidetes; __Sphingobacteriia; __Sphingobacteriales; __Saprospiraceae; __g
denovo17036	0	0	0	0	0	0	0	0	1	0	0	0	0	0	0	5	0	0	0	0	0	0	0	0	0	0	0	0	0	0	0	0	0	0	0	0	0	0	0	0	Unique A. armata Mainland	Bacteria; __Bacteroidetes; __Sphingobacteriia; __Sphingobacteriales
denovo17042	0	3	0	0	0	1	0	1	0	0	0	0	0	0	0	0	0	0	0	0	0	0	0	0	0	0	0	0	0	0	0	0	0	0	0	0	0	0	0	0	Unique A. armata Mainland	Bacteria; __Actinobacteria; __Acidimicrobiia; __Acidimicrobiales; __Sva0996_marine_group; __g
denovo17087	0	0	0	0	0	0	0	0	0	0	0	2	0	0	0	0	0	0	0	0	0	0	0	0	0	0	0	0	0	0	0	0	0	0	0	0	0	0	0	0	Unique A. armata Mainland	Bacteria; __Bacteroidetes
denovo17093	0	0	0	0	0	0	0	1	0	2	0	0	0	0	0	0	0	0	0	0	0	0	0	0	0	0	0	0	0	0	0	0	0	0	0	0	0	0	0	0	Unique A. armata Mainland	Bacteria
denovo17096	0	0	0	0	0	0	0	0	0	0	0	0	0	2	0	0	0	0	0	0	0	0	0	0	0	0	0	0	0	0	0	0	0	0	0	0	0	0	0	0	Unique A. armata Mainland	Bacteria; __Proteobacteria; __Gammaproteobacteria
denovo17102	0	0	0	0	0	0	0	0	0	0	0	0	2	0	0	0	0	0	0	0	0	0	0	0	0	0	0	0	0	0	0	0	0	0	0	0	0	0	0	0	Unique A. armata Mainland	Bacteria; __Proteobacteria; __Alphaproteobacteria; __Rhodobacterales; __Rhodobacteraceae
denovo17103	0	0	0	0	0	0	0	0	0	0	0	0	2	0	0	0	0	0	0	0	0	0	0	0	0	0	0	0	0	0	0	0	0	0	0	0	0	0	0	0	Unique A. armata Mainland	Bacteria; __Proteobacteria; __Gammaproteobacteria
denovo17105	0	0	1	0	0	0	0	0	0	0	0	0	0	2	0	0	0	0	0	0	0	0	0	0	0	0	0	0	0	0	0	0	0	0	0	0	0	0	0	0	Unique A. armata Mainland	Bacteria; __Bacteroidetes
denovo17129	0	2	0	3	0	1	0	0	0	0	0	0	6	0	0	1	0	0	0	0	0	0	0	0	0	0	0	0	0	0	0	0	0	0	0	0	0	0	0	0	Unique A. armata Mainland	Bacteria; __Proteobacteria; __Deltaproteobacteria; __Myxococcales; __0319-6G20; __g
denovo17135	0	0	0	0	0	0	0	0	0	0	2	0	0	0	0	0	0	0	0	0	0	0	0	0	0	0	0	0	0	0	0	0	0	0	0	0	0	0	0	0	Unique A. armata Mainland	Bacteria; __Proteobacteria; __Gammaproteobacteria
denovo17137	0	0	0	0	0	0	0	0	0	0	0	0	0	0	0	2	0	0	0	0	0	0	0	0	0	0	0	0	0	0	0	0	0	0	0	0	0	0	0	0	Unique A. armata Mainland	Bacteria; __Bacteroidetes; __Sphingobacteriia; __Sphingobacteriales; __Saprospiraceae; __g
denovo17241	0	0	0	0	0	0	0	0	0	0	3	0	0	0	0	0	0	0	0	0	0	0	0	0	0	0	0	0	0	0	0	0	0	0	0	0	0	0	0	0	Unique A. armata Mainland	Bacteria; __Proteobacteria; __Deltaproteobacteria; __Desulfuromonadales
denovo17248	0	0	0	1	0	0	0	0	0	0	0	0	1	0	2	1	0	0	0	0	0	0	0	0	0	0	0	0	0	0	0	0	0	0	0	0	0	0	0	0	Unique A. armata Mainland	Bacteria; __Bacteroidetes; __Sphingobacteriia; __Sphingobacteriales; __Saprospiraceae; __g
denovo17255	0	1	0	0	0	1	0	0	0	0	0	0	0	0	0	0	0	0	0	0	0	0	0	0	0	0	0	0	0	0	0	0	0	0	0	0	0	0	0	0	Unique A. armata Mainland	Bacteria; __Bacteroidetes; __Sphingobacteriia; __Sphingobacteriales; __Saprospiraceae; __g
denovo17265	0	1	3	1	0	6	4	1	1	1	3	2	17	0	4	13	0	0	0	0	0	0	0	0	0	0	0	0	0	0	0	0	0	0	0	0	0	0	0	0	Unique A. armata Mainland	Bacteria; __Proteobacteria; __Deltaproteobacteria; __Myxococcales; __0319-6G20; __g
denovo17282	0	0	0	0	0	0	0	0	0	1	0	0	0	2	0	0	0	0	0	0	0	0	0	0	0	0	0	0	0	0	0	0	0	0	0	0	0	0	0	0	Unique A. armata Mainland	Bacteria; __Bacteroidetes; __Sphingobacteriia; __Sphingobacteriales; __Saprospiraceae; __g
denovo17341	0	0	0	0	0	0	0	2	0	0	1	0	0	0	0	1	0	0	0	0	0	0	0	0	0	0	0	0	0	0	0	0	0	0	0	0	0	0	0	0	Unique A. armata Mainland	Bacteria; __Bacteroidetes; __Sphingobacteriia; __Sphingobacteriales; __Saprospiraceae; __g
denovo17351	0	0	0	0	0	0	0	0	0	0	0	0	0	0	0	3	0	0	0	0	0	0	0	0	0	0	0	0	0	0	0	0	0	0	0	0	0	0	0	0	Unique A. armata Mainland	Bacteria; __Bacteroidetes
denovo17353	0	0	0	0	0	0	0	0	0	0	0	0	0	0	0	2	0	0	0	0	0	0	0	0	0	0	0	0	0	0	0	0	0	0	0	0	0	0	0	0	Unique A. armata Mainland	Bacteria; __Bacteroidetes; __Flavobacteria; __Flavobacteriales; __Flavobacteriaceae
denovo17363	0	0	0	0	0	0	0	0	0	0	1	0	0	1	0	0	0	0	0	0	0	0	0	0	0	0	0	0	0	0	0	0	0	0	0	0	0	0	0	0	Unique A. armata Mainland	Bacteria; __Bacteroidetes; __Sphingobacteriia; __Sphingobacteriales; __Saprospiraceae; __g
denovo17372	0	0	0	0	1	0	0	0	0	0	0	0	0	1	0	0	0	0	0	0	0	0	0	0	0	0	0	0	0	0	0	0	0	0	0	0	0	0	0	0	Unique A. armata Mainland	Bacteria; __Proteobacteria; __TA18; __o; __f; __g
denovo17402	0	0	0	0	0	0	0	0	0	0	0	0	0	0	3	0	0	0	0	0	0	0	0	0	0	0	0	0	0	0	0	0	0	0	0	0	0	0	0	0	Unique A. armata Mainland	Bacteria; __Bacteroidetes; __Sphingobacteriia; __Sphingobacteriales; __Saprospiraceae; __g
denovo17413	0	0	0	0	0	0	0	0	0	0	0	0	2	0	0	0	0	0	0	0	0	0	0	0	0	0	0	0	0	0	0	0	0	0	0	0	0	0	0	0	Unique A. armata Mainland	Bacteria; __Proteobacteria; __Alphaproteobacteria
denovo17448	0	0	0	0	0	0	2	0	0	0	0	0	0	0	0	0	0	0	0	0	0	0	0	0	0	0	0	0	0	0	0	0	0	0	0	0	0	0	0	0	Unique A. armata Mainland	Bacteria; __Proteobacteria; __Gammaproteobacteria
denovo17489	0	0	0	0	0	0	0	0	1	0	0	0	2	0	0	0	0	0	0	0	0	0	0	0	0	0	0	0	0	0	0	0	0	0	0	0	0	0	0	0	Unique A. armata Mainland	Bacteria; __Bacteroidetes; __Sphingobacteriia; __Sphingobacteriales; __Saprospiraceae
denovo17502	0	0	1	0	0	0	0	0	0	0	0	0	0	2	0	0	0	0	0	0	0	0	0	0	0	0	0	0	0	0	0	0	0	0	0	0	0	0	0	0	Unique A. armata Mainland	Bacteria; __Proteobacteria; __Gammaproteobacteria
denovo17505	0	0	0	0	0	0	0	0	0	0	0	0	0	0	0	2	0	0	0	0	0	0	0	0	0	0	0	0	0	0	0	0	0	0	0	0	0	0	0	0	Unique A. armata Mainland	Bacteria; __Proteobacteria
denovo17511	0	0	0	0	0	0	0	0	0	0	0	0	1	0	1	0	0	0	0	0	0	0	0	0	0	0	0	0	0	0	0	0	0	0	0	0	0	0	0	0	Unique A. armata Mainland	Bacteria; __Bacteroidetes; __Sphingobacteriia; __Sphingobacteriales; __Saprospiraceae
denovo17522	0	0	0	2	0	0	0	0	0	0	0	0	0	1	0	0	0	0	0	0	0	0	0	0	0	0	0	0	0	0	0	0	0	0	0	0	0	0	0	0	Unique A. armata Mainland	Bacteria; __Proteobacteria
denovo17531	0	0	0	0	0	0	0	0	0	0	0	0	2	0	0	0	0	0	0	0	0	0	0	0	0	0	0	0	0	0	0	0	0	0	0	0	0	0	0	0	Unique A. armata Mainland	Bacteria; __Bacteroidetes; __Sphingobacteriia; __Sphingobacteriales; __Saprospiraceae; __g
denovo17557	0	0	0	0	0	0	0	0	1	3	0	0	2	1	1	0	0	0	0	0	0	0	0	0	0	0	0	0	0	0	0	0	0	0	0	0	0	0	0	0	Unique A. armata Mainland	Bacteria; __Proteobacteria; __Alphaproteobacteria; __Rhodobacterales; __Rhodobacteraceae
denovo17581	0	0	0	0	0	0	0	0	0	1	0	0	2	0	1	0	0	0	0	0	0	0	0	0	0	0	0	0	0	0	0	0	0	0	0	0	0	0	0	0	Unique A. armata Mainland	Bacteria; __Bacteroidetes; __Flavobacteria; __Flavobacteriales; __Flavobacteriaceae; __Lacinutrix
denovo17583	0	0	0	0	0	0	0	0	0	0	0	0	0	4	0	0	0	0	0	0	0	0	0	0	0	0	0	0	0	0	0	0	0	0	0	0	0	0	0	0	Unique A. armata Mainland	Bacteria; __Bacteroidetes; __Sphingobacteriia; __Sphingobacteriales; __Saprospiraceae; __Aureispira
denovo17591	0	0	0	0	0	0	0	0	0	0	0	0	0	0	0	4	0	0	0	0	0	0	0	0	0	0	0	0	0	0	0	0	0	0	0	0	0	0	0	0	Unique A. armata Mainland	Bacteria; __Bacteroidetes; __Sphingobacteriia; __Sphingobacteriales; __Saprospiraceae; __g
denovo17599	0	0	0	0	0	0	0	2	0	0	0	0	1	0	0	0	0	0	0	0	0	0	0	0	0	0	0	0	0	0	0	0	0	0	0	0	0	0	0	0	Unique A. armata Mainland	Bacteria; __Bacteroidetes; __Sphingobacteriia; __Sphingobacteriales; __Saprospiraceae; __g
denovo17640	0	0	0	0	0	0	0	0	0	0	0	0	0	2	0	1	0	0	0	0	0	0	0	0	0	0	0	0	0	0	0	0	0	0	0	0	0	0	0	0	Unique A. armata Mainland	Bacteria; __Proteobacteria; __Alphaproteobacteria; __Rhodobacterales; __Rhodobacteraceae
denovo17648	0	0	0	0	0	0	0	0	0	0	0	0	1	1	0	0	0	0	0	0	0	0	0	0	0	0	0	0	0	0	0	0	0	0	0	0	0	0	0	0	Unique A. armata Mainland	Bacteria; __Bacteroidetes; __Sphingobacteriia; __Sphingobacteriales; __Saprospiraceae
denovo17649	0	6	0	2	1	2	0	1	1	4	0	0	6	0	7	0	0	0	0	0	0	0	0	0	0	0	0	0	0	0	0	0	0	0	0	0	0	0	0	0	Unique A. armata Mainland	Bacteria; __Bacteroidetes
denovo17650	0	0	0	0	0	0	0	0	0	0	0	0	0	2	0	0	0	0	0	0	0	0	0	0	0	0	0	0	0	0	0	0	0	0	0	0	0	0	0	0	Unique A. armata Mainland	Bacteria; __Proteobacteria; __Alphaproteobacteria; __DB1-14; __f; __g
denovo17657	0	0	0	0	0	0	0	0	0	0	1	0	0	0	0	1	0	0	0	0	0	0	0	0	0	0	0	0	0	0	0	0	0	0	0	0	0	0	0	0	Unique A. armata Mainland	Bacteria; __Proteobacteria; __Betaproteobacteria; __Burkholderiales
denovo17670	0	0	0	0	0	0	0	0	0	0	0	0	0	2	0	0	0	0	0	0	0	0	0	0	0	0	0	0	0	0	0	0	0	0	0	0	0	0	0	0	Unique A. armata Mainland	Bacteria; __Bacteroidetes; __Cytophagia; __Cytophagales; __Flammeovirgaceae
denovo17698	0	0	0	0	0	0	0	0	0	0	0	0	4	0	0	0	0	0	0	0	0	0	0	0	0	0	0	0	0	0	0	0	0	0	0	0	0	0	0	0	Unique A. armata Mainland	Bacteria; __Proteobacteria; __Gammaproteobacteria
denovo17800	0	0	0	0	0	0	0	0	0	0	0	0	0	0	3	0	0	0	0	0	0	0	0	0	0	0	0	0	0	0	0	0	0	0	0	0	0	0	0	0	Unique A. armata Mainland	Bacteria; __Bacteroidetes; __Sphingobacteriia; __Sphingobacteriales; __Saprospiraceae
denovo17810	2	0	0	0	0	0	0	0	0	0	1	2	9	0	0	3	0	0	0	0	0	0	0	0	0	0	0	0	0	0	0	0	0	0	0	0	0	0	0	0	Unique A. armata Mainland	Bacteria; __Bacteroidetes; __Sphingobacteriia; __Sphingobacteriales; __NS11-12_marine_group; __g
denovo17829	0	0	0	0	0	0	0	0	0	0	0	1	2	0	0	0	0	0	0	0	0	0	0	0	0	0	0	0	0	0	0	0	0	0	0	0	0	0	0	0	Unique A. armata Mainland	Bacteria; __Bacteroidetes; __Sphingobacteriia; __Sphingobacteriales
denovo17859	0	0	4	0	0	1	0	1	0	0	4	0	0	0	0	0	0	0	0	0	0	0	0	0	0	0	0	0	0	0	0	0	0	0	0	0	0	0	0	0	Unique A. armata Mainland	Bacteria; __Proteobacteria
denovo17862	0	0	0	0	0	0	0	0	0	0	0	0	0	0	0	2	0	0	0	0	0	0	0	0	0	0	0	0	0	0	0	0	0	0	0	0	0	0	0	0	Unique A. armata Mainland	Bacteria; __Proteobacteria; __Alphaproteobacteria; __Sphingomonadales; __Erythrobacteraceae; __Erythrobacter
denovo17881	0	0	0	0	0	0	0	0	0	0	0	0	0	1	0	1	0	0	0	0	0	0	0	0	0	0	0	0	0	0	0	0	0	0	0	0	0	0	0	0	Unique A. armata Mainland	Bacteria; __Proteobacteria; __Alphaproteobacteria; __Rhodobacterales; __Rhodobacteraceae
denovo17883	0	0	0	0	3	0	0	0	0	0	0	0	0	1	0	0	0	0	0	0	0	0	0	0	0	0	0	0	0	0	0	0	0	0	0	0	0	0	0	0	Unique A. armata Mainland	Bacteria; __Bacteroidetes; __Sphingobacteriia; __Sphingobacteriales; __Saprospiraceae; __g
denovo17903	0	0	3	0	0	0	0	0	0	0	0	0	0	0	0	0	0	0	0	0	0	0	0	0	0	0	0	0	0	0	0	0	0	0	0	0	0	0	0	0	Unique A. armata Mainland	Bacteria; __Proteobacteria; __Deltaproteobacteria; __Myxococcales; __Haliangiaceae; __Haliangium
denovo17904	1	0	0	0	0	0	0	0	0	0	0	0	0	5	0	0	0	0	0	0	0	0	0	0	0	0	0	0	0	0	0	0	0	0	0	0	0	0	0	0	Unique A. armata Mainland	Bacteria; __Proteobacteria; __Alphaproteobacteria; __DB1-14; __f; __g
denovo17943	0	0	0	0	0	0	0	0	0	0	0	0	0	0	0	2	0	0	0	0	0	0	0	0	0	0	0	0	0	0	0	0	0	0	0	0	0	0	0	0	Unique A. armata Mainland	Bacteria; __Bacteroidetes; __Sphingobacteriia; __Sphingobacteriales; __Saprospiraceae
denovo17946	0	0	0	0	0	0	0	0	0	0	0	0	0	2	0	0	0	0	0	0	0	0	0	0	0	0	0	0	0	0	0	0	0	0	0	0	0	0	0	0	Unique A. armata Mainland	Bacteria; __Bacteroidetes; __Sphingobacteriia; __Sphingobacteriales; __Saprospiraceae
denovo17954	0	0	0	2	0	0	0	0	0	0	0	0	0	0	0	0	0	0	0	0	0	0	0	0	0	0	0	0	0	0	0	0	0	0	0	0	0	0	0	0	Unique A. armata Mainland	Bacteria; __Bacteroidetes; __Flavobacteria; __Flavobacteriales; __Flavobacteriaceae; __Gilvibacter
denovo17956	0	0	0	0	0	0	0	0	0	2	0	0	0	0	0	0	0	0	0	0	0	0	0	0	0	0	0	0	0	0	0	0	0	0	0	0	0	0	0	0	Unique A. armata Mainland	Bacteria; __Bacteroidetes; __Sphingobacteriia; __Sphingobacteriales; __Saprospiraceae
denovo17958	0	0	2	1	0	0	0	0	0	1	0	0	1	0	0	0	0	0	0	0	0	0	0	0	0	0	0	0	0	0	0	0	0	0	0	0	0	0	0	0	Unique A. armata Mainland	Bacteria; __Proteobacteria
denovo17977	0	0	0	0	0	0	0	0	0	1	1	1	0	0	0	0	0	0	0	0	0	0	0	0	0	0	0	0	0	0	0	0	0	0	0	0	0	0	0	0	Unique A. armata Mainland	Bacteria; __Bacteroidetes; __Flavobacteria; __Flavobacteriales; __Flavobacteriaceae; __Pibocella
denovo18014	0	0	0	1	0	0	0	0	0	0	2	15	0	0	0	0	0	0	0	0	0	0	0	0	0	0	0	0	0	0	0	0	0	0	0	0	0	0	0	0	Unique A. armata Mainland	Bacteria; __Bacteroidetes; __Flavobacteria; __Flavobacteriales; __Flavobacteriaceae
denovo18054	0	0	0	0	0	3	0	1	0	0	0	0	18	0	0	0	0	0	0	0	0	0	0	0	0	0	0	0	0	0	0	0	0	0	0	0	0	0	0	0	Unique A. armata Mainland	Bacteria; __Proteobacteria; __Deltaproteobacteria
denovo18065	0	0	0	0	0	0	0	0	0	0	0	0	0	0	0	2	0	0	0	0	0	0	0	0	0	0	0	0	0	0	0	0	0	0	0	0	0	0	0	0	Unique A. armata Mainland	Bacteria; __Planctomycetes; __Planctomycetacia; __Planctomycetales; __Planctomycetaceae
denovo18104	0	3	0	0	0	1	0	1	0	0	0	0	5	0	0	0	0	0	0	0	0	0	0	0	0	0	0	0	0	0	0	0	0	0	0	0	0	0	0	0	Unique A. armata Mainland	Bacteria; __Proteobacteria; __TA18; __o; __f; __g
denovo18109	0	0	0	0	0	0	0	0	0	0	0	0	3	0	0	0	0	0	0	0	0	0	0	0	0	0	0	0	0	0	0	0	0	0	0	0	0	0	0	0	Unique A. armata Mainland	Bacteria; __Bacteroidetes; __Sphingobacteriia; __Sphingobacteriales; __Saprospiraceae; __g
denovo18189	0	0	0	0	0	0	0	0	0	0	0	0	0	4	0	0	0	0	0	0	0	0	0	0	0	0	0	0	0	0	0	0	0	0	0	0	0	0	0	0	Unique A. armata Mainland	Bacteria; __Proteobacteria; __TA18; __o; __f; __g
denovo18193	1	0	0	1	0	0	0	0	0	0	0	0	0	0	0	0	0	0	0	0	0	0	0	0	0	0	0	0	0	0	0	0	0	0	0	0	0	0	0	0	Unique A. armata Mainland	Bacteria; __Planctomycetes; __Planctomycetacia; __Planctomycetales; __Planctomycetaceae; __Pirellula
denovo18201	0	0	0	0	0	0	0	0	0	0	0	0	0	0	0	2	0	0	0	0	0	0	0	0	0	0	0	0	0	0	0	0	0	0	0	0	0	0	0	0	Unique A. armata Mainland	Bacteria; __Proteobacteria; __Alphaproteobacteria; __Sphingomonadales; __Erythrobacteraceae
denovo18202	0	0	0	0	0	0	0	0	2	0	0	0	0	0	0	0	0	0	0	0	0	0	0	0	0	0	0	0	0	0	0	0	0	0	0	0	0	0	0	0	Unique A. armata Mainland	Bacteria; __Bacteroidetes; __Sphingobacteriia; __Sphingobacteriales; __Saprospiraceae; __g
denovo18246	0	0	0	0	0	0	0	1	0	1	0	0	1	2	3	2	0	0	0	0	0	0	0	0	0	0	0	0	0	0	0	0	0	0	0	0	0	0	0	0	Unique A. armata Mainland	Bacteria; __Proteobacteria; __Alphaproteobacteria; __Rickettsiales; __mitochondria; __g
denovo18256	0	0	0	0	0	0	0	0	0	0	0	0	0	3	0	0	0	0	0	0	0	0	0	0	0	0	0	0	0	0	0	0	0	0	0	0	0	0	0	0	Unique A. armata Mainland	Bacteria; __Bacteroidetes; __Sphingobacteriia; __Sphingobacteriales; __Saprospiraceae; __g
denovo18273	0	0	0	0	0	0	1	0	0	0	0	0	1	0	0	1	0	0	0	0	0	0	0	0	0	0	0	0	0	0	0	0	0	0	0	0	0	0	0	0	Unique A. armata Mainland	Bacteria; __Proteobacteria; __Gammaproteobacteria
denovo18308	0	0	0	0	0	0	0	0	1	0	0	1	0	0	0	0	0	0	0	0	0	0	0	0	0	0	0	0	0	0	0	0	0	0	0	0	0	0	0	0	Unique A. armata Mainland	Bacteria; __Bacteroidetes; __Sphingobacteriia; __Sphingobacteriales; __Saprospiraceae; __g
denovo18320	0	1	0	0	0	0	0	1	0	0	0	0	0	0	0	0	0	0	0	0	0	0	0	0	0	0	0	0	0	0	0	0	0	0	0	0	0	0	0	0	Unique A. armata Mainland	Bacteria; __Bacteroidetes; __Sphingobacteriia; __Sphingobacteriales; __Saprospiraceae
denovo18343	0	0	0	1	0	0	0	0	0	0	0	0	2	0	0	3	0	0	0	0	0	0	0	0	0	0	0	0	0	0	0	0	0	0	0	0	0	0	0	0	Unique A. armata Mainland	Bacteria; __Bacteroidetes; __Sphingobacteriia; __Sphingobacteriales; __Saprospiraceae; __g
denovo18350	0	0	0	0	0	1	0	0	0	0	0	0	6	1	1	1	0	0	0	0	0	0	0	0	0	0	0	0	0	0	0	0	0	0	0	0	0	0	0	0	Unique A. armata Mainland	Bacteria; __Bacteroidetes; __Sphingobacteriia; __Sphingobacteriales; __Saprospiraceae; __g
denovo18354	0	0	0	0	0	0	0	0	0	0	0	0	0	0	0	2	0	0	0	0	0	0	0	0	0	0	0	0	0	0	0	0	0	0	0	0	0	0	0	0	Unique A. armata Mainland	Bacteria; __Proteobacteria; __TA18; __o; __f; __g
denovo18385	0	0	0	0	0	0	2	0	1	0	0	0	0	0	0	1	0	0	0	0	0	0	0	0	0	0	0	0	0	0	0	0	0	0	0	0	0	0	0	0	Unique A. armata Mainland	Bacteria; __Proteobacteria
denovo18412	0	0	0	0	0	0	0	0	0	0	0	0	1	5	0	0	0	0	0	0	0	0	0	0	0	0	0	0	0	0	0	0	0	0	0	0	0	0	0	0	Unique A. armata Mainland	Bacteria; __Bacteroidetes
denovo18413	0	0	0	0	0	0	0	0	0	0	0	0	0	0	2	0	0	0	0	0	0	0	0	0	0	0	0	0	0	0	0	0	0	0	0	0	0	0	0	0	Unique A. armata Mainland	Bacteria; __Bacteroidetes
denovo18425	0	0	1	1	0	1	0	0	0	1	0	0	0	9	3	0	0	0	0	0	0	0	0	0	0	0	0	0	0	0	0	0	0	0	0	0	0	0	0	0	Unique A. armata Mainland	Bacteria
denovo18475	1	0	0	0	0	0	0	0	0	0	0	0	0	0	0	1	0	0	0	0	0	0	0	0	0	0	0	0	0	0	0	0	0	0	0	0	0	0	0	0	Unique A. armata Mainland	Bacteria; __Bacteroidetes; __Sphingobacteriia; __Sphingobacteriales; __Saprospiraceae; __g
denovo18476	0	0	0	0	1	0	0	0	0	0	0	0	0	0	0	1	0	0	0	0	0	0	0	0	0	0	0	0	0	0	0	0	0	0	0	0	0	0	0	0	Unique A. armata Mainland	Bacteria; __Proteobacteria; __Alphaproteobacteria; __Rickettsiales; __mitochondria; __g
denovo18497	0	0	0	0	0	0	0	0	0	0	0	0	0	2	0	0	0	0	0	0	0	0	0	0	0	0	0	0	0	0	0	0	0	0	0	0	0	0	0	0	Unique A. armata Mainland	Bacteria; __Bacteroidetes; __Sphingobacteriia; __Sphingobacteriales; __Saprospiraceae
denovo18562	0	0	0	0	0	0	0	0	0	0	0	0	0	0	2	0	0	0	0	0	0	0	0	0	0	0	0	0	0	0	0	0	0	0	0	0	0	0	0	0	Unique A. armata Mainland	Bacteria; __Bacteroidetes; __Flavobacteria; __Flavobacteriales; __Flavobacteriaceae
denovo18589	0	0	0	0	0	0	0	0	0	0	0	0	2	0	0	0	0	0	0	0	0	0	0	0	0	0	0	0	0	0	0	0	0	0	0	0	0	0	0	0	Unique A. armata Mainland	Bacteria; __Bacteroidetes; __Flavobacteria; __Flavobacteriales; __Cryomorphaceae; __NS10_marine_group
denovo18598	0	0	0	2	0	0	0	0	0	0	0	0	0	0	0	0	0	0	0	0	0	0	0	0	0	0	0	0	0	0	0	0	0	0	0	0	0	0	0	0	Unique A. armata Mainland	Bacteria
denovo18603	0	0	0	0	0	0	0	0	0	0	0	0	0	0	0	2	0	0	0	0	0	0	0	0	0	0	0	0	0	0	0	0	0	0	0	0	0	0	0	0	Unique A. armata Mainland	Bacteria; __Proteobacteria; __Gammaproteobacteria
denovo18604	0	0	0	0	0	0	0	0	0	0	0	0	0	0	3	0	0	0	0	0	0	0	0	0	0	0	0	0	0	0	0	0	0	0	0	0	0	0	0	0	Unique A. armata Mainland	Bacteria; __Proteobacteria
denovo18607	0	0	0	0	0	0	0	0	1	0	0	0	0	1	0	0	0	0	0	0	0	0	0	0	0	0	0	0	0	0	0	0	0	0	0	0	0	0	0	0	Unique A. armata Mainland	Bacteria; __Proteobacteria; __Gammaproteobacteria
denovo18616	0	0	0	0	0	0	0	2	0	0	0	0	0	0	0	0	0	0	0	0	0	0	0	0	0	0	0	0	0	0	0	0	0	0	0	0	0	0	0	0	Unique A. armata Mainland	Bacteria; __Bacteroidetes; __Sphingobacteriia; __Sphingobacteriales; __Saprospiraceae
denovo18618	0	0	1	0	1	0	0	0	0	0	0	0	0	0	0	0	0	0	0	0	0	0	0	0	0	0	0	0	0	0	0	0	0	0	0	0	0	0	0	0	Unique A. armata Mainland	Bacteria; __Proteobacteria; __Alphaproteobacteria; __Caulobacterales; __Hyphomonadaceae; __Hellea
denovo18650	0	0	0	0	0	0	0	0	0	0	0	0	2	0	0	0	0	0	0	0	0	0	0	0	0	0	0	0	0	0	0	0	0	0	0	0	0	0	0	0	Unique A. armata Mainland	Bacteria; __Bacteroidetes
denovo18659	0	0	0	0	0	0	0	0	0	0	0	0	2	0	0	0	0	0	0	0	0	0	0	0	0	0	0	0	0	0	0	0	0	0	0	0	0	0	0	0	Unique A. armata Mainland	Bacteria; __Bacteroidetes; __Sphingobacteriia; __Sphingobacteriales
denovo18676	0	0	0	0	0	0	0	0	0	0	0	0	0	0	2	0	0	0	0	0	0	0	0	0	0	0	0	0	0	0	0	0	0	0	0	0	0	0	0	0	Unique A. armata Mainland	Bacteria; __Bacteroidetes
denovo18693	0	0	0	0	1	0	0	0	0	0	0	1	0	1	1	3	0	0	0	0	0	0	0	0	0	0	0	0	0	0	0	0	0	0	0	0	0	0	0	0	Unique A. armata Mainland	Bacteria; __Bacteroidetes; __Sphingobacteriia; __Sphingobacteriales; __Saprospiraceae; __g
denovo18738	0	0	0	0	1	0	0	0	0	0	0	0	0	1	0	0	0	0	0	0	0	0	0	0	0	0	0	0	0	0	0	0	0	0	0	0	0	0	0	0	Unique A. armata Mainland	Bacteria; __Bacteroidetes; __Sphingobacteriia; __Sphingobacteriales; __Saprospiraceae
denovo18810	0	0	0	0	0	0	1	1	0	2	0	1	0	5	1	0	0	0	0	0	0	0	0	0	0	0	0	0	0	0	0	0	0	0	0	0	0	0	0	0	Unique A. armata Mainland	Bacteria; __Bacteroidetes; __Sphingobacteriia; __Sphingobacteriales; __Saprospiraceae; __g
denovo18822	2	0	0	0	0	0	0	0	0	0	0	0	0	0	0	0	0	0	0	0	0	0	0	0	0	0	0	0	0	0	0	0	0	0	0	0	0	0	0	0	Unique A. armata Mainland	Bacteria; __Verrucomicrobia; __Verrucomicrobiae; __Verrucomicrobiales; __Verrucomicrobiaceae; __Roseibacillus
denovo18837	0	0	0	0	1	0	0	0	0	0	0	0	1	6	0	1	0	0	0	0	0	0	0	0	0	0	0	0	0	0	0	0	0	0	0	0	0	0	0	0	Unique A. armata Mainland	Bacteria; __Bacteroidetes
denovo18867	0	0	0	0	0	0	0	0	0	0	0	0	2	0	0	0	0	0	0	0	0	0	0	0	0	0	0	0	0	0	0	0	0	0	0	0	0	0	0	0	Unique A. armata Mainland	Bacteria; __Bacteroidetes; __Sphingobacteriia; __Sphingobacteriales; __Saprospiraceae; __g
denovo18905	0	0	0	0	0	0	0	0	0	0	0	0	0	0	0	3	0	0	0	0	0	0	0	0	0	0	0	0	0	0	0	0	0	0	0	0	0	0	0	0	Unique A. armata Mainland	Bacteria; __Proteobacteria; __Deltaproteobacteria
denovo18906	0	0	0	0	0	0	0	0	0	0	1	0	0	0	0	1	0	0	0	0	0	0	0	0	0	0	0	0	0	0	0	0	0	0	0	0	0	0	0	0	Unique A. armata Mainland	Bacteria; __Proteobacteria; __TA18; __o; __f; __g
denovo18963	0	0	0	0	0	0	0	0	0	1	0	0	0	0	3	0	0	0	0	0	0	0	0	0	0	0	0	0	0	0	0	0	0	0	0	0	0	0	0	0	Unique A. armata Mainland	Bacteria; __Proteobacteria
denovo18982	0	0	0	0	0	0	0	0	0	0	0	0	0	1	1	0	0	0	0	0	0	0	0	0	0	0	0	0	0	0	0	0	0	0	0	0	0	0	0	0	Unique A. armata Mainland	Bacteria; __Proteobacteria; __Alphaproteobacteria; __Rickettsiales; __mitochondria; __g
denovo18984	0	0	0	0	0	0	0	0	0	0	0	0	0	2	0	0	0	0	0	0	0	0	0	0	0	0	0	0	0	0	0	0	0	0	0	0	0	0	0	0	Unique A. armata Mainland	Bacteria; __Bacteroidetes; __Sphingobacteriia; __Sphingobacteriales; __Saprospiraceae
denovo18986	0	0	0	0	0	0	0	0	0	0	0	0	3	0	0	0	0	0	0	0	0	0	0	0	0	0	0	0	0	0	0	0	0	0	0	0	0	0	0	0	Unique A. armata Mainland	Bacteria; __Bacteroidetes; __Sphingobacteriia; __Sphingobacteriales; __Saprospiraceae
denovo18991	0	0	0	0	0	0	0	0	0	0	0	0	0	3	0	0	0	0	0	0	0	0	0	0	0	0	0	0	0	0	0	0	0	0	0	0	0	0	0	0	Unique A. armata Mainland	Bacteria; __Proteobacteria
denovo18994	0	0	0	0	0	0	0	0	0	0	0	0	0	2	0	0	0	0	0	0	0	0	0	0	0	0	0	0	0	0	0	0	0	0	0	0	0	0	0	0	Unique A. armata Mainland	Bacteria; __Bacteroidetes; __Sphingobacteriia; __Sphingobacteriales; __Saprospiraceae; __g
denovo18998	0	0	0	0	0	0	0	0	0	0	0	0	0	0	4	0	0	0	0	0	0	0	0	0	0	0	0	0	0	0	0	0	0	0	0	0	0	0	0	0	Unique A. armata Mainland	Bacteria; __Acidobacteria; __RB25; __o; __f; __g
denovo19020	0	0	0	0	0	0	0	0	0	0	0	0	0	0	0	2	0	0	0	0	0	0	0	0	0	0	0	0	0	0	0	0	0	0	0	0	0	0	0	0	Unique A. armata Mainland	Bacteria; __Bacteroidetes; __Sphingobacteriia; __Sphingobacteriales; __Saprospiraceae; __g
denovo19043	0	0	0	0	0	0	0	0	0	0	0	0	0	0	0	2	0	0	0	0	0	0	0	0	0	0	0	0	0	0	0	0	0	0	0	0	0	0	0	0	Unique A. armata Mainland	Bacteria; __Proteobacteria; __Alphaproteobacteria; __Rhodobacterales; __Rhodobacteraceae
denovo19045	0	0	0	0	0	0	0	0	0	0	0	0	0	2	0	0	0	0	0	0	0	0	0	0	0	0	0	0	0	0	0	0	0	0	0	0	0	0	0	0	Unique A. armata Mainland	Bacteria; __Proteobacteria
denovo19057	0	0	0	0	0	0	0	0	0	0	0	0	1	1	0	0	0	0	0	0	0	0	0	0	0	0	0	0	0	0	0	0	0	0	0	0	0	0	0	0	Unique A. armata Mainland	Bacteria; __Bacteroidetes; __Sphingobacteriia; __Sphingobacteriales; __Saprospiraceae
denovo19060	0	0	0	0	0	1	0	0	0	0	0	0	0	1	0	0	0	0	0	0	0	0	0	0	0	0	0	0	0	0	0	0	0	0	0	0	0	0	0	0	Unique A. armata Mainland	Bacteria; __Proteobacteria; __Alphaproteobacteria; __Rhodobacterales; __Rhodobacteraceae
denovo19089	0	0	0	0	0	0	0	0	0	0	1	0	0	1	0	0	0	0	0	0	0	0	0	0	0	0	0	0	0	0	0	0	0	0	0	0	0	0	0	0	Unique A. armata Mainland	Bacteria; __Proteobacteria; __Alphaproteobacteria; __Sphingomonadales; __Erythrobacteraceae
denovo19093	0	0	0	0	0	0	0	0	0	0	0	0	0	0	0	2	0	0	0	0	0	0	0	0	0	0	0	0	0	0	0	0	0	0	0	0	0	0	0	0	Unique A. armata Mainland	Bacteria; __Bacteroidetes; __Flavobacteria; __Flavobacteriales
denovo19108	0	0	0	0	0	0	0	0	0	0	0	0	3	0	0	0	0	0	0	0	0	0	0	0	0	0	0	0	0	0	0	0	0	0	0	0	0	0	0	0	Unique A. armata Mainland	Bacteria
denovo19116	0	0	0	0	0	0	0	0	0	0	0	0	0	0	2	0	0	0	0	0	0	0	0	0	0	0	0	0	0	0	0	0	0	0	0	0	0	0	0	0	Unique A. armata Mainland	Bacteria; __Proteobacteria; __Gammaproteobacteria
denovo19136	0	2	0	0	0	0	0	0	0	0	0	0	0	0	1	0	0	0	0	0	0	0	0	0	0	0	0	0	0	0	0	0	0	0	0	0	0	0	0	0	Unique A. armata Mainland	Bacteria; __Bacteroidetes; __Sphingobacteriia; __Sphingobacteriales; __Saprospiraceae; __g
denovo19146	0	0	0	0	0	0	1	0	1	0	0	0	0	0	0	0	0	0	0	0	0	0	0	0	0	0	0	0	0	0	0	0	0	0	0	0	0	0	0	0	Unique A. armata Mainland	Bacteria
denovo19224	0	0	0	1	0	0	0	0	0	0	0	2	0	0	0	0	0	0	0	0	0	0	0	0	0	0	0	0	0	0	0	0	0	0	0	0	0	0	0	0	Unique A. armata Mainland	Bacteria; __Proteobacteria; __Deltaproteobacteria; __Myxococcales
denovo19228	0	0	0	0	0	0	0	0	0	0	0	0	0	2	0	0	0	0	0	0	0	0	0	0	0	0	0	0	0	0	0	0	0	0	0	0	0	0	0	0	Unique A. armata Mainland	Bacteria; __Proteobacteria; __Alphaproteobacteria; __Caulobacterales; __Hyphomonadaceae; __Hellea
denovo19267	0	0	0	0	0	0	0	1	0	0	0	3	0	0	0	0	0	0	0	0	0	0	0	0	0	0	0	0	0	0	0	0	0	0	0	0	0	0	0	0	Unique A. armata Mainland	Bacteria; __Proteobacteria; __Deltaproteobacteria
denovo19282	0	0	0	0	0	0	1	0	0	0	0	0	0	0	0	1	0	0	0	0	0	0	0	0	0	0	0	0	0	0	0	0	0	0	0	0	0	0	0	0	Unique A. armata Mainland	Bacteria; __Bacteroidetes
denovo19284	0	0	0	0	0	0	1	0	0	0	3	0	1	0	0	1	0	0	0	0	0	0	0	0	0	0	0	0	0	0	0	0	0	0	0	0	0	0	0	0	Unique A. armata Mainland	Bacteria; __Bacteroidetes; __Sphingobacteriia; __Sphingobacteriales
denovo19322	0	0	0	0	0	0	0	0	0	0	0	0	1	0	1	0	0	0	0	0	0	0	0	0	0	0	0	0	0	0	0	0	0	0	0	0	0	0	0	0	Unique A. armata Mainland	Bacteria; __Proteobacteria; __Alphaproteobacteria; __Rhodobacterales; __Rhodobacteraceae
denovo19334	0	0	0	0	0	0	0	0	0	0	0	0	0	0	0	2	0	0	0	0	0	0	0	0	0	0	0	0	0	0	0	0	0	0	0	0	0	0	0	0	Unique A. armata Mainland	Bacteria; __Proteobacteria; __Alphaproteobacteria; __Rhodobacterales; __Rhodobacteraceae
denovo19360	0	1	0	0	1	1	0	0	0	0	0	0	1	0	0	0	0	0	0	0	0	0	0	0	0	0	0	0	0	0	0	0	0	0	0	0	0	0	0	0	Unique A. armata Mainland	Bacteria; __Bacteroidetes; __Sphingobacteriia; __Sphingobacteriales; __Saprospiraceae
denovo19368	0	0	0	0	0	0	0	0	0	0	0	0	1	0	0	1	0	0	0	0	0	0	0	0	0	0	0	0	0	0	0	0	0	0	0	0	0	0	0	0	Unique A. armata Mainland	Bacteria; __Bacteroidetes
denovo19385	0	0	0	0	0	0	0	0	0	0	0	0	0	0	2	0	0	0	0	0	0	0	0	0	0	0	0	0	0	0	0	0	0	0	0	0	0	0	0	0	Unique A. armata Mainland	Bacteria
denovo19389	0	0	0	0	0	0	0	0	0	0	0	0	0	0	2	0	0	0	0	0	0	0	0	0	0	0	0	0	0	0	0	0	0	0	0	0	0	0	0	0	Unique A. armata Mainland	Bacteria; __Proteobacteria
denovo19395	0	0	0	0	0	0	0	0	0	0	0	0	0	0	0	2	0	0	0	0	0	0	0	0	0	0	0	0	0	0	0	0	0	0	0	0	0	0	0	0	Unique A. armata Mainland	Bacteria
denovo19396	0	0	0	0	2	0	0	0	0	0	0	0	0	1	0	0	0	0	0	0	0	0	0	0	0	0	0	0	0	0	0	0	0	0	0	0	0	0	0	0	Unique A. armata Mainland	Bacteria; __Proteobacteria; __Alphaproteobacteria; __Rickettsiales; __mitochondria; __g
denovo19399	0	0	0	0	0	0	0	0	0	0	1	0	0	0	0	2	0	0	0	0	0	0	0	0	0	0	0	0	0	0	0	0	0	0	0	0	0	0	0	0	Unique A. armata Mainland	Bacteria; __Bacteroidetes; __Sphingobacteriia; __Sphingobacteriales; __Saprospiraceae; __g
denovo19408	0	3	0	0	0	0	0	0	0	0	0	0	0	0	0	0	0	0	0	0	0	0	0	0	0	0	0	0	0	0	0	0	0	0	0	0	0	0	0	0	Unique A. armata Mainland	Bacteria
denovo19422	0	0	0	0	0	0	0	1	0	0	4	0	0	0	0	0	0	0	0	0	0	0	0	0	0	0	0	0	0	0	0	0	0	0	0	0	0	0	0	0	Unique A. armata Mainland	Bacteria; __Proteobacteria; __Deltaproteobacteria; __Myxococcales
denovo19431	0	0	1	0	0	0	0	0	0	0	0	0	0	0	0	1	0	0	0	0	0	0	0	0	0	0	0	0	0	0	0	0	0	0	0	0	0	0	0	0	Unique A. armata Mainland	Bacteria; __Proteobacteria; __Alphaproteobacteria; __Sphingomonadales; __Erythrobacteraceae; __Altererythrobacter
denovo19457	0	0	0	0	0	0	0	0	0	0	0	0	0	0	0	4	0	0	0	0	0	0	0	0	0	0	0	0	0	0	0	0	0	0	0	0	0	0	0	0	Unique A. armata Mainland	Bacteria; __Proteobacteria
denovo19472	1	0	0	0	0	0	0	0	0	1	0	0	0	0	0	0	0	0	0	0	0	0	0	0	0	0	0	0	0	0	0	0	0	0	0	0	0	0	0	0	Unique A. armata Mainland	Bacteria; __Proteobacteria; __Alphaproteobacteria; __Rhodobacterales; __Rhodobacteraceae
denovo19511	0	0	0	0	0	0	0	0	0	0	0	0	0	3	0	0	0	0	0	0	0	0	0	0	0	0	0	0	0	0	0	0	0	0	0	0	0	0	0	0	Unique A. armata Mainland	Bacteria; __Proteobacteria
denovo19520	0	0	2	0	0	0	0	0	0	0	0	0	0	0	0	0	0	0	0	0	0	0	0	0	0	0	0	0	0	0	0	0	0	0	0	0	0	0	0	0	Unique A. armata Mainland	Bacteria; __Proteobacteria; __Alphaproteobacteria; __Rhodobacterales; __Rhodobacteraceae
denovo19538	0	2	0	0	0	0	0	0	0	0	0	0	0	1	0	1	0	0	0	0	0	0	0	0	0	0	0	0	0	0	0	0	0	0	0	0	0	0	0	0	Unique A. armata Mainland	Bacteria; __Bacteroidetes
denovo19554	0	0	0	0	3	0	1	0	0	0	0	0	0	0	0	0	0	0	0	0	0	0	0	0	0	0	0	0	0	0	0	0	0	0	0	0	0	0	0	0	Unique A. armata Mainland	Bacteria
denovo19557	0	0	0	0	0	0	0	0	0	0	0	0	0	0	0	2	0	0	0	0	0	0	0	0	0	0	0	0	0	0	0	0	0	0	0	0	0	0	0	0	Unique A. armata Mainland	Bacteria; __Proteobacteria; __Gammaproteobacteria
denovo19575	0	0	0	0	0	0	0	0	1	0	0	2	0	0	0	1	0	0	0	0	0	0	0	0	0	0	0	0	0	0	0	0	0	0	0	0	0	0	0	0	Unique A. armata Mainland	Bacteria; __Proteobacteria; __Alphaproteobacteria; __Caulobacterales; __Hyphomonadaceae; __Hellea
denovo19576	0	0	0	0	0	0	0	0	1	0	0	0	0	0	1	0	0	0	0	0	0	0	0	0	0	0	0	0	0	0	0	0	0	0	0	0	0	0	0	0	Unique A. armata Mainland	Bacteria; __Bacteroidetes; __Sphingobacteriia; __Sphingobacteriales; __Saprospiraceae; __g
denovo19582	0	0	0	0	2	0	0	0	0	0	0	0	0	0	0	0	0	0	0	0	0	0	0	0	0	0	0	0	0	0	0	0	0	0	0	0	0	0	0	0	Unique A. armata Mainland	Bacteria; __Bacteroidetes; __Sphingobacteriia; __Sphingobacteriales; __Saprospiraceae
denovo19585	0	0	0	0	0	0	0	0	0	0	0	1	2	0	1	0	0	0	0	0	0	0	0	0	0	0	0	0	0	0	0	0	0	0	0	0	0	0	0	0	Unique A. armata Mainland	Bacteria; __Bacteroidetes; __Sphingobacteriia; __Sphingobacteriales; __Saprospiraceae
denovo19606	0	0	0	0	0	0	0	0	0	0	0	0	0	0	0	3	0	0	0	0	0	0	0	0	0	0	0	0	0	0	0	0	0	0	0	0	0	0	0	0	Unique A. armata Mainland	Bacteria; __Actinobacteria; __Acidimicrobiia; __Acidimicrobiales; __uncultured; __g
denovo19619	0	0	0	0	0	0	0	0	0	0	0	0	0	2	0	0	0	0	0	0	0	0	0	0	0	0	0	0	0	0	0	0	0	0	0	0	0	0	0	0	Unique A. armata Mainland	Bacteria; __Bacteroidetes; __Flavobacteria; __Flavobacteriales; __Flavobacteriaceae; __Krokinobacter
denovo19651	0	0	0	3	0	0	0	0	0	0	0	0	0	0	0	0	0	0	0	0	0	0	0	0	0	0	0	0	0	0	0	0	0	0	0	0	0	0	0	0	Unique A. armata Mainland	Bacteria; __Proteobacteria; __Gammaproteobacteria
denovo19652	0	0	0	3	0	0	0	0	0	0	0	0	0	0	0	0	0	0	0	0	0	0	0	0	0	0	0	0	0	0	0	0	0	0	0	0	0	0	0	0	Unique A. armata Mainland	Bacteria; __Planctomycetes; __Planctomycetacia; __Planctomycetales; __Planctomycetaceae; __Blastopirellula
denovo19689	0	0	0	0	0	0	0	0	0	0	0	0	0	0	13	0	0	0	0	0	0	0	0	0	0	0	0	0	0	0	0	0	0	0	0	0	0	0	0	0	Unique A. armata Mainland	Bacteria; __Proteobacteria
denovo19692	0	1	0	0	0	0	2	0	0	0	0	0	0	0	0	0	0	0	0	0	0	0	0	0	0	0	0	0	0	0	0	0	0	0	0	0	0	0	0	0	Unique A. armata Mainland	Bacteria; __Proteobacteria; __TA18; __o; __f; __g
denovo19693	0	3	0	0	0	1	0	2	0	0	0	0	0	0	0	0	0	0	0	0	0	0	0	0	0	0	0	0	0	0	0	0	0	0	0	0	0	0	0	0	Unique A. armata Mainland	Bacteria
denovo19712	0	0	0	0	0	0	0	0	0	7	0	0	0	0	0	0	0	0	0	0	0	0	0	0	0	0	0	0	0	0	0	0	0	0	0	0	0	0	0	0	Unique A. armata Mainland	Bacteria; __Bacteroidetes; __Flavobacteria; __Flavobacteriales; __Flavobacteriaceae
denovo19740	0	0	0	0	0	0	0	0	0	0	0	0	1	0	2	0	0	0	0	0	0	0	0	0	0	0	0	0	0	0	0	0	0	0	0	0	0	0	0	0	Unique A. armata Mainland	Bacteria; __Proteobacteria; __Alphaproteobacteria; __Rhodobacterales; __Rhodobacteraceae; __g
denovo19772	0	0	0	0	0	0	0	0	0	0	0	0	0	0	0	2	0	0	0	0	0	0	0	0	0	0	0	0	0	0	0	0	0	0	0	0	0	0	0	0	Unique A. armata Mainland	Bacteria
denovo19840	0	0	0	0	0	1	2	2	0	1	3	0	0	0	0	2	0	0	0	0	0	0	0	0	0	0	0	0	0	0	0	0	0	0	0	0	0	0	0	0	Unique A. armata Mainland	Bacteria; __Bacteroidetes; __Sphingobacteriia; __Sphingobacteriales
denovo19868	0	0	0	0	0	0	0	0	0	0	5	1	0	0	0	1	0	0	0	0	0	0	0	0	0	0	0	0	0	0	0	0	0	0	0	0	0	0	0	0	Unique A. armata Mainland	Bacteria; __Proteobacteria; __Alphaproteobacteria
denovo19942	0	0	0	0	0	0	0	0	0	1	0	0	0	0	0	1	0	0	0	0	0	0	0	0	0	0	0	0	0	0	0	0	0	0	0	0	0	0	0	0	Unique A. armata Mainland	Bacteria
denovo19948	0	0	0	0	0	0	0	0	0	0	0	0	2	0	0	0	0	0	0	0	0	0	0	0	0	0	0	0	0	0	0	0	0	0	0	0	0	0	0	0	Unique A. armata Mainland	Bacteria; __Bacteroidetes
denovo19974	0	0	0	0	0	0	0	1	0	0	0	1	0	0	0	0	0	0	0	0	0	0	0	0	0	0	0	0	0	0	0	0	0	0	0	0	0	0	0	0	Unique A. armata Mainland	Bacteria; __Bacteroidetes
denovo19984	0	2	0	0	0	0	0	0	0	0	0	0	0	0	0	0	0	0	0	0	0	0	0	0	0	0	0	0	0	0	0	0	0	0	0	0	0	0	0	0	Unique A. armata Mainland	Bacteria
denovo19985	0	4	0	1	0	0	2	1	0	1	0	0	0	0	0	0	0	0	0	0	0	0	0	0	0	0	0	0	0	0	0	0	0	0	0	0	0	0	0	0	Unique A. armata Mainland	Bacteria; __Candidate_division_TM7; __c; __o; __f; __g
denovo19986	4	1	4	9	1	6	1	2	0	2	1	0	16	57	41	6	0	0	0	0	0	0	0	0	0	0	0	0	0	0	0	0	0	0	0	0	0	0	0	0	Unique A. armata Mainland	Bacteria; __Proteobacteria; __TA18; __o; __f; __g
denovo20002	0	0	0	0	1	0	0	0	0	0	0	0	0	2	0	0	0	0	0	0	0	0	0	0	0	0	0	0	0	0	0	0	0	0	0	0	0	0	0	0	Unique A. armata Mainland	Bacteria; __Bacteroidetes; __Sphingobacteriia; __Sphingobacteriales; __Saprospiraceae
denovo20014	0	0	0	0	0	0	0	0	0	0	1	0	0	1	0	0	0	0	0	0	0	0	0	0	0	0	0	0	0	0	0	0	0	0	0	0	0	0	0	0	Unique A. armata Mainland	Bacteria; __Bacteroidetes; __Sphingobacteriia; __Sphingobacteriales; __Saprospiraceae; __g
denovo20030	0	1	0	1	0	0	0	0	0	0	0	0	0	0	0	0	0	0	0	0	0	0	0	0	0	0	0	0	0	0	0	0	0	0	0	0	0	0	0	0	Unique A. armata Mainland	Bacteria; __Bacteroidetes; __Flavobacteria; __Flavobacteriales; __Flavobacteriaceae
denovo20069	0	0	0	0	0	3	0	0	0	0	0	0	0	0	0	0	0	0	0	0	0	0	0	0	0	0	0	0	0	0	0	0	0	0	0	0	0	0	0	0	Unique A. armata Mainland	Bacteria; __Proteobacteria; __Gammaproteobacteria; __Legionellales; __Coxiellaceae; __Coxiella
denovo20088	0	0	0	1	1	0	0	0	0	0	0	0	0	0	0	1	0	0	0	0	0	0	0	0	0	0	0	0	0	0	0	0	0	0	0	0	0	0	0	0	Unique A. armata Mainland	Bacteria; __Bacteroidetes; __Sphingobacteriia; __Sphingobacteriales; __Saprospiraceae
denovo20090	0	0	0	0	0	0	0	0	0	0	0	0	2	0	0	0	0	0	0	0	0	0	0	0	0	0	0	0	0	0	0	0	0	0	0	0	0	0	0	0	Unique A. armata Mainland	Bacteria; __Proteobacteria; __Gammaproteobacteria
denovo20108	0	0	0	0	0	2	0	0	0	0	0	0	0	0	0	0	0	0	0	0	0	0	0	0	0	0	0	0	0	0	0	0	0	0	0	0	0	0	0	0	Unique A. armata Mainland	Bacteria; __Bacteroidetes; __Sphingobacteriia; __Sphingobacteriales; __Saprospiraceae; __g
denovo20116	0	0	0	0	2	0	0	0	0	0	0	0	0	0	0	0	0	0	0	0	0	0	0	0	0	0	0	0	0	0	0	0	0	0	0	0	0	0	0	0	Unique A. armata Mainland	Bacteria; __Proteobacteria; __Alphaproteobacteria; __Rhodobacterales; __Rhodobacteraceae
denovo20134	0	2	0	0	0	0	0	0	0	1	0	0	0	1	0	1	0	0	0	0	0	0	0	0	0	0	0	0	0	0	0	0	0	0	0	0	0	0	0	0	Unique A. armata Mainland	Bacteria; __Bacteroidetes
denovo20135	0	0	0	0	0	0	0	0	0	0	0	0	0	2	0	0	0	0	0	0	0	0	0	0	0	0	0	0	0	0	0	0	0	0	0	0	0	0	0	0	Unique A. armata Mainland	Bacteria; __Proteobacteria; __Alphaproteobacteria
denovo20137	0	0	0	0	0	0	0	0	0	0	0	0	0	3	0	0	0	0	0	0	0	0	0	0	0	0	0	0	0	0	0	0	0	0	0	0	0	0	0	0	Unique A. armata Mainland	Bacteria; __Bacteroidetes; __Sphingobacteriia; __Sphingobacteriales; __Saprospiraceae; __g
denovo20138	0	0	0	0	0	0	0	0	0	0	0	0	1	0	1	1	0	0	0	0	0	0	0	0	0	0	0	0	0	0	0	0	0	0	0	0	0	0	0	0	Unique A. armata Mainland	Bacteria; __Bacteroidetes; __Flavobacteria; __Flavobacteriales; __Cryomorphaceae
denovo20176	0	1	0	0	1	0	0	0	0	0	0	0	1	0	0	1	0	0	0	0	0	0	0	0	0	0	0	0	0	0	0	0	0	0	0	0	0	0	0	0	Unique A. armata Mainland	Bacteria; __Proteobacteria
denovo20230	0	1	0	2	0	0	1	1	0	0	0	0	0	0	0	0	0	0	0	0	0	0	0	0	0	0	0	0	0	0	0	0	0	0	0	0	0	0	0	0	Unique A. armata Mainland	Bacteria; __Proteobacteria; __TA18; __o; __f; __g
denovo20231	0	0	0	0	0	1	0	0	0	0	0	0	0	0	1	0	0	0	0	0	0	0	0	0	0	0	0	0	0	0	0	0	0	0	0	0	0	0	0	0	Unique A. armata Mainland	Bacteria; __Bacteroidetes; __Sphingobacteriia; __Sphingobacteriales
denovo20252	0	0	0	0	0	5	0	0	0	0	0	0	0	0	0	0	0	0	0	0	0	0	0	0	0	0	0	0	0	0	0	0	0	0	0	0	0	0	0	0	Unique A. armata Mainland	Bacteria; __Proteobacteria; __Deltaproteobacteria; __Bdellovibrionales; __Bacteriovoracaceae
denovo20254	1	0	1	0	0	1	0	0	0	0	0	0	0	0	0	1	0	0	0	0	0	0	0	0	0	0	0	0	0	0	0	0	0	0	0	0	0	0	0	0	Unique A. armata Mainland	Bacteria; __Proteobacteria; __Alphaproteobacteria; __Rhodobacterales; __Rhodobacteraceae
denovo20279	0	0	0	0	0	0	0	0	0	0	0	0	1	0	1	0	0	0	0	0	0	0	0	0	0	0	0	0	0	0	0	0	0	0	0	0	0	0	0	0	Unique A. armata Mainland	Bacteria; __Bacteroidetes; __Sphingobacteriia; __Sphingobacteriales; __Saprospiraceae; __g
denovo20322	0	1	0	0	0	0	0	0	0	0	0	0	0	1	1	1	0	0	0	0	0	0	0	0	0	0	0	0	0	0	0	0	0	0	0	0	0	0	0	0	Unique A. armata Mainland	Bacteria; __Bacteroidetes; __Sphingobacteriia; __Sphingobacteriales; __Saprospiraceae; __g
denovo20346	0	0	0	0	0	0	0	0	0	0	0	0	0	0	0	2	0	0	0	0	0	0	0	0	0	0	0	0	0	0	0	0	0	0	0	0	0	0	0	0	Unique A. armata Mainland	Bacteria
denovo20376	0	0	0	0	0	0	0	1	0	0	0	0	1	0	1	0	0	0	0	0	0	0	0	0	0	0	0	0	0	0	0	0	0	0	0	0	0	0	0	0	Unique A. armata Mainland	Bacteria; __Bacteroidetes; __Sphingobacteriia; __Sphingobacteriales; __Saprospiraceae; __g
denovo20396	0	0	0	0	0	0	1	0	0	0	0	0	1	1	0	0	0	0	0	0	0	0	0	0	0	0	0	0	0	0	0	0	0	0	0	0	0	0	0	0	Unique A. armata Mainland	Bacteria; __Bacteroidetes; __Flavobacteria; __Flavobacteriales; __Flavobacteriaceae; __Krokinobacter
denovo20408	0	0	0	0	2	0	0	0	0	0	0	0	0	0	0	0	0	0	0	0	0	0	0	0	0	0	0	0	0	0	0	0	0	0	0	0	0	0	0	0	Unique A. armata Mainland	Bacteria; __Bacteroidetes; __Sphingobacteriia; __Sphingobacteriales
denovo20413	0	0	0	0	0	0	0	0	0	0	0	0	0	0	0	2	0	0	0	0	0	0	0	0	0	0	0	0	0	0	0	0	0	0	0	0	0	0	0	0	Unique A. armata Mainland	Bacteria; __Proteobacteria; __Gammaproteobacteria
denovo20414	0	0	0	0	0	0	0	0	1	0	1	0	1	0	0	0	0	0	0	0	0	0	0	0	0	0	0	0	0	0	0	0	0	0	0	0	0	0	0	0	Unique A. armata Mainland	Bacteria; __Proteobacteria; __Alphaproteobacteria; __Rhizobiales
denovo20428	0	0	0	0	0	0	0	0	0	0	0	0	0	0	0	2	0	0	0	0	0	0	0	0	0	0	0	0	0	0	0	0	0	0	0	0	0	0	0	0	Unique A. armata Mainland	Bacteria; __BD1-5; __c; __o; __f; __g
denovo20453	0	0	0	0	0	0	0	0	0	0	0	0	0	0	0	2	0	0	0	0	0	0	0	0	0	0	0	0	0	0	0	0	0	0	0	0	0	0	0	0	Unique A. armata Mainland	Bacteria; __Proteobacteria; __Gammaproteobacteria; __Thiotrichales; __Thiotrichaceae; __Thiothrix
denovo20463	0	0	0	0	0	0	0	0	0	1	0	0	0	6	0	1	0	0	0	0	0	0	0	0	0	0	0	0	0	0	0	0	0	0	0	0	0	0	0	0	Unique A. armata Mainland	Bacteria; __Proteobacteria; __Alphaproteobacteria; __Rhodobacterales; __Rhodobacteraceae
denovo20466	0	2	0	0	0	0	0	0	0	0	0	0	0	0	0	0	0	0	0	0	0	0	0	0	0	0	0	0	0	0	0	0	0	0	0	0	0	0	0	0	Unique A. armata Mainland	Bacteria; __Bacteroidetes; __Sphingobacteriia; __Sphingobacteriales; __Saprospiraceae; __g
denovo20467	0	0	0	0	0	0	0	0	0	0	1	0	0	0	1	0	0	0	0	0	0	0	0	0	0	0	0	0	0	0	0	0	0	0	0	0	0	0	0	0	Unique A. armata Mainland	Bacteria; __Proteobacteria; __Alphaproteobacteria; __Rhodobacterales; __Rhodobacteraceae
denovo20478	0	0	0	0	0	0	0	1	0	1	0	0	5	0	2	1	0	0	0	0	0	0	0	0	0	0	0	0	0	0	0	0	0	0	0	0	0	0	0	0	Unique A. armata Mainland	Bacteria; __Bacteroidetes; __Sphingobacteriia; __Sphingobacteriales; __Saprospiraceae
denovo20484	0	0	0	0	0	0	0	0	0	0	0	0	0	0	0	3	0	0	0	0	0	0	0	0	0	0	0	0	0	0	0	0	0	0	0	0	0	0	0	0	Unique A. armata Mainland	Bacteria; __Planctomycetes; __Planctomycetacia; __Planctomycetales; __Planctomycetaceae; __Planctomyces
denovo20498	0	0	0	0	0	0	0	0	0	0	0	0	0	0	0	2	0	0	0	0	0	0	0	0	0	0	0	0	0	0	0	0	0	0	0	0	0	0	0	0	Unique A. armata Mainland	Bacteria; __Proteobacteria; __Alphaproteobacteria; __Rhodobacterales; __Rhodobacteraceae; __Litoreibacter
denovo20549	0	0	0	0	0	0	0	0	0	0	0	0	2	0	0	0	0	0	0	0	0	0	0	0	0	0	0	0	0	0	0	0	0	0	0	0	0	0	0	0	Unique A. armata Mainland	Bacteria
denovo20550	0	0	0	2	0	0	0	0	0	0	0	0	0	0	0	0	0	0	0	0	0	0	0	0	0	0	0	0	0	0	0	0	0	0	0	0	0	0	0	0	Unique A. armata Mainland	Bacteria; __Proteobacteria
denovo20569	0	0	0	0	0	0	0	0	0	0	0	0	0	0	0	2	0	0	0	0	0	0	0	0	0	0	0	0	0	0	0	0	0	0	0	0	0	0	0	0	Unique A. armata Mainland	Bacteria; __Proteobacteria; __Alphaproteobacteria; __Rhodobacterales; __Rhodobacteraceae
denovo20575	0	1	0	0	0	0	0	0	2	1	0	0	0	0	2	1	0	0	0	0	0	0	0	0	0	0	0	0	0	0	0	0	0	0	0	0	0	0	0	0	Unique A. armata Mainland	Bacteria; __Proteobacteria; __Alphaproteobacteria; __Caulobacterales; __Hyphomonadaceae; __Robiginitomaculum
denovo20630	0	0	0	0	0	0	0	0	0	0	0	0	0	0	2	0	0	0	0	0	0	0	0	0	0	0	0	0	0	0	0	0	0	0	0	0	0	0	0	0	Unique A. armata Mainland	Bacteria
denovo20637	0	0	0	0	0	0	0	0	0	0	0	0	6	0	0	0	0	0	0	0	0	0	0	0	0	0	0	0	0	0	0	0	0	0	0	0	0	0	0	0	Unique A. armata Mainland	Bacteria; __Proteobacteria; __Alphaproteobacteria; __Rhodobacterales; __Rhodobacteraceae
denovo20643	1	0	0	1	0	0	0	0	0	0	0	0	0	2	0	0	0	0	0	0	0	0	0	0	0	0	0	0	0	0	0	0	0	0	0	0	0	0	0	0	Unique A. armata Mainland	Bacteria; __Lentisphaerae; __Lentisphaeria
denovo20663	0	0	0	0	0	0	0	0	0	0	0	0	2	0	0	0	0	0	0	0	0	0	0	0	0	0	0	0	0	0	0	0	0	0	0	0	0	0	0	0	Unique A. armata Mainland	Bacteria
denovo20671	0	0	0	0	0	0	0	0	0	2	0	0	0	0	0	0	0	0	0	0	0	0	0	0	0	0	0	0	0	0	0	0	0	0	0	0	0	0	0	0	Unique A. armata Mainland	Bacteria; __Bacteroidetes; __Flavobacteria; __Flavobacteriales; __Flavobacteriaceae
denovo20675	0	0	0	1	1	2	0	0	0	0	0	0	0	0	0	0	0	0	0	0	0	0	0	0	0	0	0	0	0	0	0	0	0	0	0	0	0	0	0	0	Unique A. armata Mainland	Bacteria; __Proteobacteria
denovo20819	0	0	0	0	0	0	2	0	0	0	0	0	0	0	0	0	0	0	0	0	0	0	0	0	0	0	0	0	0	0	0	0	0	0	0	0	0	0	0	0	Unique A. armata Mainland	Bacteria; __Bacteroidetes; __Sphingobacteriia; __Sphingobacteriales; __Saprospiraceae; __Rubidimonas
denovo20824	0	0	0	2	0	0	0	0	0	0	0	0	0	0	0	0	0	0	0	0	0	0	0	0	0	0	0	0	0	0	0	0	0	0	0	0	0	0	0	0	Unique A. armata Mainland	Bacteria; __Proteobacteria; __Alphaproteobacteria; __Caulobacterales; __Hyphomonadaceae; __Robiginitomaculum
denovo20841	0	0	0	0	0	0	0	0	1	0	0	0	0	0	0	2	0	0	0	0	0	0	0	0	0	0	0	0	0	0	0	0	0	0	0	0	0	0	0	0	Unique A. armata Mainland	Bacteria; __Bacteroidetes; __Sphingobacteriia; __Sphingobacteriales; __Saprospiraceae
denovo20847	0	0	0	0	0	0	1	0	0	0	0	0	0	0	0	2	0	0	0	0	0	0	0	0	0	0	0	0	0	0	0	0	0	0	0	0	0	0	0	0	Unique A. armata Mainland	Bacteria; __Bacteroidetes; __Cytophagia; __Order_II_Incertae_Sedis; __Rhodothermaceae
denovo20862	0	2	0	0	0	0	0	0	0	0	0	0	0	0	0	0	0	0	0	0	0	0	0	0	0	0	0	0	0	0	0	0	0	0	0	0	0	0	0	0	Unique A. armata Mainland	Bacteria; __Planctomycetes
denovo20883	0	0	0	0	0	0	0	0	0	0	0	0	0	0	0	2	0	0	0	0	0	0	0	0	0	0	0	0	0	0	0	0	0	0	0	0	0	0	0	0	Unique A. armata Mainland	Bacteria
denovo20888	0	0	0	0	0	0	0	0	0	0	0	0	0	2	0	0	0	0	0	0	0	0	0	0	0	0	0	0	0	0	0	0	0	0	0	0	0	0	0	0	Unique A. armata Mainland	Bacteria; __Proteobacteria; __Alphaproteobacteria; __Rhodobacterales; __Rhodobacteraceae
denovo20893	0	0	0	0	0	0	0	0	0	0	0	0	0	0	0	2	0	0	0	0	0	0	0	0	0	0	0	0	0	0	0	0	0	0	0	0	0	0	0	0	Unique A. armata Mainland	Bacteria; __Bacteroidetes; __Sphingobacteriia; __Sphingobacteriales; __Saprospiraceae; __g
denovo20895	0	0	1	0	0	0	0	0	0	1	0	0	0	0	0	1	0	0	0	0	0	0	0	0	0	0	0	0	0	0	0	0	0	0	0	0	0	0	0	0	Unique A. armata Mainland	Bacteria; __Bacteroidetes; __Sphingobacteriia; __Sphingobacteriales; __Saprospiraceae
denovo20918	0	0	0	0	0	0	0	0	0	0	0	0	0	2	0	0	0	0	0	0	0	0	0	0	0	0	0	0	0	0	0	0	0	0	0	0	0	0	0	0	Unique A. armata Mainland	Bacteria; __Bacteroidetes; __Sphingobacteriia; __Sphingobacteriales; __Saprospiraceae; __g
denovo20942	0	0	0	0	0	0	0	0	0	0	0	0	0	0	0	2	0	0	0	0	0	0	0	0	0	0	0	0	0	0	0	0	0	0	0	0	0	0	0	0	Unique A. armata Mainland	Bacteria; __Bacteroidetes; __Cytophagia; __Cytophagales; __Flammeovirgaceae
denovo20952	0	0	0	2	0	0	0	0	0	0	0	0	0	0	0	0	0	0	0	0	0	0	0	0	0	0	0	0	0	0	0	0	0	0	0	0	0	0	0	0	Unique A. armata Mainland	Bacteria; __Bacteroidetes; __Sphingobacteriia; __Sphingobacteriales; __Saprospiraceae; __g
denovo20968	0	0	0	0	0	0	0	0	0	0	0	0	0	0	2	0	0	0	0	0	0	0	0	0	0	0	0	0	0	0	0	0	0	0	0	0	0	0	0	0	Unique A. armata Mainland	Bacteria; __Proteobacteria; __TA18; __o; __f; __g
denovo20990	0	0	0	0	2	0	0	0	0	0	0	0	0	0	0	0	0	0	0	0	0	0	0	0	0	0	0	0	0	0	0	0	0	0	0	0	0	0	0	0	Unique A. armata Mainland	Bacteria; __Bacteroidetes
denovo21010	0	0	0	0	0	0	0	0	0	0	2	0	0	0	0	0	0	0	0	0	0	0	0	0	0	0	0	0	0	0	0	0	0	0	0	0	0	0	0	0	Unique A. armata Mainland	Bacteria; __Actinobacteria
denovo21022	0	0	0	0	2	0	0	0	0	0	0	0	0	0	0	0	0	0	0	0	0	0	0	0	0	0	0	0	0	0	0	0	0	0	0	0	0	0	0	0	Unique A. armata Mainland	Bacteria; __Bacteroidetes; __Sphingobacteriia; __Sphingobacteriales; __Saprospiraceae
denovo21023	0	0	0	0	1	0	0	0	1	0	0	0	1	0	0	0	0	0	0	0	0	0	0	0	0	0	0	0	0	0	0	0	0	0	0	0	0	0	0	0	Unique A. armata Mainland	Bacteria; __Proteobacteria; __Gammaproteobacteria
denovo21028	0	0	0	0	3	0	0	0	0	0	0	0	0	0	0	0	0	0	0	0	0	0	0	0	0	0	0	0	0	0	0	0	0	0	0	0	0	0	0	0	Unique A. armata Mainland	Bacteria; __Actinobacteria; __Acidimicrobiia; __Acidimicrobiales
denovo21033	0	0	0	0	0	0	0	0	0	0	0	0	0	0	2	0	0	0	0	0	0	0	0	0	0	0	0	0	0	0	0	0	0	0	0	0	0	0	0	0	Unique A. armata Mainland	Bacteria; __Bacteroidetes; __Sphingobacteriia; __Sphingobacteriales; __Saprospiraceae
denovo21037	0	0	0	2	0	0	0	1	1	0	4	0	0	0	0	0	0	0	0	0	0	0	0	0	0	0	0	0	0	0	0	0	0	0	0	0	0	0	0	0	Unique A. armata Mainland	Bacteria; __Bacteroidetes; __Sphingobacteriia; __Sphingobacteriales; __Saprospiraceae; __g
denovo21040	0	0	0	0	0	0	0	0	0	0	7	0	0	0	0	2	0	0	0	0	0	0	0	0	0	0	0	0	0	0	0	0	0	0	0	0	0	0	0	0	Unique A. armata Mainland	Bacteria; __Bacteroidetes; __Cytophagia; __Order_II_Incertae_Sedis; __Rhodothermaceae
denovo21052	0	0	0	0	1	0	0	0	0	0	0	0	5	0	0	0	0	0	0	0	0	0	0	0	0	0	0	0	0	0	0	0	0	0	0	0	0	0	0	0	Unique A. armata Mainland	Bacteria
denovo21058	0	0	0	0	0	0	0	0	0	0	0	0	0	1	0	1	0	0	0	0	0	0	0	0	0	0	0	0	0	0	0	0	0	0	0	0	0	0	0	0	Unique A. armata Mainland	Bacteria; __Bacteroidetes; __Sphingobacteriia; __Sphingobacteriales
denovo21059	2	0	0	0	0	0	0	0	0	0	0	0	0	0	0	0	0	0	0	0	0	0	0	0	0	0	0	0	0	0	0	0	0	0	0	0	0	0	0	0	Unique A. armata Mainland	Bacteria; __Proteobacteria; __Alphaproteobacteria
denovo21086	0	0	0	0	0	0	0	0	0	0	0	0	0	3	0	0	0	0	0	0	0	0	0	0	0	0	0	0	0	0	0	0	0	0	0	0	0	0	0	0	Unique A. armata Mainland	Bacteria; __Proteobacteria; __Alphaproteobacteria; __DB1-14; __f; __g
denovo21091	0	0	0	0	0	0	0	0	0	0	0	0	0	2	0	0	0	0	0	0	0	0	0	0	0	0	0	0	0	0	0	0	0	0	0	0	0	0	0	0	Unique A. armata Mainland	Bacteria; __Bacteroidetes; __Flavobacteria; __Flavobacteriales; __Flavobacteriaceae; __Stenothermobacter
denovo21110	0	2	0	0	0	0	0	0	0	0	0	0	0	0	0	1	0	0	0	0	0	0	0	0	0	0	0	0	0	0	0	0	0	0	0	0	0	0	0	0	Unique A. armata Mainland	Bacteria; __Bacteroidetes; __Sphingobacteriia; __Sphingobacteriales; __Saprospiraceae; __g
denovo21125	0	0	0	0	0	0	0	0	0	0	0	0	2	0	0	0	0	0	0	0	0	0	0	0	0	0	0	0	0	0	0	0	0	0	0	0	0	0	0	0	Unique A. armata Mainland	Bacteria; __Proteobacteria; __Alphaproteobacteria; __Rhodobacterales; __Rhodobacteraceae
denovo21143	0	1	0	1	0	2	0	0	0	1	0	1	2	1	2	1	0	0	0	0	0	0	0	0	0	0	0	0	0	0	0	0	0	0	0	0	0	0	0	0	Unique A. armata Mainland	Bacteria
denovo21164	0	0	0	0	0	0	0	0	0	0	0	0	2	0	0	0	0	0	0	0	0	0	0	0	0	0	0	0	0	0	0	0	0	0	0	0	0	0	0	0	Unique A. armata Mainland	Bacteria; __Bacteroidetes; __Sphingobacteriia; __Sphingobacteriales; __Saprospiraceae; __g
denovo21166	0	0	0	0	0	0	0	0	0	0	0	0	0	0	2	0	0	0	0	0	0	0	0	0	0	0	0	0	0	0	0	0	0	0	0	0	0	0	0	0	Unique A. armata Mainland	Bacteria; __Bacteroidetes; __Flavobacteria; __Flavobacteriales; __Flavobacteriaceae
denovo21191	0	0	0	0	0	0	0	0	0	0	0	0	3	0	0	0	0	0	0	0	0	0	0	0	0	0	0	0	0	0	0	0	0	0	0	0	0	0	0	0	Unique A. armata Mainland	Bacteria; __Bacteroidetes
denovo21221	0	0	0	0	0	0	0	2	0	0	0	0	0	0	4	0	0	0	0	0	0	0	0	0	0	0	0	0	0	0	0	0	0	0	0	0	0	0	0	0	Unique A. armata Mainland	Bacteria; __Proteobacteria; __Gammaproteobacteria
denovo21223	0	0	0	0	0	0	0	2	0	0	0	0	0	0	0	0	0	0	0	0	0	0	0	0	0	0	0	0	0	0	0	0	0	0	0	0	0	0	0	0	Unique A. armata Mainland	Bacteria; __Proteobacteria; __Deltaproteobacteria; __Myxococcales; __Sorangiineae; __Sandaracinaceae
denovo21224	0	2	0	0	0	0	0	2	0	0	0	0	0	0	0	0	0	0	0	0	0	0	0	0	0	0	0	0	0	0	0	0	0	0	0	0	0	0	0	0	Unique A. armata Mainland	Bacteria; __Bacteroidetes; __Sphingobacteriia; __Sphingobacteriales; __Saprospiraceae
denovo21249	0	0	0	0	0	0	0	0	0	0	0	0	0	2	0	0	0	0	0	0	0	0	0	0	0	0	0	0	0	0	0	0	0	0	0	0	0	0	0	0	Unique A. armata Mainland	Bacteria; __Bacteroidetes; __Sphingobacteriia; __Sphingobacteriales; __Saprospiraceae
denovo21324	0	0	0	0	0	0	0	0	0	0	0	0	0	0	2	0	0	0	0	0	0	0	0	0	0	0	0	0	0	0	0	0	0	0	0	0	0	0	0	0	Unique A. armata Mainland	Bacteria; __Bacteroidetes; __Sphingobacteriia; __Sphingobacteriales; __Saprospiraceae; __g
denovo21350	0	0	0	0	0	0	0	0	0	0	0	0	0	3	0	0	0	0	0	0	0	0	0	0	0	0	0	0	0	0	0	0	0	0	0	0	0	0	0	0	Unique A. armata Mainland	Bacteria; __Proteobacteria
denovo21366	0	0	0	0	0	0	0	0	0	0	0	0	0	0	2	0	0	0	0	0	0	0	0	0	0	0	0	0	0	0	0	0	0	0	0	0	0	0	0	0	Unique A. armata Mainland	Bacteria; __Bacteroidetes; __Sphingobacteriia; __Sphingobacteriales; __Saprospiraceae; __g
denovo21373	0	1	0	0	0	0	0	0	0	0	0	1	0	1	0	0	0	0	0	0	0	0	0	0	0	0	0	0	0	0	0	0	0	0	0	0	0	0	0	0	Unique A. armata Mainland	Bacteria; __Bacteroidetes; __Sphingobacteriia; __Sphingobacteriales; __Saprospiraceae; __g
denovo21388	0	1	0	0	0	0	0	0	0	0	0	0	0	1	0	0	0	0	0	0	0	0	0	0	0	0	0	0	0	0	0	0	0	0	0	0	0	0	0	0	Unique A. armata Mainland	Bacteria; __Bacteroidetes; __Sphingobacteriia; __Sphingobacteriales; __Saprospiraceae
denovo21416	0	0	0	0	0	0	0	0	0	0	2	0	0	0	0	0	0	0	0	0	0	0	0	0	0	0	0	0	0	0	0	0	0	0	0	0	0	0	0	0	Unique A. armata Mainland	Bacteria; __Bacteroidetes; __Sphingobacteriia; __Sphingobacteriales; __Saprospiraceae; __g
denovo21440	0	0	0	0	0	0	0	0	0	0	0	0	0	0	2	0	0	0	0	0	0	0	0	0	0	0	0	0	0	0	0	0	0	0	0	0	0	0	0	0	Unique A. armata Mainland	Bacteria
denovo21454	0	0	0	0	0	0	1	0	0	1	2	0	0	0	0	1	0	0	0	0	0	0	0	0	0	0	0	0	0	0	0	0	0	0	0	0	0	0	0	0	Unique A. armata Mainland	Bacteria; __Proteobacteria; __Deltaproteobacteria; __Myxococcales
denovo21492	0	0	0	0	0	0	0	0	0	0	0	2	0	0	0	0	0	0	0	0	0	0	0	0	0	0	0	0	0	0	0	0	0	0	0	0	0	0	0	0	Unique A. armata Mainland	Bacteria; __Bacteroidetes; __Cytophagia; __Cytophagales; __Flammeovirgaceae
denovo21497	0	0	0	0	0	0	0	0	0	0	0	0	2	0	0	0	0	0	0	0	0	0	0	0	0	0	0	0	0	0	0	0	0	0	0	0	0	0	0	0	Unique A. armata Mainland	Bacteria; __Bacteroidetes; __Sphingobacteriia; __Sphingobacteriales; __Saprospiraceae
denovo21507	0	0	0	0	1	0	0	0	0	0	0	0	0	1	0	0	0	0	0	0	0	0	0	0	0	0	0	0	0	0	0	0	0	0	0	0	0	0	0	0	Unique A. armata Mainland	Bacteria; __Bacteroidetes; __Sphingobacteriia; __Sphingobacteriales; __Saprospiraceae
denovo21532	0	0	0	0	0	0	0	0	0	0	0	0	0	2	0	0	0	0	0	0	0	0	0	0	0	0	0	0	0	0	0	0	0	0	0	0	0	0	0	0	Unique A. armata Mainland	Bacteria; __Bacteroidetes; __Sphingobacteriia; __Sphingobacteriales; __Saprospiraceae; __g
denovo21538	0	0	0	1	0	0	0	0	0	1	0	0	1	0	0	0	0	0	0	0	0	0	0	0	0	0	0	0	0	0	0	0	0	0	0	0	0	0	0	0	Unique A. armata Mainland	Bacteria; __Bacteroidetes
denovo21571	0	0	0	1	0	0	0	0	0	0	0	0	0	0	1	0	0	0	0	0	0	0	0	0	0	0	0	0	0	0	0	0	0	0	0	0	0	0	0	0	Unique A. armata Mainland	Bacteria; __Bacteroidetes
denovo21584	0	0	0	0	0	0	0	0	0	0	0	0	1	0	0	2	0	0	0	0	0	0	0	0	0	0	0	0	0	0	0	0	0	0	0	0	0	0	0	0	Unique A. armata Mainland	Bacteria; __Bacteroidetes
denovo21622	0	0	0	0	0	0	0	0	0	0	0	0	0	29	0	0	0	0	0	0	0	0	0	0	0	0	0	0	0	0	0	0	0	0	0	0	0	0	0	0	Unique A. armata Mainland	Bacteria; __Proteobacteria; __Alphaproteobacteria
denovo21629	0	0	0	0	2	0	0	0	0	0	0	0	0	0	0	1	0	0	0	0	0	0	0	0	0	0	0	0	0	0	0	0	0	0	0	0	0	0	0	0	Unique A. armata Mainland	Bacteria; __Proteobacteria; __Alphaproteobacteria; __Rickettsiales; __mitochondria; __g
denovo21631	0	1	0	0	0	0	5	0	6	0	0	1	0	1	0	6	0	0	0	0	0	0	0	0	0	0	0	0	0	0	0	0	0	0	0	0	0	0	0	0	Unique A. armata Mainland	Bacteria
denovo21632	0	0	0	0	0	0	0	0	0	0	0	0	2	0	0	0	0	0	0	0	0	0	0	0	0	0	0	0	0	0	0	0	0	0	0	0	0	0	0	0	Unique A. armata Mainland	Bacteria; __Bacteroidetes; __Sphingobacteriia; __Sphingobacteriales; __Saprospiraceae; __g
denovo21654	0	0	0	0	0	0	0	0	0	0	0	0	0	0	0	2	0	0	0	0	0	0	0	0	0	0	0	0	0	0	0	0	0	0	0	0	0	0	0	0	Unique A. armata Mainland	Bacteria; __Bacteroidetes; __Sphingobacteriia; __Sphingobacteriales; __Saprospiraceae
denovo21679	0	0	0	0	0	0	0	0	0	0	1	0	0	0	0	1	0	0	0	0	0	0	0	0	0	0	0	0	0	0	0	0	0	0	0	0	0	0	0	0	Unique A. armata Mainland	Bacteria; __Deinococcus-Thermus; __Deinococci; __Deinococcales; __Trueperaceae; __Truepera
denovo21688	0	0	0	0	0	0	0	0	0	0	0	0	0	7	0	0	0	0	0	0	0	0	0	0	0	0	0	0	0	0	0	0	0	0	0	0	0	0	0	0	Unique A. armata Mainland	Bacteria; __Proteobacteria
denovo21707	0	0	0	0	0	0	0	0	0	0	0	0	0	3	0	0	0	0	0	0	0	0	0	0	0	0	0	0	0	0	0	0	0	0	0	0	0	0	0	0	Unique A. armata Mainland	Bacteria
denovo21726	0	0	0	0	0	0	0	0	0	0	0	0	1	4	0	0	0	0	0	0	0	0	0	0	0	0	0	0	0	0	0	0	0	0	0	0	0	0	0	0	Unique A. armata Mainland	Bacteria; __Bacteroidetes; __Sphingobacteriia; __Sphingobacteriales; __NS11-12_marine_group; __g
denovo21745	0	0	0	1	0	0	0	0	0	0	0	0	0	0	1	0	0	0	0	0	0	0	0	0	0	0	0	0	0	0	0	0	0	0	0	0	0	0	0	0	Unique A. armata Mainland	Bacteria; __Bacteroidetes; __Sphingobacteriia; __Sphingobacteriales; __Saprospiraceae
denovo21790	0	0	0	0	0	0	0	1	0	0	0	0	0	1	0	1	0	0	0	0	0	0	0	0	0	0	0	0	0	0	0	0	0	0	0	0	0	0	0	0	Unique A. armata Mainland	Bacteria; __Bacteroidetes; __Sphingobacteriia; __Sphingobacteriales; __Saprospiraceae; __Rubidimonas
denovo21812	1	0	0	0	0	0	2	0	0	0	0	0	0	0	0	0	0	0	0	0	0	0	0	0	0	0	0	0	0	0	0	0	0	0	0	0	0	0	0	0	Unique A. armata Mainland	Bacteria; __Proteobacteria; __ARKICE-90; __o; __f; __g
denovo21818	0	1	1	0	0	0	0	0	0	0	0	0	0	0	0	0	0	0	0	0	0	0	0	0	0	0	0	0	0	0	0	0	0	0	0	0	0	0	0	0	Unique A. armata Mainland	Bacteria; __Proteobacteria; __Alphaproteobacteria; __Rhodobacterales; __Rhodobacteraceae; __g
denovo21833	0	0	0	0	0	0	0	0	0	0	0	0	0	0	1	1	0	0	0	0	0	0	0	0	0	0	0	0	0	0	0	0	0	0	0	0	0	0	0	0	Unique A. armata Mainland	Bacteria; __Bacteroidetes; __Sphingobacteriia; __Sphingobacteriales; __Saprospiraceae; __g
denovo21845	0	0	0	0	0	0	0	0	0	0	0	0	0	3	0	0	0	0	0	0	0	0	0	0	0	0	0	0	0	0	0	0	0	0	0	0	0	0	0	0	Unique A. armata Mainland	Bacteria; __Bacteroidetes; __Sphingobacteriia; __Sphingobacteriales; __Saprospiraceae
denovo21866	0	0	0	0	0	0	0	0	0	0	0	0	0	0	2	0	0	0	0	0	0	0	0	0	0	0	0	0	0	0	0	0	0	0	0	0	0	0	0	0	Unique A. armata Mainland	Bacteria
denovo21870	0	0	0	0	0	0	0	0	0	0	0	0	0	0	2	0	0	0	0	0	0	0	0	0	0	0	0	0	0	0	0	0	0	0	0	0	0	0	0	0	Unique A. armata Mainland	Bacteria; __Bacteroidetes; __Sphingobacteriia; __Sphingobacteriales; __Saprospiraceae; __g
denovo21904	0	0	0	0	0	0	0	0	1	0	6	0	0	0	0	1	0	0	0	0	0	0	0	0	0	0	0	0	0	0	0	0	0	0	0	0	0	0	0	0	Unique A. armata Mainland	Bacteria; __Bacteroidetes; __Sphingobacteriia; __Sphingobacteriales; __Saprospiraceae; __g
denovo21908	0	0	0	0	0	0	0	0	0	0	0	2	0	0	0	0	0	0	0	0	0	0	0	0	0	0	0	0	0	0	0	0	0	0	0	0	0	0	0	0	Unique A. armata Mainland	Bacteria; __Bacteroidetes; __Sphingobacteriia; __Sphingobacteriales; __Saprospiraceae; __g
denovo21921	0	0	0	0	0	0	0	0	0	0	0	0	0	2	0	0	0	0	0	0	0	0	0	0	0	0	0	0	0	0	0	0	0	0	0	0	0	0	0	0	Unique A. armata Mainland	Bacteria
denovo21937	0	0	0	0	0	0	0	0	0	0	0	0	0	2	0	0	0	0	0	0	0	0	0	0	0	0	0	0	0	0	0	0	0	0	0	0	0	0	0	0	Unique A. armata Mainland	Bacteria; __Proteobacteria; __Gammaproteobacteria
denovo21960	0	0	0	0	0	0	1	0	0	0	0	0	0	1	0	0	0	0	0	0	0	0	0	0	0	0	0	0	0	0	0	0	0	0	0	0	0	0	0	0	Unique A. armata Mainland	Bacteria; __Bacteroidetes; __Sphingobacteriia; __Sphingobacteriales
denovo21963	0	4	0	0	1	0	3	7	2	0	1	0	0	0	1	0	0	0	0	0	0	0	0	0	0	0	0	0	0	0	0	0	0	0	0	0	0	0	0	0	Unique A. armata Mainland	Bacteria; __Bacteroidetes; __Sphingobacteriia; __Sphingobacteriales
denovo21964	0	0	0	0	0	0	0	0	0	0	0	0	0	0	1	1	0	0	0	0	0	0	0	0	0	0	0	0	0	0	0	0	0	0	0	0	0	0	0	0	Unique A. armata Mainland	Bacteria; __Bacteroidetes; __Sphingobacteriia; __Sphingobacteriales; __Saprospiraceae
denovo21986	0	0	0	0	0	0	0	0	0	0	0	0	0	0	0	4	0	0	0	0	0	0	0	0	0	0	0	0	0	0	0	0	0	0	0	0	0	0	0	0	Unique A. armata Mainland	Bacteria; __Proteobacteria; __Gammaproteobacteria; __Alteromonadales; __Alteromonadaceae
denovo21999	0	0	0	0	0	0	0	0	0	0	0	0	0	0	0	2	0	0	0	0	0	0	0	0	0	0	0	0	0	0	0	0	0	0	0	0	0	0	0	0	Unique A. armata Mainland	Bacteria; __Bacteroidetes; __Sphingobacteriia; __Sphingobacteriales; __Saprospiraceae
denovo22012	0	0	0	0	0	0	0	0	2	0	0	0	0	0	0	0	0	0	0	0	0	0	0	0	0	0	0	0	0	0	0	0	0	0	0	0	0	0	0	0	Unique A. armata Mainland	Bacteria; __Bacteroidetes; __Sphingobacteriia; __Sphingobacteriales; __Saprospiraceae; __Lewinella
denovo22027	0	0	1	0	0	0	0	0	0	0	1	0	1	0	0	2	0	0	0	0	0	0	0	0	0	0	0	0	0	0	0	0	0	0	0	0	0	0	0	0	Unique A. armata Mainland	Bacteria; __Bacteroidetes; __Sphingobacteriia; __Sphingobacteriales; __Chitinophagaceae; __g
denovo22038	0	0	0	0	0	0	0	0	0	0	2	0	0	0	0	0	0	0	0	0	0	0	0	0	0	0	0	0	0	0	0	0	0	0	0	0	0	0	0	0	Unique A. armata Mainland	Bacteria; __Bacteroidetes; __Sphingobacteriia; __Sphingobacteriales
denovo22039	0	0	0	0	0	0	1	0	0	0	1	0	0	0	0	0	0	0	0	0	0	0	0	0	0	0	0	0	0	0	0	0	0	0	0	0	0	0	0	0	Unique A. armata Mainland	Bacteria; __Proteobacteria
denovo22044	0	0	0	0	0	3	0	0	0	1	0	3	0	0	4	4	0	0	0	0	0	0	0	0	0	0	0	0	0	0	0	0	0	0	0	0	0	0	0	0	Unique A. armata Mainland	Bacteria; __Proteobacteria; __Deltaproteobacteria; __Bdellovibrionales; __Bdellovibrionaceae; __OM27_clade
denovo22071	0	0	0	0	0	0	0	0	0	0	0	0	2	0	0	0	0	0	0	0	0	0	0	0	0	0	0	0	0	0	0	0	0	0	0	0	0	0	0	0	Unique A. armata Mainland	Bacteria; __Bacteroidetes
denovo22078	0	0	0	0	0	0	0	0	0	0	0	0	0	2	0	0	0	0	0	0	0	0	0	0	0	0	0	0	0	0	0	0	0	0	0	0	0	0	0	0	Unique A. armata Mainland	Bacteria; __Bacteroidetes; __Sphingobacteriia; __Sphingobacteriales; __Saprospiraceae; __g
denovo22114	1	0	0	0	0	0	0	0	0	0	0	1	0	0	0	0	0	0	0	0	0	0	0	0	0	0	0	0	0	0	0	0	0	0	0	0	0	0	0	0	Unique A. armata Mainland	Bacteria; __Planctomycetes; __OM190; __o; __f; __g
denovo22128	0	0	3	0	0	0	0	0	0	0	0	0	0	0	0	0	0	0	0	0	0	0	0	0	0	0	0	0	0	0	0	0	0	0	0	0	0	0	0	0	Unique A. armata Mainland	Bacteria; __Proteobacteria; __Gammaproteobacteria; __Alteromonadales; __Alteromonadaceae; __Simiduia
denovo22131	0	0	0	0	0	0	0	1	0	0	0	0	0	0	1	0	0	0	0	0	0	0	0	0	0	0	0	0	0	0	0	0	0	0	0	0	0	0	0	0	Unique A. armata Mainland	Bacteria; __Proteobacteria
denovo22138	0	0	0	0	0	0	0	0	0	0	0	4	0	0	0	0	0	0	0	0	0	0	0	0	0	0	0	0	0	0	0	0	0	0	0	0	0	0	0	0	Unique A. armata Mainland	Bacteria; __Proteobacteria
denovo22156	0	0	0	0	0	0	0	0	0	0	0	0	2	0	0	0	0	0	0	0	0	0	0	0	0	0	0	0	0	0	0	0	0	0	0	0	0	0	0	0	Unique A. armata Mainland	Bacteria; __Proteobacteria; __Gammaproteobacteria
denovo22168	0	1	0	0	0	0	0	1	0	0	0	0	0	0	0	0	0	0	0	0	0	0	0	0	0	0	0	0	0	0	0	0	0	0	0	0	0	0	0	0	Unique A. armata Mainland	Bacteria; __Bacteroidetes; __Sphingobacteriia; __Sphingobacteriales; __Saprospiraceae; __g
denovo22174	0	0	0	0	0	0	0	0	0	0	0	0	5	0	0	0	0	0	0	0	0	0	0	0	0	0	0	0	0	0	0	0	0	0	0	0	0	0	0	0	Unique A. armata Mainland	Bacteria; __Bacteroidetes; __Sphingobacteriia; __Sphingobacteriales; __Saprospiraceae; __g
denovo22180	0	0	0	0	0	0	0	0	0	0	0	0	2	0	0	0	0	0	0	0	0	0	0	0	0	0	0	0	0	0	0	0	0	0	0	0	0	0	0	0	Unique A. armata Mainland	Bacteria; __Proteobacteria; __Alphaproteobacteria
denovo22189	0	0	0	1	0	0	0	0	0	0	0	0	1	0	0	0	0	0	0	0	0	0	0	0	0	0	0	0	0	0	0	0	0	0	0	0	0	0	0	0	Unique A. armata Mainland	Bacteria; __Bacteroidetes; __Sphingobacteriia; __Sphingobacteriales; __Saprospiraceae; __g
denovo22196	0	0	0	0	0	0	0	0	0	0	0	0	1	1	0	0	0	0	0	0	0	0	0	0	0	0	0	0	0	0	0	0	0	0	0	0	0	0	0	0	Unique A. armata Mainland	Bacteria; __Bacteroidetes; __Sphingobacteriia; __Sphingobacteriales; __Saprospiraceae
denovo22218	0	0	0	0	0	1	0	0	0	1	0	0	0	0	0	0	0	0	0	0	0	0	0	0	0	0	0	0	0	0	0	0	0	0	0	0	0	0	0	0	Unique A. armata Mainland	Bacteria
denovo22242	0	0	0	0	0	0	0	0	0	0	1	0	0	0	1	0	0	0	0	0	0	0	0	0	0	0	0	0	0	0	0	0	0	0	0	0	0	0	0	0	Unique A. armata Mainland	Bacteria; __Bacteroidetes; __Flavobacteria; __Flavobacteriales; __Cryomorphaceae
denovo22265	0	0	0	1	0	0	0	0	0	0	0	0	3	1	0	0	0	0	0	0	0	0	0	0	0	0	0	0	0	0	0	0	0	0	0	0	0	0	0	0	Unique A. armata Mainland	Bacteria; __Bacteroidetes; __Flavobacteria; __Flavobacteriales; __Cryomorphaceae; __NS10_marine_group
denovo22292	0	0	0	0	0	3	0	0	0	0	0	0	0	0	0	0	0	0	0	0	0	0	0	0	0	0	0	0	0	0	0	0	0	0	0	0	0	0	0	0	Unique A. armata Mainland	Bacteria; __Proteobacteria; __Alphaproteobacteria
denovo22381	0	0	0	0	0	0	0	0	0	0	2	2	0	0	0	2	0	0	0	0	0	0	0	0	0	0	0	0	0	0	0	0	0	0	0	0	0	0	0	0	Unique A. armata Mainland	Bacteria; __Proteobacteria; __Alphaproteobacteria; __Rhodobacterales; __Rhodobacteraceae
denovo22401	2	0	0	0	0	0	0	0	0	0	0	0	0	0	0	0	0	0	0	0	0	0	0	0	0	0	0	0	0	0	0	0	0	0	0	0	0	0	0	0	Unique A. armata Mainland	Bacteria; __Proteobacteria; __Gammaproteobacteria
denovo22402	0	0	1	0	0	0	0	0	0	0	0	0	1	0	0	0	0	0	0	0	0	0	0	0	0	0	0	0	0	0	0	0	0	0	0	0	0	0	0	0	Unique A. armata Mainland	Bacteria; __Bacteroidetes; __Sphingobacteriia; __Sphingobacteriales; __Saprospiraceae; __g
denovo22416	0	0	0	0	1	0	0	0	0	0	0	0	0	1	0	0	0	0	0	0	0	0	0	0	0	0	0	0	0	0	0	0	0	0	0	0	0	0	0	0	Unique A. armata Mainland	Bacteria; __Proteobacteria; __Alphaproteobacteria; __Caulobacterales; __Hyphomonadaceae; __Hellea
denovo22427	0	0	0	1	0	0	0	0	0	1	0	0	0	0	0	0	0	0	0	0	0	0	0	0	0	0	0	0	0	0	0	0	0	0	0	0	0	0	0	0	Unique A. armata Mainland	Bacteria; __Planctomycetes; __Planctomycetacia; __Planctomycetales; __Planctomycetaceae; __Rhodopirellula
denovo22442	0	2	0	2	2	0	0	3	0	0	0	0	6	0	11	1	0	0	0	0	0	0	0	0	0	0	0	0	0	0	0	0	0	0	0	0	0	0	0	0	Unique A. armata Mainland	Bacteria; __Proteobacteria
denovo22462	0	0	0	0	0	0	0	0	0	0	0	0	0	2	0	0	0	0	0	0	0	0	0	0	0	0	0	0	0	0	0	0	0	0	0	0	0	0	0	0	Unique A. armata Mainland	Bacteria; __Proteobacteria; __Gammaproteobacteria
denovo22495	0	0	0	0	0	4	0	0	0	0	0	0	4	0	0	0	0	0	0	0	0	0	0	0	0	0	0	0	0	0	0	0	0	0	0	0	0	0	0	0	Unique A. armata Mainland	Bacteria; __Bacteroidetes; __Sphingobacteriia; __Sphingobacteriales; __Saprospiraceae; __g
denovo22538	135	0	11	0	3	0	25	0	27	0	4	0	0	125	0	19	0	0	0	0	0	0	0	0	0	0	0	0	0	0	0	0	0	0	0	0	0	0	0	0	Unique A. armata Mainland	Bacteria; __Proteobacteria; __Gammaproteobacteria; __Alteromonadales; __Alteromonadaceae; __Candidatus_Endobugula
denovo22552	0	0	0	0	0	0	0	0	0	0	0	0	1	0	0	1	0	0	0	0	0	0	0	0	0	0	0	0	0	0	0	0	0	0	0	0	0	0	0	0	Unique A. armata Mainland	Bacteria; __Bacteroidetes; __Flavobacteria; __Flavobacteriales; __Flavobacteriaceae
denovo22612	0	0	0	0	0	0	0	0	0	1	0	0	1	0	2	0	0	0	0	0	0	0	0	0	0	0	0	0	0	0	0	0	0	0	0	0	0	0	0	0	Unique A. armata Mainland	Bacteria; __Bacteroidetes; __Sphingobacteriia; __Sphingobacteriales; __Saprospiraceae; __g
denovo22614	0	0	0	1	0	0	0	0	0	1	0	0	0	0	3	0	0	0	0	0	0	0	0	0	0	0	0	0	0	0	0	0	0	0	0	0	0	0	0	0	Unique A. armata Mainland	Bacteria; __Bacteroidetes; __Flavobacteria; __Flavobacteriales
denovo22615	0	0	0	0	0	0	0	0	0	0	0	0	0	0	2	0	0	0	0	0	0	0	0	0	0	0	0	0	0	0	0	0	0	0	0	0	0	0	0	0	Unique A. armata Mainland	Bacteria; __Proteobacteria; __Gammaproteobacteria
denovo22623	0	0	0	0	0	2	0	0	0	0	0	0	0	0	0	0	0	0	0	0	0	0	0	0	0	0	0	0	0	0	0	0	0	0	0	0	0	0	0	0	Unique A. armata Mainland	Bacteria; __Bacteroidetes; __Sphingobacteriia; __Sphingobacteriales; __Saprospiraceae; __g
denovo22642	0	0	1	2	0	0	0	0	0	0	0	0	0	0	0	0	0	0	0	0	0	0	0	0	0	0	0	0	0	0	0	0	0	0	0	0	0	0	0	0	Unique A. armata Mainland	Bacteria; __Proteobacteria; __Gammaproteobacteria; __Alteromonadales; __Alteromonadaceae
denovo22648	0	0	0	0	0	0	0	0	0	0	0	0	0	0	16	0	0	0	0	0	0	0	0	0	0	0	0	0	0	0	0	0	0	0	0	0	0	0	0	0	Unique A. armata Mainland	Bacteria; __Bacteroidetes; __Sphingobacteriia; __Sphingobacteriales; __WCHB1-69; __g
denovo22670	0	0	0	0	0	0	0	0	0	0	0	0	2	0	0	0	0	0	0	0	0	0	0	0	0	0	0	0	0	0	0	0	0	0	0	0	0	0	0	0	Unique A. armata Mainland	Bacteria
denovo22673	0	0	0	0	2	0	0	0	0	0	0	0	0	0	0	0	0	0	0	0	0	0	0	0	0	0	0	0	0	0	0	0	0	0	0	0	0	0	0	0	Unique A. armata Mainland	Bacteria; __Bacteroidetes
denovo22674	0	0	0	0	0	0	0	0	0	0	0	0	0	0	2	0	0	0	0	0	0	0	0	0	0	0	0	0	0	0	0	0	0	0	0	0	0	0	0	0	Unique A. armata Mainland	Bacteria; __Bacteroidetes; __Flavobacteria; __Flavobacteriales; __Flavobacteriaceae
denovo22690	0	0	0	0	0	0	0	0	0	0	0	0	2	0	0	0	0	0	0	0	0	0	0	0	0	0	0	0	0	0	0	0	0	0	0	0	0	0	0	0	Unique A. armata Mainland	Bacteria; __Bacteroidetes; __Sphingobacteriia; __Sphingobacteriales; __Saprospiraceae; __g
denovo22701	0	0	0	0	0	0	0	0	0	0	0	0	0	0	2	0	0	0	0	0	0	0	0	0	0	0	0	0	0	0	0	0	0	0	0	0	0	0	0	0	Unique A. armata Mainland	Bacteria
denovo22702	0	0	0	0	0	0	0	0	0	0	0	0	0	0	3	0	0	0	0	0	0	0	0	0	0	0	0	0	0	0	0	0	0	0	0	0	0	0	0	0	Unique A. armata Mainland	Bacteria; __Bacteroidetes; __Sphingobacteriia; __Sphingobacteriales; __Saprospiraceae; __g
denovo22708	0	2	0	0	0	0	0	0	1	0	0	0	0	0	15	1	0	0	0	0	0	0	0	0	0	0	0	0	0	0	0	0	0	0	0	0	0	0	0	0	Unique A. armata Mainland	Bacteria; __Bacteroidetes; __Sphingobacteriia; __Sphingobacteriales; __Saprospiraceae; __g
denovo22713	0	0	0	0	0	2	0	0	0	0	0	0	0	0	0	0	0	0	0	0	0	0	0	0	0	0	0	0	0	0	0	0	0	0	0	0	0	0	0	0	Unique A. armata Mainland	Bacteria; __Proteobacteria; __Deltaproteobacteria; __Bdellovibrionales; __Bacteriovoracaceae; __Peredibacter
denovo22728	0	0	0	0	0	0	0	0	0	0	0	0	2	0	0	0	0	0	0	0	0	0	0	0	0	0	0	0	0	0	0	0	0	0	0	0	0	0	0	0	Unique A. armata Mainland	Bacteria; __Bacteroidetes; __Sphingobacteriia; __Sphingobacteriales; __Saprospiraceae; __g
denovo22741	0	0	0	0	0	0	0	0	0	1	0	0	0	0	1	0	0	0	0	0	0	0	0	0	0	0	0	0	0	0	0	0	0	0	0	0	0	0	0	0	Unique A. armata Mainland	Bacteria; __Bacteroidetes; __Cytophagia; __Cytophagales; __Flammeovirgaceae
denovo22751	0	0	0	0	0	0	0	0	0	0	0	0	3	0	0	0	0	0	0	0	0	0	0	0	0	0	0	0	0	0	0	0	0	0	0	0	0	0	0	0	Unique A. armata Mainland	Bacteria; __Proteobacteria; __Deltaproteobacteria
denovo22759	1	0	0	0	0	0	0	0	1	0	0	0	1	0	0	0	0	0	0	0	0	0	0	0	0	0	0	0	0	0	0	0	0	0	0	0	0	0	0	0	Unique A. armata Mainland	Bacteria; __Proteobacteria; __Gammaproteobacteria; __Chromatiales; __Granulosicoccaceae; __Granulosicoccus
denovo22794	0	0	0	0	0	0	0	0	0	0	0	0	0	1	0	1	0	0	0	0	0	0	0	0	0	0	0	0	0	0	0	0	0	0	0	0	0	0	0	0	Unique A. armata Mainland	Bacteria; __Bacteroidetes; __Sphingobacteriia; __Sphingobacteriales; __Saprospiraceae; __g
denovo22796	0	0	0	0	0	0	0	1	0	0	0	0	1	0	0	0	0	0	0	0	0	0	0	0	0	0	0	0	0	0	0	0	0	0	0	0	0	0	0	0	Unique A. armata Mainland	Bacteria; __Proteobacteria; __Gammaproteobacteria; __Chromatiales; __Granulosicoccaceae; __Granulosicoccus
denovo22821	0	2	0	0	0	0	0	0	0	0	0	0	3	5	5	0	0	0	0	0	0	0	0	0	0	0	0	0	0	0	0	0	0	0	0	0	0	0	0	0	Unique A. armata Mainland	Bacteria; __Bacteroidetes; __Sphingobacteriia; __Sphingobacteriales; __Saprospiraceae; __g
denovo22824	0	0	0	0	0	0	0	0	0	0	0	0	0	5	0	0	0	0	0	0	0	0	0	0	0	0	0	0	0	0	0	0	0	0	0	0	0	0	0	0	Unique A. armata Mainland	Bacteria; __Proteobacteria
denovo22831	0	0	0	0	0	0	0	0	0	0	0	0	0	0	1	1	0	0	0	0	0	0	0	0	0	0	0	0	0	0	0	0	0	0	0	0	0	0	0	0	Unique A. armata Mainland	Bacteria; __Bacteroidetes; __Sphingobacteriia; __Sphingobacteriales; __Saprospiraceae; __g
denovo22842	0	0	0	0	0	0	0	0	0	0	2	0	0	0	0	0	0	0	0	0	0	0	0	0	0	0	0	0	0	0	0	0	0	0	0	0	0	0	0	0	Unique A. armata Mainland	Bacteria; __Bacteroidetes; __Sphingobacteriia; __Sphingobacteriales
denovo22843	0	0	0	0	0	0	0	0	0	0	0	0	0	2	0	0	0	0	0	0	0	0	0	0	0	0	0	0	0	0	0	0	0	0	0	0	0	0	0	0	Unique A. armata Mainland	Bacteria; __Proteobacteria; __Alphaproteobacteria; __Rhodobacterales; __Rhodobacteraceae
denovo22869	0	0	0	0	0	0	0	0	0	0	0	0	3	3	1	0	0	0	0	0	0	0	0	0	0	0	0	0	0	0	0	0	0	0	0	0	0	0	0	0	Unique A. armata Mainland	Bacteria
denovo22875	0	0	0	0	0	0	0	0	0	0	2	0	0	0	0	0	0	0	0	0	0	0	0	0	0	0	0	0	0	0	0	0	0	0	0	0	0	0	0	0	Unique A. armata Mainland	Bacteria
denovo22883	0	0	0	0	0	0	0	2	0	0	0	0	0	0	0	0	0	0	0	0	0	0	0	0	0	0	0	0	0	0	0	0	0	0	0	0	0	0	0	0	Unique A. armata Mainland	Bacteria; __Bacteroidetes; __Flavobacteria; __Flavobacteriales; __Flavobacteriaceae
denovo22984	0	0	0	0	0	0	0	1	0	0	0	0	0	0	0	1	0	0	0	0	0	0	0	0	0	0	0	0	0	0	0	0	0	0	0	0	0	0	0	0	Unique A. armata Mainland	Bacteria; __Bacteroidetes; __Sphingobacteriia; __Sphingobacteriales; __Saprospiraceae
denovo23018	0	0	0	0	0	0	2	0	0	0	0	0	0	0	0	0	0	0	0	0	0	0	0	0	0	0	0	0	0	0	0	0	0	0	0	0	0	0	0	0	Unique A. armata Mainland	Bacteria
denovo23022	0	0	0	0	0	0	0	0	0	0	0	0	0	2	0	0	0	0	0	0	0	0	0	0	0	0	0	0	0	0	0	0	0	0	0	0	0	0	0	0	Unique A. armata Mainland	Bacteria; __Bacteroidetes
denovo23031	0	0	0	0	0	0	0	0	0	0	0	0	0	2	0	0	0	0	0	0	0	0	0	0	0	0	0	0	0	0	0	0	0	0	0	0	0	0	0	0	Unique A. armata Mainland	Bacteria; __Planctomycetes; __Planctomycetacia; __Planctomycetales; __Planctomycetaceae; __Planctomyces
denovo23037	0	0	0	0	0	0	0	0	0	0	0	0	3	0	0	0	0	0	0	0	0	0	0	0	0	0	0	0	0	0	0	0	0	0	0	0	0	0	0	0	Unique A. armata Mainland	Bacteria; __Bacteroidetes; __Class_Incertae_Sedis; __Order_Incertae_Sedis; __Family_Incertae_Sedis; __Prolixibacter
denovo23106	0	0	0	0	0	0	0	0	0	0	0	0	0	0	0	2	0	0	0	0	0	0	0	0	0	0	0	0	0	0	0	0	0	0	0	0	0	0	0	0	Unique A. armata Mainland	Bacteria; __Bacteroidetes; __Flavobacteria; __Flavobacteriales; __Flavobacteriaceae
denovo23114	0	3	0	3	0	0	0	0	0	0	0	0	3	0	0	0	0	0	0	0	0	0	0	0	0	0	0	0	0	0	0	0	0	0	0	0	0	0	0	0	Unique A. armata Mainland	Bacteria; __Bacteroidetes; __Sphingobacteriia; __Sphingobacteriales; __Saprospiraceae; __g
denovo23144	0	0	0	2	0	0	0	0	0	0	0	0	2	0	1	0	0	0	0	0	0	0	0	0	0	0	0	0	0	0	0	0	0	0	0	0	0	0	0	0	Unique A. armata Mainland	Bacteria; __Bacteroidetes; __Sphingobacteriia; __Sphingobacteriales; __Saprospiraceae; __g
denovo23145	0	0	0	0	0	0	0	0	0	0	0	0	0	2	0	0	0	0	0	0	0	0	0	0	0	0	0	0	0	0	0	0	0	0	0	0	0	0	0	0	Unique A. armata Mainland	Bacteria; __Bacteroidetes; __Sphingobacteriia; __Sphingobacteriales; __Saprospiraceae; __g
denovo23183	0	0	0	0	1	0	0	0	0	0	0	0	1	2	1	0	0	0	0	0	0	0	0	0	0	0	0	0	0	0	0	0	0	0	0	0	0	0	0	0	Unique A. armata Mainland	Bacteria; __Proteobacteria; __Gammaproteobacteria; __87_T0h-oil; __f; __g
denovo23197	0	0	0	0	0	0	0	0	0	0	0	0	0	0	2	0	0	0	0	0	0	0	0	0	0	0	0	0	0	0	0	0	0	0	0	0	0	0	0	0	Unique A. armata Mainland	Bacteria; __Planctomycetes; __Planctomycetacia; __Planctomycetales; __Planctomycetaceae
denovo23209	0	0	1	0	0	0	0	0	0	1	0	0	0	0	0	0	0	0	0	0	0	0	0	0	0	0	0	0	0	0	0	0	0	0	0	0	0	0	0	0	Unique A. armata Mainland	Bacteria; __Bacteroidetes; __Flavobacteria; __Flavobacteriales; __Flavobacteriaceae
denovo23221	0	0	0	1	0	0	0	0	0	0	0	1	0	0	0	1	0	0	0	0	0	0	0	0	0	0	0	0	0	0	0	0	0	0	0	0	0	0	0	0	Unique A. armata Mainland	Bacteria; __Bacteroidetes; __Sphingobacteriia; __Sphingobacteriales; __Saprospiraceae; __g
denovo23233	0	0	0	0	0	0	0	0	0	0	0	0	0	1	0	1	0	0	0	0	0	0	0	0	0	0	0	0	0	0	0	0	0	0	0	0	0	0	0	0	Unique A. armata Mainland	Bacteria; __Bacteroidetes; __Sphingobacteriia; __Sphingobacteriales; __Saprospiraceae
denovo23235	0	0	0	0	0	0	0	0	1	0	0	0	1	0	0	0	0	0	0	0	0	0	0	0	0	0	0	0	0	0	0	0	0	0	0	0	0	0	0	0	Unique A. armata Mainland	Bacteria; __Proteobacteria
denovo23241	0	0	0	0	0	0	0	0	0	0	0	0	2	0	0	0	0	0	0	0	0	0	0	0	0	0	0	0	0	0	0	0	0	0	0	0	0	0	0	0	Unique A. armata Mainland	Bacteria; __Bacteroidetes; __Cytophagia; __Cytophagales; __Flammeovirgaceae; __Reichenbachiella
denovo23262	0	0	0	0	0	0	0	0	0	0	0	0	0	3	0	0	0	0	0	0	0	0	0	0	0	0	0	0	0	0	0	0	0	0	0	0	0	0	0	0	Unique A. armata Mainland	Bacteria; __Bacteroidetes; __Sphingobacteriia; __Sphingobacteriales
denovo23263	0	0	0	0	0	2	0	0	0	0	0	0	0	0	0	0	0	0	0	0	0	0	0	0	0	0	0	0	0	0	0	0	0	0	0	0	0	0	0	0	Unique A. armata Mainland	Bacteria
denovo23264	0	0	0	0	0	0	0	0	0	0	0	0	0	3	0	0	0	0	0	0	0	0	0	0	0	0	0	0	0	0	0	0	0	0	0	0	0	0	0	0	Unique A. armata Mainland	Bacteria; __Bacteroidetes; __Flavobacteria; __Flavobacteriales
denovo23310	0	0	0	0	0	0	1	0	1	0	1	0	0	0	0	25	0	0	0	0	0	0	0	0	0	0	0	0	0	0	0	0	0	0	0	0	0	0	0	0	Unique A. armata Mainland	Bacteria; __Actinobacteria; __Acidimicrobiia; __Acidimicrobiales; __uncultured; __g
denovo23347	0	1	0	0	0	0	1	0	0	0	0	1	1	0	0	2	0	0	0	0	0	0	0	0	0	0	0	0	0	0	0	0	0	0	0	0	0	0	0	0	Unique A. armata Mainland	Bacteria; __Bacteroidetes; __Sphingobacteriia; __Sphingobacteriales; __Saprospiraceae; __g
denovo23362	0	0	0	0	0	0	0	0	0	0	0	0	2	0	0	0	0	0	0	0	0	0	0	0	0	0	0	0	0	0	0	0	0	0	0	0	0	0	0	0	Unique A. armata Mainland	Bacteria; __Proteobacteria; __Alphaproteobacteria; __Rhodobacterales; __Rhodobacteraceae; __Loktanella
denovo23388	0	0	0	0	0	0	0	0	2	0	0	0	0	0	0	1	0	0	0	0	0	0	0	0	0	0	0	0	0	0	0	0	0	0	0	0	0	0	0	0	Unique A. armata Mainland	Bacteria
denovo23405	0	0	0	0	2	0	0	0	0	0	0	0	0	0	0	0	0	0	0	0	0	0	0	0	0	0	0	0	0	0	0	0	0	0	0	0	0	0	0	0	Unique A. armata Mainland	Bacteria
denovo23420	2	0	0	0	2	0	0	1	0	0	0	0	0	0	0	1	0	0	0	0	0	0	0	0	0	0	0	0	0	0	0	0	0	0	0	0	0	0	0	0	Unique A. armata Mainland	Bacteria
denovo23423	0	0	0	0	0	0	0	0	0	0	0	0	0	0	2	0	0	0	0	0	0	0	0	0	0	0	0	0	0	0	0	0	0	0	0	0	0	0	0	0	Unique A. armata Mainland	Bacteria; __Bacteroidetes; __Flavobacteria; __Flavobacteriales; __Flavobacteriaceae; __Maritimimonas
denovo23450	0	1	0	0	0	0	1	0	0	0	1	0	0	0	0	2	0	0	0	0	0	0	0	0	0	0	0	0	0	0	0	0	0	0	0	0	0	0	0	0	Unique A. armata Mainland	Bacteria; __Bacteroidetes
denovo23453	0	2	0	0	0	0	0	0	0	0	0	1	1	0	1	10	0	0	0	0	0	0	0	0	0	0	0	0	0	0	0	0	0	0	0	0	0	0	0	0	Unique A. armata Mainland	Bacteria; __Planctomycetes; __Planctomycetacia; __Planctomycetales; __Planctomycetaceae; __Planctomyces
denovo23466	0	0	0	0	0	0	0	0	0	0	0	0	0	1	3	0	0	0	0	0	0	0	0	0	0	0	0	0	0	0	0	0	0	0	0	0	0	0	0	0	Unique A. armata Mainland	Bacteria
denovo23468	0	0	0	0	0	0	0	0	0	0	0	0	0	2	0	0	0	0	0	0	0	0	0	0	0	0	0	0	0	0	0	0	0	0	0	0	0	0	0	0	Unique A. armata Mainland	Bacteria
denovo23471	0	0	0	0	0	0	0	0	0	1	0	0	0	0	0	2	0	0	0	0	0	0	0	0	0	0	0	0	0	0	0	0	0	0	0	0	0	0	0	0	Unique A. armata Mainland	Bacteria; __Bacteroidetes; __Sphingobacteriia; __Sphingobacteriales; __NS11-12_marine_group; __g
denovo23474	1	2	0	0	2	1	0	0	2	0	2	0	2	1	0	1	0	0	0	0	0	0	0	0	0	0	0	0	0	0	0	0	0	0	0	0	0	0	0	0	Unique A. armata Mainland	Bacteria; __Deinococcus-Thermus; __Deinococci; __Deinococcales; __Trueperaceae; __Truepera
denovo23475	0	0	0	0	0	0	0	0	0	0	0	0	0	0	2	0	0	0	0	0	0	0	0	0	0	0	0	0	0	0	0	0	0	0	0	0	0	0	0	0	Unique A. armata Mainland	Bacteria; __Bacteroidetes; __Flavobacteria; __Flavobacteriales; __Cryomorphaceae; __Fluviicola
denovo23476	0	1	0	0	0	0	1	0	0	0	0	0	0	0	0	0	0	0	0	0	0	0	0	0	0	0	0	0	0	0	0	0	0	0	0	0	0	0	0	0	Unique A. armata Mainland	Bacteria
denovo23487	0	0	0	0	0	0	0	0	0	0	0	0	5	9	0	6	0	0	0	0	0	0	0	0	0	0	0	0	0	0	0	0	0	0	0	0	0	0	0	0	Unique A. armata Mainland	Bacteria; __Bacteroidetes; __Sphingobacteriia; __Sphingobacteriales; __Saprospiraceae; __Aureispira
denovo23507	0	0	0	0	0	0	0	0	0	2	0	0	0	0	0	0	0	0	0	0	0	0	0	0	0	0	0	0	0	0	0	0	0	0	0	0	0	0	0	0	Unique A. armata Mainland	Bacteria; __Bacteroidetes; __Sphingobacteriia; __Sphingobacteriales; __Saprospiraceae; __Rubidimonas
denovo23517	0	0	0	0	0	0	0	0	2	1	0	0	0	0	0	2	0	0	0	0	0	0	0	0	0	0	0	0	0	0	0	0	0	0	0	0	0	0	0	0	Unique A. armata Mainland	Bacteria; __Proteobacteria; __Deltaproteobacteria; __Bdellovibrionales; __Bdellovibrionaceae; __OM27_clade
denovo23561	0	0	0	0	0	0	0	0	1	0	0	0	0	0	0	1	0	0	0	0	0	0	0	0	0	0	0	0	0	0	0	0	0	0	0	0	0	0	0	0	Unique A. armata Mainland	Bacteria; __Proteobacteria
denovo23594	0	0	0	0	0	0	0	0	0	0	0	0	1	1	0	0	0	0	0	0	0	0	0	0	0	0	0	0	0	0	0	0	0	0	0	0	0	0	0	0	Unique A. armata Mainland	Bacteria; __Proteobacteria; __Gammaproteobacteria
denovo23601	0	0	0	0	0	0	0	2	0	1	0	0	0	0	0	0	0	0	0	0	0	0	0	0	0	0	0	0	0	0	0	0	0	0	0	0	0	0	0	0	Unique A. armata Mainland	Bacteria; __Proteobacteria; __TA18; __o; __f; __g
denovo23618	0	0	0	0	0	0	0	0	0	0	2	0	0	0	0	0	0	0	0	0	0	0	0	0	0	0	0	0	0	0	0	0	0	0	0	0	0	0	0	0	Unique A. armata Mainland	Bacteria; __Proteobacteria; __Alphaproteobacteria; __Sphingomonadales
denovo23627	0	0	0	0	0	0	0	0	0	0	0	0	0	1	0	2	0	0	0	0	0	0	0	0	0	0	0	0	0	0	0	0	0	0	0	0	0	0	0	0	Unique A. armata Mainland	Bacteria; __Bacteroidetes; __Sphingobacteriia; __Sphingobacteriales; __Saprospiraceae
denovo23652	0	0	0	0	0	0	0	0	0	0	0	0	1	2	0	0	0	0	0	0	0	0	0	0	0	0	0	0	0	0	0	0	0	0	0	0	0	0	0	0	Unique A. armata Mainland	Bacteria; __Bacteroidetes; __Sphingobacteriia; __Sphingobacteriales; __Saprospiraceae; __g
denovo23686	0	0	0	0	0	0	0	0	0	0	0	0	0	2	0	0	0	0	0	0	0	0	0	0	0	0	0	0	0	0	0	0	0	0	0	0	0	0	0	0	Unique A. armata Mainland	Bacteria; __Bacteroidetes; __Flavobacteria; __Flavobacteriales; __Flavobacteriaceae; __Stenothermobacter
denovo23722	0	0	1	1	0	0	0	0	0	0	0	0	0	0	0	0	0	0	0	0	0	0	0	0	0	0	0	0	0	0	0	0	0	0	0	0	0	0	0	0	Unique A. armata Mainland	Bacteria; __Proteobacteria; __Gammaproteobacteria; __Alteromonadales; __Alteromonadaceae
denovo23732	0	0	0	0	0	0	0	0	0	0	0	0	0	3	0	0	0	0	0	0	0	0	0	0	0	0	0	0	0	0	0	0	0	0	0	0	0	0	0	0	Unique A. armata Mainland	Bacteria; __Bacteroidetes; __Flavobacteria; __Flavobacteriales; __Flavobacteriaceae
denovo23786	1	1	0	0	0	0	0	0	0	1	0	0	0	0	0	0	0	0	0	0	0	0	0	0	0	0	0	0	0	0	0	0	0	0	0	0	0	0	0	0	Unique A. armata Mainland	Bacteria; __Fusobacteria; __Fusobacteria; __Fusobacteriales; __Fusobacteriaceae; __Propionigenium
denovo23832	0	0	0	1	1	3	0	0	0	0	0	0	1	0	0	0	0	0	0	0	0	0	0	0	0	0	0	0	0	0	0	0	0	0	0	0	0	0	0	0	Unique A. armata Mainland	Bacteria; __Proteobacteria; __Deltaproteobacteria; __Bdellovibrionales; __Bdellovibrionaceae; __Bdellovibrio
denovo23867	0	0	0	0	0	0	0	0	0	0	0	0	0	0	0	4	0	0	0	0	0	0	0	0	0	0	0	0	0	0	0	0	0	0	0	0	0	0	0	0	Unique A. armata Mainland	Bacteria
denovo23873	1	0	1	0	0	0	0	0	0	0	0	0	0	0	0	0	0	0	0	0	0	0	0	0	0	0	0	0	0	0	0	0	0	0	0	0	0	0	0	0	Unique A. armata Mainland	Bacteria; __Bacteroidetes; __Sphingobacteriia; __Sphingobacteriales
denovo23880	0	0	0	0	0	0	0	0	0	0	0	0	0	2	0	0	0	0	0	0	0	0	0	0	0	0	0	0	0	0	0	0	0	0	0	0	0	0	0	0	Unique A. armata Mainland	Bacteria; __Proteobacteria; __Gammaproteobacteria
denovo23881	0	0	0	0	0	0	0	0	0	0	0	0	0	2	0	0	0	0	0	0	0	0	0	0	0	0	0	0	0	0	0	0	0	0	0	0	0	0	0	0	Unique A. armata Mainland	Bacteria; __Bacteroidetes; __Sphingobacteriia; __Sphingobacteriales; __Saprospiraceae
denovo23910	0	0	0	0	0	0	0	0	0	0	0	0	0	0	0	4	0	0	0	0	0	0	0	0	0	0	0	0	0	0	0	0	0	0	0	0	0	0	0	0	Unique A. armata Mainland	Bacteria; __Proteobacteria; __Gammaproteobacteria; __Alteromonadales; __Alteromonadaceae; __Eionea
denovo23930	0	0	0	0	0	0	0	0	0	0	0	0	0	2	0	0	0	0	0	0	0	0	0	0	0	0	0	0	0	0	0	0	0	0	0	0	0	0	0	0	Unique A. armata Mainland	Bacteria; __Bacteroidetes; __Sphingobacteriia; __Sphingobacteriales; __Saprospiraceae; __g
denovo23934	0	0	0	0	2	0	0	0	0	2	0	0	1	1	0	0	0	0	0	0	0	0	0	0	0	0	0	0	0	0	0	0	0	0	0	0	0	0	0	0	Unique A. armata Mainland	Bacteria; __Actinobacteria; __Acidimicrobiia; __Acidimicrobiales
denovo23951	0	0	0	0	1	0	1	2	2	0	0	0	0	0	0	0	0	0	0	0	0	0	0	0	0	0	0	0	0	0	0	0	0	0	0	0	0	0	0	0	Unique A. armata Mainland	Bacteria; __Proteobacteria; __Alphaproteobacteria; __Caulobacterales; __Hyphomonadaceae; __Hellea
denovo23961	0	0	0	0	0	0	0	0	0	0	0	0	0	2	0	0	0	0	0	0	0	0	0	0	0	0	0	0	0	0	0	0	0	0	0	0	0	0	0	0	Unique A. armata Mainland	Bacteria; __Proteobacteria; __Alphaproteobacteria; __Sphingomonadales; __SWB04; __g
denovo23965	0	0	0	0	0	1	0	1	0	0	0	0	0	0	1	0	0	0	0	0	0	0	0	0	0	0	0	0	0	0	0	0	0	0	0	0	0	0	0	0	Unique A. armata Mainland	Bacteria; __Actinobacteria; __Acidimicrobiia; __Acidimicrobiales
denovo23969	0	2	0	0	0	0	0	0	0	0	0	0	0	0	0	0	0	0	0	0	0	0	0	0	0	0	0	0	0	0	0	0	0	0	0	0	0	0	0	0	Unique A. armata Mainland	Bacteria; __Bacteroidetes; __Sphingobacteriia; __Sphingobacteriales; __Chitinophagaceae; __g
denovo23972	0	0	0	0	4	0	1	0	0	0	1	0	0	2	0	0	0	0	0	0	0	0	0	0	0	0	0	0	0	0	0	0	0	0	0	0	0	0	0	0	Unique A. armata Mainland	Bacteria; __Proteobacteria; __Alphaproteobacteria; __Rickettsiales; __mitochondria; __g
denovo23973	2	0	0	0	0	0	0	0	0	0	0	0	0	0	0	1	0	0	0	0	0	0	0	0	0	0	0	0	0	0	0	0	0	0	0	0	0	0	0	0	Unique A. armata Mainland	Bacteria; __Bacteroidetes; __Sphingobacteriia; __Sphingobacteriales; __Saprospiraceae; __g
denovo23978	0	5	0	0	0	0	0	0	0	0	0	0	0	0	0	0	0	0	0	0	0	0	0	0	0	0	0	0	0	0	0	0	0	0	0	0	0	0	0	0	Unique A. armata Mainland	Bacteria; __Bacteroidetes; __Sphingobacteriia; __Sphingobacteriales; __Saprospiraceae; __g
denovo23980	0	0	0	0	0	0	0	0	0	0	0	0	2	0	0	0	0	0	0	0	0	0	0	0	0	0	0	0	0	0	0	0	0	0	0	0	0	0	0	0	Unique A. armata Mainland	Bacteria; __Bacteroidetes; __Class_Incertae_Sedis; __Order_Incertae_Sedis; __Family_Incertae_Sedis; __Prolixibacter
denovo23983	0	0	0	0	0	0	0	0	0	0	1	0	1	0	0	0	0	0	0	0	0	0	0	0	0	0	0	0	0	0	0	0	0	0	0	0	0	0	0	0	Unique A. armata Mainland	Bacteria; __Bacteroidetes; __Sphingobacteriia; __Sphingobacteriales; __Saprospiraceae; __g
denovo23996	0	0	0	0	0	0	0	0	0	0	0	0	4	0	0	0	0	0	0	0	0	0	0	0	0	0	0	0	0	0	0	0	0	0	0	0	0	0	0	0	Unique A. armata Mainland	Bacteria; __Proteobacteria
denovo24007	0	0	0	0	0	0	0	0	0	0	0	0	0	0	0	3	0	0	0	0	0	0	0	0	0	0	0	0	0	0	0	0	0	0	0	0	0	0	0	0	Unique A. armata Mainland	Bacteria; __Bacteroidetes; __Sphingobacteriia; __Sphingobacteriales; __Saprospiraceae; __g
denovo24020	0	5	0	0	0	0	0	3	0	0	0	0	1	0	0	0	0	0	0	0	0	0	0	0	0	0	0	0	0	0	0	0	0	0	0	0	0	0	0	0	Unique A. armata Mainland	Bacteria; __Bacteroidetes; __Sphingobacteriia; __Sphingobacteriales; __Saprospiraceae
denovo24026	0	0	0	0	0	0	0	0	0	0	0	1	0	2	0	0	0	0	0	0	0	0	0	0	0	0	0	0	0	0	0	0	0	0	0	0	0	0	0	0	Unique A. armata Mainland	Bacteria; __Bacteroidetes; __Cytophagia; __Cytophagales; __Flammeovirgaceae
denovo24075	0	0	0	0	0	0	0	0	0	0	0	0	1	1	0	0	0	0	0	0	0	0	0	0	0	0	0	0	0	0	0	0	0	0	0	0	0	0	0	0	Unique A. armata Mainland	Bacteria; __Bacteroidetes; __Sphingobacteriia; __Sphingobacteriales; __Saprospiraceae; __g
denovo24099	0	1	0	3	8	0	3	1	0	0	8	5	2	0	0	6	0	0	0	0	0	0	0	0	0	0	0	0	0	0	0	0	0	0	0	0	0	0	0	0	Unique A. armata Mainland	Bacteria; __Bacteroidetes; __Sphingobacteriia; __Sphingobacteriales; __Saprospiraceae; __g
denovo24102	0	0	0	0	0	0	0	0	0	0	0	0	1	1	0	0	0	0	0	0	0	0	0	0	0	0	0	0	0	0	0	0	0	0	0	0	0	0	0	0	Unique A. armata Mainland	Bacteria; __Bacteroidetes; __Sphingobacteriia; __Sphingobacteriales; __Saprospiraceae
denovo24107	0	0	0	0	0	0	0	0	0	0	0	0	5	0	0	0	0	0	0	0	0	0	0	0	0	0	0	0	0	0	0	0	0	0	0	0	0	0	0	0	Unique A. armata Mainland	Bacteria; __Bacteroidetes; __Sphingobacteriia; __Sphingobacteriales; __Saprospiraceae; __Aureispira
denovo24126	0	0	0	0	0	0	0	0	0	2	0	0	0	0	0	0	0	0	0	0	0	0	0	0	0	0	0	0	0	0	0	0	0	0	0	0	0	0	0	0	Unique A. armata Mainland	Bacteria; __Proteobacteria; __Deltaproteobacteria; __Desulfuromonadales; __GR-WP33-58; __g
denovo24129	0	0	0	0	0	0	0	0	0	0	0	0	0	2	0	0	0	0	0	0	0	0	0	0	0	0	0	0	0	0	0	0	0	0	0	0	0	0	0	0	Unique A. armata Mainland	Bacteria; __Planctomycetes; __Planctomycetacia; __Planctomycetales; __Planctomycetaceae; __Planctomyces
denovo24130	2	0	0	0	0	0	0	0	0	0	0	0	0	1	0	1	0	0	0	0	0	0	0	0	0	0	0	0	0	0	0	0	0	0	0	0	0	0	0	0	Unique A. armata Mainland	Bacteria; __Proteobacteria; __Gammaproteobacteria; __Alteromonadales; __Alteromonadaceae; __Candidatus_Endobugula
denovo24138	0	0	0	0	0	0	0	0	0	0	0	0	0	0	3	0	0	0	0	0	0	0	0	0	0	0	0	0	0	0	0	0	0	0	0	0	0	0	0	0	Unique A. armata Mainland	Bacteria; __Bacteroidetes; __Sphingobacteriia; __Sphingobacteriales
denovo24164	0	0	0	0	0	0	0	0	0	0	0	0	0	0	2	0	0	0	0	0	0	0	0	0	0	0	0	0	0	0	0	0	0	0	0	0	0	0	0	0	Unique A. armata Mainland	Bacteria; __Bacteroidetes
denovo24199	0	0	0	0	2	0	0	0	0	0	0	0	0	0	1	0	0	0	0	0	0	0	0	0	0	0	0	0	0	0	0	0	0	0	0	0	0	0	0	0	Unique A. armata Mainland	Bacteria; __Bacteroidetes; __Sphingobacteriia; __Sphingobacteriales; __Saprospiraceae
denovo24239	0	0	0	0	0	0	0	0	1	0	0	0	0	2	0	0	0	0	0	0	0	0	0	0	0	0	0	0	0	0	0	0	0	0	0	0	0	0	0	0	Unique A. armata Mainland	Bacteria
denovo24240	0	0	0	0	0	0	0	0	1	0	1	0	0	2	0	3	0	0	0	0	0	0	0	0	0	0	0	0	0	0	0	0	0	0	0	0	0	0	0	0	Unique A. armata Mainland	Bacteria; __Bacteroidetes; __Sphingobacteriia; __Sphingobacteriales; __Saprospiraceae; __g
denovo24255	1	11	0	1	1	4	2	1	1	6	3	1	13	13	3	20	0	0	0	0	0	0	0	0	0	0	0	0	0	0	0	0	0	0	0	0	0	0	0	0	Unique A. armata Mainland	Bacteria; __Bacteroidetes; __Sphingobacteriia; __Sphingobacteriales; __Saprospiraceae; __g
denovo24265	0	0	0	0	0	0	1	0	0	0	0	0	0	1	0	1	0	0	0	0	0	0	0	0	0	0	0	0	0	0	0	0	0	0	0	0	0	0	0	0	Unique A. armata Mainland	Bacteria; __Proteobacteria; __Gammaproteobacteria
denovo24300	0	0	0	0	0	0	0	0	0	0	0	0	0	1	1	0	0	0	0	0	0	0	0	0	0	0	0	0	0	0	0	0	0	0	0	0	0	0	0	0	Unique A. armata Mainland	Bacteria; __Proteobacteria; __Alphaproteobacteria; __Caulobacterales; __Hyphomonadaceae; __Hellea
denovo24308	0	0	0	0	0	3	0	0	0	0	0	0	0	0	0	0	0	0	0	0	0	0	0	0	0	0	0	0	0	0	0	0	0	0	0	0	0	0	0	0	Unique A. armata Mainland	Bacteria
denovo24331	0	0	0	0	0	0	0	0	0	0	0	0	0	2	0	0	0	0	0	0	0	0	0	0	0	0	0	0	0	0	0	0	0	0	0	0	0	0	0	0	Unique A. armata Mainland	Bacteria; __Proteobacteria; __Alphaproteobacteria
denovo24341	0	0	0	0	0	0	0	0	2	0	0	0	0	0	0	0	0	0	0	0	0	0	0	0	0	0	0	0	0	0	0	0	0	0	0	0	0	0	0	0	Unique A. armata Mainland	Bacteria
denovo24357	0	0	0	0	0	0	0	0	0	0	0	2	0	0	0	0	0	0	0	0	0	0	0	0	0	0	0	0	0	0	0	0	0	0	0	0	0	0	0	0	Unique A. armata Mainland	Bacteria; __Bacteroidetes; __Flavobacteria; __Flavobacteriales; __Cryomorphaceae; __Owenweeksia
denovo24369	0	0	0	0	0	0	0	0	0	0	0	0	0	0	0	2	0	0	0	0	0	0	0	0	0	0	0	0	0	0	0	0	0	0	0	0	0	0	0	0	Unique A. armata Mainland	Bacteria; __Bacteroidetes; __Sphingobacteriia; __Sphingobacteriales; __Saprospiraceae
denovo24389	3	0	0	0	1	0	0	0	0	0	0	0	0	0	0	0	0	0	0	0	0	0	0	0	0	0	0	0	0	0	0	0	0	0	0	0	0	0	0	0	Unique A. armata Mainland	Bacteria; __Proteobacteria; __Gammaproteobacteria
denovo24411	1	0	0	0	0	0	1	0	0	0	0	0	0	0	0	7	0	0	0	0	0	0	0	0	0	0	0	0	0	0	0	0	0	0	0	0	0	0	0	0	Unique A. armata Mainland	Bacteria; __Bacteroidetes
denovo24474	0	0	0	0	0	0	0	0	0	0	0	0	2	1	0	0	0	0	0	0	0	0	0	0	0	0	0	0	0	0	0	0	0	0	0	0	0	0	0	0	Unique A. armata Mainland	Bacteria; __Bacteroidetes; __Sphingobacteriia; __Sphingobacteriales; __Saprospiraceae
denovo24490	0	0	0	2	0	0	0	0	0	0	0	0	0	0	0	0	0	0	0	0	0	0	0	0	0	0	0	0	0	0	0	0	0	0	0	0	0	0	0	0	Unique A. armata Mainland	Bacteria; __Proteobacteria; __Gammaproteobacteria
denovo24503	0	0	0	0	0	0	0	0	0	0	0	1	1	0	0	0	0	0	0	0	0	0	0	0	0	0	0	0	0	0	0	0	0	0	0	0	0	0	0	0	Unique A. armata Mainland	Bacteria; __Bacteroidetes; __Sphingobacteriia; __Sphingobacteriales; __Saprospiraceae; __g
denovo24506	0	0	0	0	0	0	0	0	0	0	0	0	1	2	0	0	0	0	0	0	0	0	0	0	0	0	0	0	0	0	0	0	0	0	0	0	0	0	0	0	Unique A. armata Mainland	Bacteria; __Bacteroidetes; __Sphingobacteriia; __Sphingobacteriales
denovo24510	0	0	1	3	0	0	0	0	0	0	0	0	0	0	0	0	0	0	0	0	0	0	0	0	0	0	0	0	0	0	0	0	0	0	0	0	0	0	0	0	Unique A. armata Mainland	Bacteria; __Bacteroidetes; __Flavobacteria; __Flavobacteriales; __Cryomorphaceae; __NS7_marine_group
denovo24559	0	0	0	0	0	0	0	0	0	0	0	0	0	2	0	0	0	0	0	0	0	0	0	0	0	0	0	0	0	0	0	0	0	0	0	0	0	0	0	0	Unique A. armata Mainland	Bacteria; __Proteobacteria; __Alphaproteobacteria; __Rhodobacterales; __Rhodobacteraceae; __Thalassobius
denovo24582	0	0	0	0	0	0	0	0	0	0	0	0	0	0	2	0	0	0	0	0	0	0	0	0	0	0	0	0	0	0	0	0	0	0	0	0	0	0	0	0	Unique A. armata Mainland	Bacteria; __Proteobacteria; __Gammaproteobacteria; __Alteromonadales; __Alteromonadaceae; __Haliea
denovo24596	0	2	0	0	0	0	0	0	0	0	0	0	0	0	0	0	0	0	0	0	0	0	0	0	0	0	0	0	0	0	0	0	0	0	0	0	0	0	0	0	Unique A. armata Mainland	Bacteria; __Bacteroidetes; __Sphingobacteriia; __Sphingobacteriales; __Saprospiraceae; __g
denovo24604	0	1	0	0	0	0	0	0	0	0	0	0	1	0	0	0	0	0	0	0	0	0	0	0	0	0	0	0	0	0	0	0	0	0	0	0	0	0	0	0	Unique A. armata Mainland	Bacteria
denovo24605	0	2	0	0	0	0	0	0	0	0	0	0	0	0	0	0	0	0	0	0	0	0	0	0	0	0	0	0	0	0	0	0	0	0	0	0	0	0	0	0	Unique A. armata Mainland	Bacteria; __Proteobacteria
denovo24623	0	0	0	0	0	0	0	0	0	0	0	0	0	10	0	0	0	0	0	0	0	0	0	0	0	0	0	0	0	0	0	0	0	0	0	0	0	0	0	0	Unique A. armata Mainland	Bacteria; __Proteobacteria; __Alphaproteobacteria; __Kordiimonadales; __Kordiimonadaceae; __Kordiimonas
denovo24631	0	0	0	0	0	0	0	0	1	3	1	0	0	0	0	0	0	0	0	0	0	0	0	0	0	0	0	0	0	0	0	0	0	0	0	0	0	0	0	0	Unique A. armata Mainland	Bacteria; __Proteobacteria; __Deltaproteobacteria; __Bdellovibrionales; __Bdellovibrionaceae; __OM27_clade
denovo24633	0	0	2	0	0	0	0	0	0	0	0	0	0	1	0	0	0	0	0	0	0	0	0	0	0	0	0	0	0	0	0	0	0	0	0	0	0	0	0	0	Unique A. armata Mainland	Bacteria; __Proteobacteria; __Gammaproteobacteria
denovo24636	0	0	0	0	0	0	0	0	0	0	0	0	0	0	3	0	0	0	0	0	0	0	0	0	0	0	0	0	0	0	0	0	0	0	0	0	0	0	0	0	Unique A. armata Mainland	Bacteria; __Proteobacteria; __Gammaproteobacteria
denovo24641	0	0	0	0	0	0	0	0	0	0	0	0	3	0	0	0	0	0	0	0	0	0	0	0	0	0	0	0	0	0	0	0	0	0	0	0	0	0	0	0	Unique A. armata Mainland	Bacteria; __Bacteroidetes; __Flavobacteria; __Flavobacteriales; __Flavobacteriaceae
denovo24655	0	0	0	0	0	0	0	0	0	0	0	0	3	0	0	0	0	0	0	0	0	0	0	0	0	0	0	0	0	0	0	0	0	0	0	0	0	0	0	0	Unique A. armata Mainland	Bacteria; __Bacteroidetes; __Sphingobacteriia; __Sphingobacteriales; __Saprospiraceae; __g
denovo24719	0	0	0	0	0	0	0	0	0	0	0	0	12	2	0	0	0	0	0	0	0	0	0	0	0	0	0	0	0	0	0	0	0	0	0	0	0	0	0	0	Unique A. armata Mainland	Bacteria; __Bacteroidetes; __Sphingobacteriia; __Sphingobacteriales
denovo24743	0	0	0	0	0	0	0	0	0	0	0	0	0	0	0	2	0	0	0	0	0	0	0	0	0	0	0	0	0	0	0	0	0	0	0	0	0	0	0	0	Unique A. armata Mainland	Bacteria; __Proteobacteria; __Alphaproteobacteria; __Rhodobacterales; __Rhodobacteraceae
denovo24744	0	0	0	0	0	0	0	0	0	0	0	0	0	2	0	1	0	0	0	0	0	0	0	0	0	0	0	0	0	0	0	0	0	0	0	0	0	0	0	0	Unique A. armata Mainland	Bacteria; __Bacteroidetes; __Sphingobacteriia; __Sphingobacteriales; __Saprospiraceae; __Rubidimonas
denovo24755	0	0	0	0	0	0	0	2	0	0	0	0	0	0	0	0	0	0	0	0	0	0	0	0	0	0	0	0	0	0	0	0	0	0	0	0	0	0	0	0	Unique A. armata Mainland	Bacteria
denovo24764	0	1	2	0	0	0	0	0	0	1	0	0	1	2	1	0	0	0	0	0	0	0	0	0	0	0	0	0	0	0	0	0	0	0	0	0	0	0	0	0	Unique A. armata Mainland	Bacteria; __Proteobacteria; __Gammaproteobacteria; __Alteromonadales
denovo24775	1	0	0	0	0	0	0	0	1	0	0	0	0	0	0	0	0	0	0	0	0	0	0	0	0	0	0	0	0	0	0	0	0	0	0	0	0	0	0	0	Unique A. armata Mainland	Bacteria; __Proteobacteria; __Gammaproteobacteria; __Alteromonadales; __Alteromonadaceae
denovo24787	0	0	0	0	0	0	0	0	0	0	0	0	0	0	2	0	0	0	0	0	0	0	0	0	0	0	0	0	0	0	0	0	0	0	0	0	0	0	0	0	Unique A. armata Mainland	Bacteria; __Proteobacteria; __Alphaproteobacteria; __OCS116_clade; __f; __g
denovo24790	0	0	0	1	1	0	0	0	0	1	0	0	0	1	2	0	0	0	0	0	0	0	0	0	0	0	0	0	0	0	0	0	0	0	0	0	0	0	0	0	Unique A. armata Mainland	Bacteria
denovo24792	0	2	0	1	2	0	0	3	0	6	2	0	8	0	49	2	0	0	0	0	0	0	0	0	0	0	0	0	0	0	0	0	0	0	0	0	0	0	0	0	Unique A. armata Mainland	Bacteria; __Proteobacteria; __Alphaproteobacteria; __Rhodobacterales; __Rhodobacteraceae; __Thalassobius
denovo24815	0	0	0	0	0	0	0	0	0	0	0	0	0	0	0	2	0	0	0	0	0	0	0	0	0	0	0	0	0	0	0	0	0	0	0	0	0	0	0	0	Unique A. armata Mainland	Bacteria; __Bacteroidetes; __Flavobacteria; __Flavobacteriales; __Flavobacteriaceae
denovo24825	0	0	0	1	0	0	0	0	2	0	0	0	0	0	0	0	0	0	0	0	0	0	0	0	0	0	0	0	0	0	0	0	0	0	0	0	0	0	0	0	Unique A. armata Mainland	Bacteria; __Proteobacteria; __Deltaproteobacteria; __Desulfuromonadales; __GR-WP33-58; __g
denovo24853	0	0	0	0	0	1	0	0	0	0	0	0	0	1	1	0	0	0	0	0	0	0	0	0	0	0	0	0	0	0	0	0	0	0	0	0	0	0	0	0	Unique A. armata Mainland	Bacteria; __Planctomycetes; __Planctomycetacia; __Planctomycetales; __Planctomycetaceae; __Blastopirellula
denovo24858	1	0	0	0	0	0	0	0	0	0	0	0	1	0	0	1	0	0	0	0	0	0	0	0	0	0	0	0	0	0	0	0	0	0	0	0	0	0	0	0	Unique A. armata Mainland	Bacteria; __Proteobacteria; __Alphaproteobacteria
denovo24881	0	2	0	1	0	0	0	1	0	0	0	0	0	0	4	1	0	0	0	0	0	0	0	0	0	0	0	0	0	0	0	0	0	0	0	0	0	0	0	0	Unique A. armata Mainland	Bacteria; __Bacteroidetes; __Sphingobacteriia; __Sphingobacteriales; __Saprospiraceae; __g
denovo24891	0	0	0	0	0	0	0	0	0	0	0	2	1	0	0	0	0	0	0	0	0	0	0	0	0	0	0	0	0	0	0	0	0	0	0	0	0	0	0	0	Unique A. armata Mainland	Bacteria; __Bacteroidetes; __Sphingobacteriia; __Sphingobacteriales; __Saprospiraceae; __g
denovo24905	0	0	0	0	0	0	0	0	0	0	1	1	0	0	1	0	0	0	0	0	0	0	0	0	0	0	0	0	0	0	0	0	0	0	0	0	0	0	0	0	Unique A. armata Mainland	Bacteria; __Proteobacteria; __Deltaproteobacteria; __Myxococcales; __Sorangiineae; __g
denovo24923	0	0	0	0	0	0	0	0	0	0	0	0	0	0	0	2	0	0	0	0	0	0	0	0	0	0	0	0	0	0	0	0	0	0	0	0	0	0	0	0	Unique A. armata Mainland	Bacteria; __Bacteroidetes; __Sphingobacteriia; __Sphingobacteriales; __Saprospiraceae; __g
denovo24952	0	0	0	0	0	0	0	0	0	0	0	0	0	0	0	2	0	0	0	0	0	0	0	0	0	0	0	0	0	0	0	0	0	0	0	0	0	0	0	0	Unique A. armata Mainland	Bacteria; __Proteobacteria; __Deltaproteobacteria; __Myxococcales; __0319-6G20; __g
denovo24984	0	0	0	0	0	0	0	1	0	2	1	2	0	0	2	1	0	0	0	0	0	0	0	0	0	0	0	0	0	0	0	0	0	0	0	0	0	0	0	0	Unique A. armata Mainland	Bacteria; __Bacteroidetes; __Sphingobacteriia; __Sphingobacteriales; __Saprospiraceae; __g
denovo24990	0	0	0	0	0	0	1	1	0	0	0	0	0	0	0	3	0	0	0	0	0	0	0	0	0	0	0	0	0	0	0	0	0	0	0	0	0	0	0	0	Unique A. armata Mainland	Bacteria; __Bacteroidetes; __Sphingobacteriia; __Sphingobacteriales; __Saprospiraceae; __g
denovo25023	0	0	0	0	0	0	0	0	0	0	0	0	0	0	0	2	0	0	0	0	0	0	0	0	0	0	0	0	0	0	0	0	0	0	0	0	0	0	0	0	Unique A. armata Mainland	Bacteria; __Bacteroidetes; __Flavobacteria; __Flavobacteriales; __Flavobacteriaceae
denovo25029	0	0	0	0	0	0	0	0	0	0	0	0	0	3	0	0	0	0	0	0	0	0	0	0	0	0	0	0	0	0	0	0	0	0	0	0	0	0	0	0	Unique A. armata Mainland	Bacteria; __Bacteroidetes; __Sphingobacteriia; __Sphingobacteriales; __Saprospiraceae
denovo25086	0	1	0	1	0	0	0	0	0	0	0	0	0	0	0	1	0	0	0	0	0	0	0	0	0	0	0	0	0	0	0	0	0	0	0	0	0	0	0	0	Unique A. armata Mainland	Bacteria; __Bacteroidetes; __Sphingobacteriia; __Sphingobacteriales; __Saprospiraceae; __g
denovo25088	0	0	0	0	0	0	1	0	0	0	0	0	0	0	0	1	0	0	0	0	0	0	0	0	0	0	0	0	0	0	0	0	0	0	0	0	0	0	0	0	Unique A. armata Mainland	Bacteria; __Bacteroidetes; __Flavobacteria; __Flavobacteriales; __Flavobacteriaceae
denovo25101	0	0	0	0	0	0	0	0	0	0	0	0	2	0	0	0	0	0	0	0	0	0	0	0	0	0	0	0	0	0	0	0	0	0	0	0	0	0	0	0	Unique A. armata Mainland	Bacteria; __Bacteroidetes; __Sphingobacteriia; __Sphingobacteriales; __Saprospiraceae; __g
denovo25103	0	0	0	0	0	0	0	0	0	0	0	0	0	0	3	0	0	0	0	0	0	0	0	0	0	0	0	0	0	0	0	0	0	0	0	0	0	0	0	0	Unique A. armata Mainland	Bacteria; __Bacteroidetes; __Sphingobacteriia; __Sphingobacteriales; __Saprospiraceae; __g
denovo25106	0	0	0	1	0	0	0	0	0	1	0	0	0	0	0	0	0	0	0	0	0	0	0	0	0	0	0	0	0	0	0	0	0	0	0	0	0	0	0	0	Unique A. armata Mainland	Bacteria
denovo25123	0	0	0	0	0	0	0	0	0	0	0	1	0	0	1	0	0	0	0	0	0	0	0	0	0	0	0	0	0	0	0	0	0	0	0	0	0	0	0	0	Unique A. armata Mainland	Bacteria; __Bacteroidetes; __Flavobacteria; __Flavobacteriales; __Cryomorphaceae; __NS7_marine_group
denovo25149	0	0	0	0	0	0	0	0	0	0	0	0	1	1	0	0	0	0	0	0	0	0	0	0	0	0	0	0	0	0	0	0	0	0	0	0	0	0	0	0	Unique A. armata Mainland	Bacteria
denovo25154	0	0	0	2	0	0	0	0	0	0	0	0	0	0	0	0	0	0	0	0	0	0	0	0	0	0	0	0	0	0	0	0	0	0	0	0	0	0	0	0	Unique A. armata Mainland	Bacteria; __Proteobacteria; __Alphaproteobacteria; __Rickettsiales; __Rickettsiaceae; __g
denovo25166	0	0	0	3	0	0	0	0	0	0	0	0	0	0	0	0	0	0	0	0	0	0	0	0	0	0	0	0	0	0	0	0	0	0	0	0	0	0	0	0	Unique A. armata Mainland	Bacteria
denovo25188	0	0	0	0	0	3	0	0	0	0	0	0	0	0	0	0	0	0	0	0	0	0	0	0	0	0	0	0	0	0	0	0	0	0	0	0	0	0	0	0	Unique A. armata Mainland	Bacteria; __Proteobacteria; __Gammaproteobacteria
denovo25190	0	0	0	0	0	0	0	0	0	0	0	0	0	0	2	0	0	0	0	0	0	0	0	0	0	0	0	0	0	0	0	0	0	0	0	0	0	0	0	0	Unique A. armata Mainland	Bacteria
denovo25195	0	0	0	0	0	0	0	0	0	0	0	0	1	1	0	0	0	0	0	0	0	0	0	0	0	0	0	0	0	0	0	0	0	0	0	0	0	0	0	0	Unique A. armata Mainland	Bacteria; __Proteobacteria; __Alphaproteobacteria; __Rickettsiales
denovo25206	0	0	0	0	0	0	0	0	0	0	0	0	3	0	0	0	0	0	0	0	0	0	0	0	0	0	0	0	0	0	0	0	0	0	0	0	0	0	0	0	Unique A. armata Mainland	Bacteria; __Bacteroidetes; __Sphingobacteriia; __Sphingobacteriales; __Saprospiraceae; __g
denovo25278	0	0	0	0	0	0	0	0	0	0	0	0	0	2	0	0	0	0	0	0	0	0	0	0	0	0	0	0	0	0	0	0	0	0	0	0	0	0	0	0	Unique A. armata Mainland	Bacteria; __Proteobacteria; __Alphaproteobacteria; __DB1-14; __f; __g
denovo25280	0	0	0	0	0	0	0	0	0	0	0	0	0	2	0	0	0	0	0	0	0	0	0	0	0	0	0	0	0	0	0	0	0	0	0	0	0	0	0	0	Unique A. armata Mainland	Bacteria; __Bacteroidetes; __Sphingobacteriia; __Sphingobacteriales; __Saprospiraceae
denovo25368	0	0	0	0	0	0	0	0	0	0	0	0	0	0	0	2	0	0	0	0	0	0	0	0	0	0	0	0	0	0	0	0	0	0	0	0	0	0	0	0	Unique A. armata Mainland	Bacteria; __Bacteroidetes; __Sphingobacteriia; __Sphingobacteriales; __Saprospiraceae; __g
denovo25397	0	0	0	0	0	0	0	0	0	0	0	0	0	0	0	2	0	0	0	0	0	0	0	0	0	0	0	0	0	0	0	0	0	0	0	0	0	0	0	0	Unique A. armata Mainland	Bacteria; __Bacteroidetes; __Flavobacteria; __Flavobacteriales; __Cryomorphaceae
denovo25408	0	0	1	0	0	0	0	0	0	0	0	0	0	0	0	1	0	0	0	0	0	0	0	0	0	0	0	0	0	0	0	0	0	0	0	0	0	0	0	0	Unique A. armata Mainland	Bacteria; __Bacteroidetes; __Sphingobacteriia; __Sphingobacteriales; __Saprospiraceae; __g
denovo25409	0	0	0	0	0	0	1	0	0	0	0	0	0	0	0	3	0	0	0	0	0	0	0	0	0	0	0	0	0	0	0	0	0	0	0	0	0	0	0	0	Unique A. armata Mainland	Bacteria
denovo25424	0	0	0	0	0	0	0	0	0	0	0	0	0	0	0	5	0	0	0	0	0	0	0	0	0	0	0	0	0	0	0	0	0	0	0	0	0	0	0	0	Unique A. armata Mainland	Bacteria; __Bacteroidetes; __Sphingobacteriia; __Sphingobacteriales; __Saprospiraceae; __g
denovo25425	0	0	0	0	0	0	0	0	0	0	0	0	3	0	0	0	0	0	0	0	0	0	0	0	0	0	0	0	0	0	0	0	0	0	0	0	0	0	0	0	Unique A. armata Mainland	Bacteria; __Bacteroidetes
denovo25455	0	0	0	0	0	0	0	0	0	0	0	0	0	1	2	0	0	0	0	0	0	0	0	0	0	0	0	0	0	0	0	0	0	0	0	0	0	0	0	0	Unique A. armata Mainland	Bacteria; __Bacteroidetes
denovo25459	0	0	0	0	0	0	0	0	0	0	0	0	0	0	0	2	0	0	0	0	0	0	0	0	0	0	0	0	0	0	0	0	0	0	0	0	0	0	0	0	Unique A. armata Mainland	Bacteria
denovo25464	0	0	0	0	0	1	0	0	0	0	0	0	1	2	0	0	0	0	0	0	0	0	0	0	0	0	0	0	0	0	0	0	0	0	0	0	0	0	0	0	Unique A. armata Mainland	Bacteria; __Proteobacteria; __Gammaproteobacteria
denovo25473	0	0	0	0	0	0	0	0	0	0	0	0	0	0	0	2	0	0	0	0	0	0	0	0	0	0	0	0	0	0	0	0	0	0	0	0	0	0	0	0	Unique A. armata Mainland	Bacteria; __Bacteroidetes; __Sphingobacteriia; __Sphingobacteriales; __Saprospiraceae; __g
denovo25474	0	0	0	0	0	0	0	0	0	0	0	0	0	0	0	2	0	0	0	0	0	0	0	0	0	0	0	0	0	0	0	0	0	0	0	0	0	0	0	0	Unique A. armata Mainland	Bacteria; __Bacteroidetes; __Flavobacteria; __Flavobacteriales; __Flavobacteriaceae
denovo25500	1	5	0	1	0	2	0	0	3	0	4	6	6	5	4	16	0	0	0	0	0	0	0	0	0	0	0	0	0	0	0	0	0	0	0	0	0	0	0	0	Unique A. armata Mainland	Bacteria; __Bacteroidetes
denovo25503	0	0	0	0	0	1	0	0	0	0	1	0	1	1	2	0	0	0	0	0	0	0	0	0	0	0	0	0	0	0	0	0	0	0	0	0	0	0	0	0	Unique A. armata Mainland	Bacteria; __Bacteroidetes; __Sphingobacteriia; __Sphingobacteriales; __Saprospiraceae; __g
denovo25508	0	0	0	0	0	0	0	0	0	0	0	0	0	0	2	0	0	0	0	0	0	0	0	0	0	0	0	0	0	0	0	0	0	0	0	0	0	0	0	0	Unique A. armata Mainland	Bacteria; __Bacteroidetes; __Sphingobacteriia; __Sphingobacteriales; __Saprospiraceae; __g
denovo25509	0	0	0	0	0	0	0	0	0	0	0	0	0	0	2	0	0	0	0	0	0	0	0	0	0	0	0	0	0	0	0	0	0	0	0	0	0	0	0	0	Unique A. armata Mainland	Bacteria; __Proteobacteria
denovo25520	0	0	0	2	0	0	0	0	0	0	0	0	0	0	0	0	0	0	0	0	0	0	0	0	0	0	0	0	0	0	0	0	0	0	0	0	0	0	0	0	Unique A. armata Mainland	Bacteria; __Proteobacteria
denovo25546	0	1	0	1	0	0	0	3	0	0	0	0	0	0	2	0	0	0	0	0	0	0	0	0	0	0	0	0	0	0	0	0	0	0	0	0	0	0	0	0	Unique A. armata Mainland	Bacteria; __Bacteroidetes; __Sphingobacteriia; __Sphingobacteriales; __Saprospiraceae
denovo25553	0	0	0	0	0	0	0	0	0	1	0	1	0	0	0	0	0	0	0	0	0	0	0	0	0	0	0	0	0	0	0	0	0	0	0	0	0	0	0	0	Unique A. armata Mainland	Bacteria; __Proteobacteria; __Alphaproteobacteria; __Rhodobacterales; __Rhodobacteraceae
denovo25564	0	0	0	0	0	0	0	0	0	0	0	0	0	4	0	0	0	0	0	0	0	0	0	0	0	0	0	0	0	0	0	0	0	0	0	0	0	0	0	0	Unique A. armata Mainland	Bacteria; __Bacteroidetes
denovo25582	0	0	0	0	0	0	0	0	0	0	0	0	2	0	0	0	0	0	0	0	0	0	0	0	0	0	0	0	0	0	0	0	0	0	0	0	0	0	0	0	Unique A. armata Mainland	Bacteria; __Bacteroidetes; __Sphingobacteriia; __Sphingobacteriales; __Saprospiraceae
denovo25583	0	0	0	0	0	0	0	0	0	0	0	0	2	0	0	0	0	0	0	0	0	0	0	0	0	0	0	0	0	0	0	0	0	0	0	0	0	0	0	0	Unique A. armata Mainland	Bacteria; __Bacteroidetes
denovo25589	0	1	0	1	0	0	1	0	3	0	0	0	3	7	0	15	0	0	0	0	0	0	0	0	0	0	0	0	0	0	0	0	0	0	0	0	0	0	0	0	Unique A. armata Mainland	Bacteria; __Bacteroidetes; __Sphingobacteriia; __Sphingobacteriales
denovo25600	0	0	0	0	1	0	0	0	0	0	0	0	0	1	0	0	0	0	0	0	0	0	0	0	0	0	0	0	0	0	0	0	0	0	0	0	0	0	0	0	Unique A. armata Mainland	Bacteria; __Bacteroidetes; __Sphingobacteriia; __Sphingobacteriales; __Saprospiraceae; __g
denovo25616	0	0	0	0	0	0	0	0	0	0	0	0	0	3	0	0	0	0	0	0	0	0	0	0	0	0	0	0	0	0	0	0	0	0	0	0	0	0	0	0	Unique A. armata Mainland	Bacteria; __Proteobacteria; __Alphaproteobacteria; __DB1-14; __f; __g
denovo25638	0	0	0	0	0	0	0	0	0	0	0	0	1	0	0	5	0	0	0	0	0	0	0	0	0	0	0	0	0	0	0	0	0	0	0	0	0	0	0	0	Unique A. armata Mainland	Bacteria; __Proteobacteria; __Deltaproteobacteria; __Myxococcales; __0319-6G20; __g
denovo25673	0	4	0	0	0	0	0	0	0	0	0	0	0	0	0	0	0	0	0	0	0	0	0	0	0	0	0	0	0	0	0	0	0	0	0	0	0	0	0	0	Unique A. armata Mainland	Bacteria; __Bacteroidetes; __Sphingobacteriia; __Sphingobacteriales; __Saprospiraceae; __g
denovo25674	0	1	0	0	0	1	0	0	0	0	0	0	5	0	0	0	0	0	0	0	0	0	0	0	0	0	0	0	0	0	0	0	0	0	0	0	0	0	0	0	Unique A. armata Mainland	Bacteria; __Proteobacteria; __Gammaproteobacteria
denovo25681	0	0	0	0	0	0	0	0	0	0	0	0	0	2	0	0	0	0	0	0	0	0	0	0	0	0	0	0	0	0	0	0	0	0	0	0	0	0	0	0	Unique A. armata Mainland	Bacteria; __Proteobacteria; __Alphaproteobacteria
denovo25683	0	2	0	0	0	0	0	0	0	0	0	0	0	0	0	0	0	0	0	0	0	0	0	0	0	0	0	0	0	0	0	0	0	0	0	0	0	0	0	0	Unique A. armata Mainland	Bacteria; __Bacteroidetes; __Flavobacteria; __Flavobacteriales; __Cryomorphaceae
denovo25686	0	2	0	0	0	0	0	0	0	0	0	0	0	0	0	0	0	0	0	0	0	0	0	0	0	0	0	0	0	0	0	0	0	0	0	0	0	0	0	0	Unique A. armata Mainland	Bacteria; __Bacteroidetes; __Sphingobacteriia; __Sphingobacteriales; __Saprospiraceae
denovo25693	0	0	0	0	0	0	0	0	0	0	0	0	0	0	3	0	0	0	0	0	0	0	0	0	0	0	0	0	0	0	0	0	0	0	0	0	0	0	0	0	Unique A. armata Mainland	Bacteria; __Bacteroidetes; __Sphingobacteriia; __Sphingobacteriales; __Saprospiraceae; __Lewinella
denovo25710	0	0	0	0	0	0	0	0	0	1	0	0	0	0	1	0	0	0	0	0	0	0	0	0	0	0	0	0	0	0	0	0	0	0	0	0	0	0	0	0	Unique A. armata Mainland	Bacteria; __Bacteroidetes; __Flavobacteria; __Flavobacteriales; __NS9_marine_group; __g
denovo25803	2	0	1	0	0	0	3	0	0	0	0	0	0	0	0	4	0	0	0	0	0	0	0	0	0	0	0	0	0	0	0	0	0	0	0	0	0	0	0	0	Unique A. armata Mainland	Bacteria; __Proteobacteria; __Gammaproteobacteria; __Alteromonadales; __Alteromonadaceae; __Candidatus_Endobugula
denovo25805	0	0	0	0	0	0	0	0	0	0	0	0	0	0	0	2	0	0	0	0	0	0	0	0	0	0	0	0	0	0	0	0	0	0	0	0	0	0	0	0	Unique A. armata Mainland	Bacteria; __Proteobacteria; __Alphaproteobacteria; __Rhodobacterales; __Rhodobacteraceae
denovo25844	0	0	0	1	0	1	0	0	0	0	0	0	0	0	0	0	0	0	0	0	0	0	0	0	0	0	0	0	0	0	0	0	0	0	0	0	0	0	0	0	Unique A. armata Mainland	Bacteria; __Proteobacteria
denovo25883	0	0	0	0	0	0	0	0	0	0	0	0	1	0	1	0	0	0	0	0	0	0	0	0	0	0	0	0	0	0	0	0	0	0	0	0	0	0	0	0	Unique A. armata Mainland	Bacteria; __Bacteroidetes; __Flavobacteria; __Flavobacteriales; __Flavobacteriaceae; __Lacinutrix
denovo25899	0	0	0	0	0	0	2	0	1	0	0	0	0	0	0	2	0	0	0	0	0	0	0	0	0	0	0	0	0	0	0	0	0	0	0	0	0	0	0	0	Unique A. armata Mainland	Bacteria; __Proteobacteria
denovo25903	0	0	0	0	0	0	0	0	0	0	0	0	0	2	0	0	0	0	0	0	0	0	0	0	0	0	0	0	0	0	0	0	0	0	0	0	0	0	0	0	Unique A. armata Mainland	Bacteria; __Bacteroidetes; __Sphingobacteriia; __Sphingobacteriales; __Saprospiraceae
denovo25941	0	0	0	2	0	0	0	0	0	0	0	0	0	0	0	0	0	0	0	0	0	0	0	0	0	0	0	0	0	0	0	0	0	0	0	0	0	0	0	0	Unique A. armata Mainland	Bacteria; __Proteobacteria; __Alphaproteobacteria; __Rickettsiales
denovo25942	0	0	0	2	0	0	0	0	0	0	0	0	0	0	0	0	0	0	0	0	0	0	0	0	0	0	0	0	0	0	0	0	0	0	0	0	0	0	0	0	Unique A. armata Mainland	Bacteria; __Proteobacteria; __Alphaproteobacteria; __Rhodobacterales; __Rhodobacteraceae
denovo25974	0	1	0	0	0	0	0	0	0	0	0	0	1	0	0	0	0	0	0	0	0	0	0	0	0	0	0	0	0	0	0	0	0	0	0	0	0	0	0	0	Unique A. armata Mainland	Bacteria; __Proteobacteria; __Gammaproteobacteria
denovo25978	0	1	0	0	2	0	0	1	0	0	0	6	0	0	0	0	0	0	0	0	0	0	0	0	0	0	0	0	0	0	0	0	0	0	0	0	0	0	0	0	Unique A. armata Mainland	Bacteria; __Proteobacteria; __Alphaproteobacteria
denovo26010	0	0	0	0	0	4	0	0	0	0	0	0	0	0	0	0	0	0	0	0	0	0	0	0	0	0	0	0	0	0	0	0	0	0	0	0	0	0	0	0	Unique A. armata Mainland	Bacteria; __Proteobacteria; __Alphaproteobacteria
denovo26022	0	0	0	0	0	0	0	0	0	0	0	0	0	1	1	0	0	0	0	0	0	0	0	0	0	0	0	0	0	0	0	0	0	0	0	0	0	0	0	0	Unique A. armata Mainland	Bacteria; __Proteobacteria; __Alphaproteobacteria
denovo26028	0	0	0	0	0	0	0	0	0	0	0	0	2	0	0	0	0	0	0	0	0	0	0	0	0	0	0	0	0	0	0	0	0	0	0	0	0	0	0	0	Unique A. armata Mainland	Bacteria; __Bacteroidetes; __Sphingobacteriia; __Sphingobacteriales; __Saprospiraceae
denovo26036	0	0	0	0	0	0	0	0	1	0	0	4	0	0	0	0	0	0	0	0	0	0	0	0	0	0	0	0	0	0	0	0	0	0	0	0	0	0	0	0	Unique A. armata Mainland	Bacteria; __Proteobacteria; __Gammaproteobacteria; __Oceanospirillales; __Oceanospirillaceae
denovo26085	0	0	0	0	0	0	0	0	0	0	0	0	1	0	1	0	0	0	0	0	0	0	0	0	0	0	0	0	0	0	0	0	0	0	0	0	0	0	0	0	Unique A. armata Mainland	Bacteria; __Proteobacteria; __Gammaproteobacteria
denovo26090	0	0	0	2	0	2	0	1	0	1	0	0	0	0	0	0	0	0	0	0	0	0	0	0	0	0	0	0	0	0	0	0	0	0	0	0	0	0	0	0	Unique A. armata Mainland	Bacteria; __Bacteroidetes; __Sphingobacteriia; __Sphingobacteriales; __Saprospiraceae; __g
denovo26100	0	0	0	0	0	0	0	0	0	0	0	0	2	0	0	0	0	0	0	0	0	0	0	0	0	0	0	0	0	0	0	0	0	0	0	0	0	0	0	0	Unique A. armata Mainland	Bacteria
denovo26113	0	0	0	0	0	0	0	0	0	0	0	0	3	1	0	0	0	0	0	0	0	0	0	0	0	0	0	0	0	0	0	0	0	0	0	0	0	0	0	0	Unique A. armata Mainland	Bacteria; __Proteobacteria; __Alphaproteobacteria; __Rickettsiales; __mitochondria; __g
denovo26118	0	0	0	0	0	0	0	0	0	2	0	0	0	0	0	0	0	0	0	0	0	0	0	0	0	0	0	0	0	0	0	0	0	0	0	0	0	0	0	0	Unique A. armata Mainland	Bacteria; __Bacteroidetes; __Sphingobacteriia; __Sphingobacteriales; __Saprospiraceae; __g
denovo26119	0	2	0	0	0	0	0	0	0	0	0	0	0	0	0	0	0	0	0	0	0	0	0	0	0	0	0	0	0	0	0	0	0	0	0	0	0	0	0	0	Unique A. armata Mainland	Bacteria; __Bacteroidetes; __Sphingobacteriia; __Sphingobacteriales; __Saprospiraceae
denovo26125	0	0	0	0	1	0	0	0	1	0	0	0	0	0	0	0	0	0	0	0	0	0	0	0	0	0	0	0	0	0	0	0	0	0	0	0	0	0	0	0	Unique A. armata Mainland	Bacteria; __Bacteroidetes
denovo26130	0	0	0	0	0	0	0	0	0	0	0	0	2	0	1	2	0	0	0	0	0	0	0	0	0	0	0	0	0	0	0	0	0	0	0	0	0	0	0	0	Unique A. armata Mainland	Bacteria; __Bacteroidetes; __Sphingobacteriia; __Sphingobacteriales; __Saprospiraceae; __g
denovo26156	0	0	0	1	0	0	1	0	0	0	3	0	0	0	0	1	0	0	0	0	0	0	0	0	0	0	0	0	0	0	0	0	0	0	0	0	0	0	0	0	Unique A. armata Mainland	Bacteria; __Bacteroidetes; __Sphingobacteriia; __Sphingobacteriales; __Saprospiraceae; __g
denovo26202	0	0	0	0	1	0	1	0	0	0	0	0	0	2	0	0	0	0	0	0	0	0	0	0	0	0	0	0	0	0	0	0	0	0	0	0	0	0	0	0	Unique A. armata Mainland	Bacteria
denovo26203	0	0	0	0	0	0	0	0	1	0	1	1	0	0	0	10	0	0	0	0	0	0	0	0	0	0	0	0	0	0	0	0	0	0	0	0	0	0	0	0	Unique A. armata Mainland	Bacteria; __Bacteroidetes; __Sphingobacteriia; __Sphingobacteriales; __Saprospiraceae; __g
denovo26217	0	0	0	0	0	0	0	0	0	0	0	2	0	0	0	0	0	0	0	0	0	0	0	0	0	0	0	0	0	0	0	0	0	0	0	0	0	0	0	0	Unique A. armata Mainland	Bacteria; __Bacteroidetes; __Cytophagia; __Cytophagales
denovo26222	0	1	0	0	0	1	0	0	0	0	0	0	0	0	0	0	0	0	0	0	0	0	0	0	0	0	0	0	0	0	0	0	0	0	0	0	0	0	0	0	Unique A. armata Mainland	Bacteria; __Proteobacteria; __Deltaproteobacteria; __Myxococcales; __0319-6G20; __g
denovo26246	0	0	0	0	0	0	0	0	0	1	0	1	0	0	0	0	0	0	0	0	0	0	0	0	0	0	0	0	0	0	0	0	0	0	0	0	0	0	0	0	Unique A. armata Mainland	Bacteria; __Planctomycetes; __Planctomycetacia; __Planctomycetales; __Planctomycetaceae
denovo26260	0	0	0	0	0	0	0	0	0	0	0	0	0	2	0	0	0	0	0	0	0	0	0	0	0	0	0	0	0	0	0	0	0	0	0	0	0	0	0	0	Unique A. armata Mainland	Bacteria; __Proteobacteria; __Alphaproteobacteria; __Rhodobacterales; __Rhodobacteraceae
denovo26276	0	0	0	0	0	0	0	0	0	0	0	0	0	0	0	2	0	0	0	0	0	0	0	0	0	0	0	0	0	0	0	0	0	0	0	0	0	0	0	0	Unique A. armata Mainland	Bacteria
denovo26300	0	0	0	0	0	0	0	0	0	0	0	0	3	0	0	0	0	0	0	0	0	0	0	0	0	0	0	0	0	0	0	0	0	0	0	0	0	0	0	0	Unique A. armata Mainland	Bacteria; __Bacteroidetes; __Sphingobacteriia; __Sphingobacteriales; __Saprospiraceae; __g
denovo26310	0	0	0	0	0	0	0	0	0	0	0	0	0	2	0	1	0	0	0	0	0	0	0	0	0	0	0	0	0	0	0	0	0	0	0	0	0	0	0	0	Unique A. armata Mainland	Bacteria; __Bacteroidetes; __Sphingobacteriia; __Sphingobacteriales; __Saprospiraceae
denovo26368	1	0	1	0	0	0	0	0	0	0	0	0	0	0	0	0	0	0	0	0	0	0	0	0	0	0	0	0	0	0	0	0	0	0	0	0	0	0	0	0	Unique A. armata Mainland	Bacteria; __Proteobacteria; __Alphaproteobacteria; __Caulobacterales; __Hyphomonadaceae
denovo26379	0	0	0	0	0	0	0	0	0	0	1	0	0	2	0	0	0	0	0	0	0	0	0	0	0	0	0	0	0	0	0	0	0	0	0	0	0	0	0	0	Unique A. armata Mainland	Bacteria; __Proteobacteria; __Alphaproteobacteria; __Rhodobacterales; __Rhodobacteraceae
denovo26390	0	0	0	0	0	0	0	0	0	0	2	0	0	0	0	0	0	0	0	0	0	0	0	0	0	0	0	0	0	0	0	0	0	0	0	0	0	0	0	0	Unique A. armata Mainland	Bacteria; __Bacteroidetes; __Sphingobacteriia; __Sphingobacteriales; __Saprospiraceae
denovo26396	0	0	0	0	0	0	0	0	0	0	0	2	0	0	0	5	0	0	0	0	0	0	0	0	0	0	0	0	0	0	0	0	0	0	0	0	0	0	0	0	Unique A. armata Mainland	Bacteria; __Proteobacteria; __Alphaproteobacteria; __Rickettsiales; __Rickettsiaceae; __Rickettsia
denovo26414	0	0	0	0	0	0	2	0	0	0	0	0	0	0	0	0	0	0	0	0	0	0	0	0	0	0	0	0	0	0	0	0	0	0	0	0	0	0	0	0	Unique A. armata Mainland	Bacteria; __Bacteroidetes; __Flavobacteria; __Flavobacteriales
denovo26429	0	0	0	0	0	0	0	0	0	0	2	0	0	0	0	0	0	0	0	0	0	0	0	0	0	0	0	0	0	0	0	0	0	0	0	0	0	0	0	0	Unique A. armata Mainland	Bacteria; __Proteobacteria; __Alphaproteobacteria; __Rhodobacterales; __Rhodobacteraceae
[truncated: 10,929 more rows]
