# Supplementary material for: Host and Environmental Specificity in Bacterial Communities Associated to Two Highly Invasive Marine Species (Genus Asparagopsis)
Source: Front Microbiol. 2016 Apr 21;7:559. doi: 10.3389/fmicb.2016.00559 (PMC4839258; doi:10.3389/fmicb.2016.00559)
Supplement: Supplementary file 3 [file Table3.XLSX]

## Sheet: Folha1
Table S3. Alpha diversity indexes calculated for each replicate of groups of samples (after quality control and rarefaction to the minimum number of sequences)
		Diversity Indexes
Replicates	Groups	Chao1	Shannon	#OTUs
Aarmata_PQ	A. armata Mainland	665.12	6.03	316
Aarmata_PQ		913.67	8.01	462
Aarmata_PQ		493.81	5.82	274
Aarmata_PQ		962.04	8.34	532
Aarmata_PQ		831.16	6.79	344
Aarmata_PQ		660.08	7.59	404
Aarmata_ZM		851.16	7.26	408
Aarmata_ZM		955.46	8.08	486
Aarmata_ZM		928.88	8.03	480
Aarmata_ZM		959.76	8.08	479
Aarmata_ZM		794.19	8.03	478
Aarmata_ZM		688.79	7.5	402
Aarmata_Lag		1184.05	8.05	459
Aarmata_Lag		910.47	7.21	413
Aarmata_Lag		857.45	7.76	436
Aarmata_Lag		1131.88	7.92	485
Atax_CapeVerde	A. taxiformis Islands	626.3	7.85	410
Atax_CapeVerde		724.55	8.06	450
Atax_CapeVerde		325.05	6.7	256
Atax_CapeVerde		212.73	5.31	140
Atax_Madeira		679.3	7.26	345
Atax_Madeira		588.75	6.56	334
Atax_Madeira		868.3	8.09	459
Atax_Madeira		651	7.35	393
Atax_Lag	A. taxiformis Mainland	1243.96	7.55	492
Atax_Lag		1292.16	7.95	546
Atax_Lag		976.62	8.44	561
Atax_Lag		648.03	7.26	417
Atax_Sines		1098.12	7.36	468
Atax_Sines		857.25	5.77	333
Atax_Sines		561.75	5.57	307
Atax_Sines		722.08	7.69	461
