# Supplementary material for: Host and Environmental Specificity in Bacterial Communities Associated to Two Highly Invasive Marine Species (Genus Asparagopsis)
Source: Front Microbiol. 2016 Apr 21;7:559. doi: 10.3389/fmicb.2016.00559 (PMC4839258; doi:10.3389/fmicb.2016.00559)
Supplement: Supplementary file 4 [file Table4.XLSX]

## Sheet: Folha1
Table S4. Single Factor ANOVA of alpha diversity indexes for each group of Asparagopsis samples [A. armata Mainland, A. taxiformis Islands and A. taxiformis Mainland]. A- Chao1, B- Shannon and C- Number of distinct OTUs
A			α	0.05
SUMMARY						Post Hoc tests	Means
Groups	Count	Sum	Average	Variance		HSD	185.57
A.armata_Mainland	16	13788	861.748	31008.6		Post Hoc	A.armata_Mainland	A.tax_Islands
A.tax_Islands	8	4675.98	584.497	45836.9		A.tax_Islands	277.251
A.tax_Mainland	8	7399.97	924.996	74800.9		A.tax_Mainland	63.2481	340.499
ANOVA	Reject Null Hypothesis because p < 0.05 (Means are Different)						Colored cells have signficant mean differences
Source of Variation	SS	df	MS	F	P-Value	F crit
Between Groups	555352	2	277676	6.14893	0.00594048	3.32765
Within Groups	1.30959e+06	29	45158.4
Total	1.86495e+06	31
B			α	0.05
SUMMARY
Groups	Count	Sum	Average	Variance
A.armata_Mainland	16	120.5	7.53125	0.557892
A.tax_Islands	8	57.18	7.1475	0.884279
A.tax_Mainland	8	57.59	7.19875	1.02767
ANOVA	Cannot Reject Null Hypothesis because p > 0.05 (Means are the Same)
Source of Variation	SS	df	MS	F	P-Value	F crit
Between Groups	1.03653	2	0.518267	0.690959	0.509156	3.32765
Within Groups	21.752	29	0.750069
Total	22.7885	31
C			α	0.05
SUMMARY
Groups	Count	Sum	Average	Variance
A.armata_Mainland	16	6858	428.625	4840.12
A.tax_Islands	8	2787	348.375	11503.7
A.tax_Mainland	8	3585	448.125	8420.7
ANOVA	Cannot Reject Null Hypothesis because p > 0.05 (Means are the Same)
Source of Variation	SS	df	MS	F	P-Value	F crit
Between Groups	47181.4	2	23590.7	3.22592	0.0543259	3.32765
Within Groups	212072	29	7312.84
Total	259254	31
HSD- Tukey's Honestly Significant Difference
