# Supplementary material for: Host and Environmental Specificity in Bacterial Communities Associated to Two Highly Invasive Marine Species (Genus Asparagopsis)
Source: Front Microbiol. 2016 Apr 21;7:559. doi: 10.3389/fmicb.2016.00559 (PMC4839258; doi:10.3389/fmicb.2016.00559)
Supplement: Supplementary file 5 [file Table5.XLSX]

## Sheet: Folha1
Table S5. Number of reads assigned to level 1 metabolisms. These are raw data and only for the metabolisms used to draw the heatmap (after normalization, Fig.4).
	A. armata Mainland	A. taxiformis Mainland	A. taxiformis Islands
Clustering-based subsystems	2009	1815	4556
Cell Division and Cell Cycle	238	54	95
Protein Metabolism	1008	1166	914
Membrane Transport	614	222	1483
Cell Wall and Capsule	609	319	1023
Potassium metabolism	14	196	526
Regulation and Cell signaling	103	50	338
Amino Acids and Derivatives	1006	641	1680
DNA Metabolism	457	316	1062
Nucleosides and Nucleotides	509	272	1192
Metabolism of Aromatic Compound	176	178	988
Stress Response	409	278	1019
Miscellaneous	1958	749	6166
RNA Metabolism	939	232	1634
Respiration	853	978	1610
Dormancy and Sporulation	9	6	22
Nitrogen Metabolism	75	254	285
Photosynthesis	6	5	21
Secondary Metabolism	93	410	104
Carbohydrates	1524	594	3843
Sulfur Metabolism	240	234	245
Phosphorus Metabolism	161	70	270
Iron acquisition and metabolism	81	24	38
Motility and Chemotaxis	60	23	92
	13151	9086	29206
