# Supplementary material for: Host and Environmental Specificity in Bacterial Communities Associated to Two Highly Invasive Marine Species (Genus Asparagopsis)
Source: Front Microbiol. 2016 Apr 21;7:559. doi: 10.3389/fmicb.2016.00559 (PMC4839258; doi:10.3389/fmicb.2016.00559)
Supplement: Supplementary file 6 [file Table6.XLSX]

## Sheet: Folha1
Table S6- Absolute number of reads correspondent to the functional composition of Level 2 - Resistance to antibiotic and toxic compounds (assigned to the general SEED subsystems ) - of Asparagopsis sps. from Mainland and Island.
	A. armata Mainland	A. taxiformis Mainland	A. taxiformis Island
Zinc resistance	21	9	0
The mdtABCD multidrug resistance cluster	4	6	0
MexE-MexF-OprN Multidrug Efflux System	1	8	0
Copper homeostasis: copper tolerance	150	11	0
Arsenic resistance	1	22	0
Mercury resistance operon	2	1	0
Beta-lactamase	43	10	1
Mercuric reductase	2	1	3
Cobalt-zinc-cadmium resistance	10	15	6
BlaR1 Family Regulatory Sensor-transducer Disambiguation	2	53	12
Multidrug Resistance Efflux Pumps	19	12	18
Methicillin resistance in Staphylococci	326	29	30
Copper homeostasis	2	52	63
Resistance to fluoroquinolones	70	12	532
